# Supplementary material for: Transcriptomic and Metabolomic Insights into the Hepatic Response to Dietary Carvacrol in Pengze Crucian Carp (Carassius auratus var. Pengze)
Source: Genes (Basel). 2025 Dec 13;16(12):1491. doi: 10.3390/genes16121491 (PMC12732700; doi:10.3390/genes16121491)
Supplement: Supplementary file 1 [file genes-16-01491-s001.zip]

Archive with 7 entries (7 files):
- Table S1 internal_standard of Metabolome detection used in this study.xlsx
- Table S2 KOG classification of differentially expressed genes between CA and CK groups.xlsx
- Table S3 GO.classification of differentially expressed genes between CA and CK groups.xlsx
- Table S4 GO Enrichment of differentially expressed genes between CA and CK groups.xlsx
- Table S5 KEGG Enrichment of differentially expressed genes between CA and CK groups.xlsx
- Table S6 Filtered different metabolites between CA and CK groups.xls
- Table S7 Correlation analysis of  differential genes and differential metabolites in liver.xlsx
