# Supplementary material for: Transcriptomic and Metabolomic Insights into the Hepatic Response to Dietary Carvacrol in Pengze Crucian Carp (Carassius auratus var. Pengze)
Source: Genes (Basel). 2025 Dec 13;16(12):1491. doi: 10.3390/genes16121491 (PMC12732700; doi:10.3390/genes16121491)
Supplement: Supplementary file 1 [file genes-16-01491-s001.zip › Table S1 internal_standard of Metabolome detection used in this study.xlsx]

## Sheet: Sheet1
	Table S1 internal_standard of Metabolome detection used in this study
	Index	Q1 (Da)	RT (min)	CV	Compounds	CAS Number	Concentration（mg/L)	Brand	Item number
positive	MWS04198	128.159	4.89	0.0332	Hexanoic Acid-D11	95348-44-0	1	isoreag	IR-30252-100mg
positive	MWS042381	292.236	6.14	0.0725	Testosterone-D3	77546-39-5	0.1	witega	CDEO-ST004-10mg
positive	MWS5078	170.065	1.15	0.11	(S)-4-Fluorophenylglycine	19883-57-9	1	TCI	ZTO-F0862-1g
positive	MWS04113	139.146	1.08	0.1126	L-Leucine-D7	92751-17-2	1	isoreag	IR-20115
negative	MWS1055	126.061	4.46	0.0198	benzoic acid d5	1079-02-3	1	sigma	217158-1G
negative	MWS04187	208.114	2.52	0.0259	L-Tryptophan-d5	62595-11-3	0.5	isoreag	IR-22745
negative	MWS3085	278.989	4.33	0.0413	D-Luciferin	2591-17-5	0.2	罗恩	R021073-50mg
negative	MWS4243	198.033	2.61	0.0435	2-Amino-3-(2-Chlorophenyl)Propanoic Acid	103616-89-3	0.2	百灵威	ZJK-106151-100mg
