# Supplementary material for: Transcriptomic and Metabolomic Insights into the Hepatic Response to Dietary Carvacrol in Pengze Crucian Carp (Carassius auratus var. Pengze)
Source: Genes (Basel). 2025 Dec 13;16(12):1491. doi: 10.3390/genes16121491 (PMC12732700; doi:10.3390/genes16121491)
Supplement: Supplementary file 1 [file genes-16-01491-s001.zip › Table S2 KOG classification of differentially expressed genes between CA and CK groups.xlsx]

## Sheet: Sheet1
Classification	Code	CodeFunction	geneCount	geneList
CELLULAR PROCESSES AND SIGNALING	D	Cell cycle control, cell division, chromosome partitioning	4	mix23,LOC113056240,nsun5,LOC113107160
CELLULAR PROCESSES AND SIGNALING	O	Posttranslational modification, protein turnover, chaperones	16	dnaja3b,novel.4068,LOC113076628,LOC113039334,LOC113084813,LOC113038266,LOC113106130,tbcb,LOC113112479,LOC113063843,LOC113064214,LOC113088278,LOC113120494,LOC113102971,ifi30b,LOC113115900
CELLULAR PROCESSES AND SIGNALING	T	Signal transduction mechanisms	19	LOC113107005,LOC113121164,kbtbd12,LOC113105365,LOC113119605,LOC113055239,ar,LOC113121227,npdc1b,LOC113093969,LOC113090812,LOC113065505,LOC113095779,LOC113112479,LOC113056240,LOC113064214,camk1db,srpk1b,LOC113111673
CELLULAR PROCESSES AND SIGNALING	U	Intracellular trafficking, secretion, and vesicular transport	8	LOC113070737,novel.2634,LOC113075579,LOC113098643,ipo4,LOC113112479,novel.2633,LOC113045824
CELLULAR PROCESSES AND SIGNALING	V	Defense mechanisms	1	utp20
CELLULAR PROCESSES AND SIGNALING	W	Extracellular structures	1	LOC113048758
CELLULAR PROCESSES AND SIGNALING	Y	Nuclear structure	2	LOC113098643,ipo4
CELLULAR PROCESSES AND SIGNALING	Z	Cytoskeleton	4	LOC113107305,LOC113070006,LOC113046866,LOC113113767
INFORMATION STORAGE AND PROCESSING	A	RNA processing and modification	2	ythdc2,dhx30
INFORMATION STORAGE AND PROCESSING	B	Chromatin structure and dynamics	3	LOC113043252,LOC113056240,LOC113058058
INFORMATION STORAGE AND PROCESSING	J	Translation, ribosomal structure and biogenesis	24	LOC113050181,LOC113074190,cars1,bop1,LOC113075571,LOC113059995,LOC113062032,LOC113111261,LOC113119887,tars1,abcf1,eif2b1,LOC113119539,farsa,LOC113061464,LOC113067666,LOC113041539,LOC113048784,LOC113053447,LOC113106723,LOC113053670,LOC113078074,abcf3,LOC113074346
INFORMATION STORAGE AND PROCESSING	K	Transcription	12	LOC113049195,LOC113046883,LOC113116591,LOC113060658,LOC113118275,LOC113095779,LOC113117056,LOC113058058,LOC113120494,sall1a,ell,LOC113061302
INFORMATION STORAGE AND PROCESSING	L	Replication, recombination and repair	5	LOC113114886,LOC113056240,LOC113058058,LOC113120494,LOC113079870
METABOLISM	C	Energy production and conversion	5	LOC113048770,LOC113042760,LOC113094097,LOC113054139,LOC113046028
METABOLISM	E	Amino acid transport and metabolism	15	cbsb,LOC113038959,LOC113106179,novel.1964,LOC113069635,LOC113085299,LOC113055884,LOC113050543,LOC113049496,LOC113056857,LOC113038447,LOC113113986,abcf3,LOC113093913,LOC113043410
METABOLISM	F	Nucleotide transport and metabolism	4	LOC113048288,LOC113093832,LOC113057959,LOC113107458
METABOLISM	G	Carbohydrate transport and metabolism	8	LOC113076174,LOC113091910,slc3a2b,LOC113092183,LOC113070062,LOC113063476,LOC113113612,LOC113050375
METABOLISM	H	Coenzyme transport and metabolism	3	LOC113085299,mthfd2,LOC113107212
METABOLISM	I	Lipid transport and metabolism	5	LOC113070737,LOC113077852,abcd2,LOC113095779,LOC113045280
METABOLISM	P	Inorganic ion transport and metabolism	5	LOC113044615,LOC113063140,slc13a5a,LOC113045904,LOC113063649
METABOLISM	Q	Secondary metabolites biosynthesis, transport and catabolism	3	LOC113051375,slco5a1,LOC113040902
POORLY CHARACTERIZED	R	General function prediction only	18	kbtbd12,LOC113064305,mix23,LOC113108531,LOC113053170,novel.1079,LOC113084560,higd1a,LOC113044474,slirp,LOC113045689,rbfox1l,LOC113097401,LOC113062831,LOC113112986,LOC113071625,chordc1a,LOC113037744
POORLY CHARACTERIZED	S	Function unknown	8	LOC113062111,LOC113106337,mboat2a,LOC113080152,fam136a,LOC113095441,LOC113112937,samhd1
