# Supplementary material for: Transcriptomic and Metabolomic Insights into the Hepatic Response to Dietary Carvacrol in Pengze Crucian Carp (Carassius auratus var. Pengze)
Source: Genes (Basel). 2025 Dec 13;16(12):1491. doi: 10.3390/genes16121491 (PMC12732700; doi:10.3390/genes16121491)
Supplement: Supplementary file 1 [file genes-16-01491-s001.zip › Table S3 GO.classification of differentially expressed genes between CA and CK groups.xlsx]

## Sheet: Sheet1
Ontology	ID	Description	GeneRatio	All_gene	Count	Up_gene	Count_Up	Down_gene	Count_Down
Biological process	GO:0000003	reproduction	17/200	cbsb;LOC113046883;LOC113063920;ythdc2;LOC113114886;LOC113102212;LOC113119539;LOC113099910;LOC113117056;slirp;LOC113079870;LOC113046094;LOC113097401;sall1a;LOC113046866;LOC113093913;LOC113111673	17	LOC113102212;LOC113099910	2	cbsb;LOC113046883;LOC113063920;ythdc2;LOC113114886;LOC113119539;LOC113117056;slirp;LOC113079870;LOC113046094;LOC113097401;sall1a;LOC113046866;LOC113093913;LOC113111673	15
Biological process	GO:0002376	immune system process	23/200	LOC113107005;dnaja3b;id2a;LOC113055239;eif2b1;LOC113116591;LOC113065505;LOC113102212;LOC113107212;LOC113099910;LOC113112479;LOC113060586;LOC113117056;LOC113054139;camk1db;LOC113075319;LOC113064371;LOC113116076;LOC113043606;ifi30b;LOC113108922;samhd1;LOC113113767	23	LOC113107005;id2a;LOC113116591;LOC113065505;LOC113102212;LOC113107212;LOC113099910;LOC113060586;LOC113116076	9	dnaja3b;LOC113055239;eif2b1;LOC113112479;LOC113117056;LOC113054139;camk1db;LOC113075319;LOC113064371;LOC113043606;ifi30b;LOC113108922;samhd1;LOC113113767	14
Biological process	GO:0008152	metabolic process	131/200	cbsb;LOC113070737;LOC113107005;LOC113076174;LOC113038959;id3;LOC113121164;LOC113050181;LOC113051375;dnaja3b;LOC113091910;LOC113106179;novel.1964;LOC113049195;novel.2634;LOC113048770;LOC113069635;novel.4068;LOC113062111;LOC113119605;LOC113046883;LOC113085299;mthfd2;LOC113042760;LOC113106337;id2a;LOC113090792;LOC113074190;cars1;bop1;mrps34;LOC113055239;LOC113075571;ar;LOC113059995;LOC113062032;LOC1…	131	LOC113107005;id3;LOC113051375;LOC113091910;novel.2634;LOC113042760;LOC113106337;id2a;LOC113090792;ar;LOC113056368;LOC113064305;LOC113116591;LOC113077852;LOC113065505;LOC113102212;LOC113093832;LOC113092183;LOC113107212;LOC113095779;LOC113118229;LOC113099910;novel.2633;LOC113060586;LOC113108531;LOC113053170;LOC113107160;LOC113116076;novel.268;rbfox1l;LOC113113612;LOC113113986;LOC113037744	33	cbsb;LOC113070737;LOC113076174;LOC113038959;LOC113121164;LOC113050181;dnaja3b;LOC113106179;novel.1964;LOC113049195;LOC113048770;LOC113069635;novel.4068;LOC113062111;LOC113119605;LOC113046883;LOC113085299;mthfd2;LOC113074190;cars1;bop1;mrps34;LOC113055239;LOC113075571;LOC113059995;LOC113062032;LOC113111261;LOC113119887;LOC113054635;LOC113114886;tars1;abcf1;LOC113093969;eif2b1;LOC113090812;slc3a2b;…	98
Biological process	GO:0009987	cellular process	174/200	cbsb;LOC113070737;LOC113107005;LOC113076174;LOC113038959;id3;LOC113121164;LOC113050181;LOC113051375;dnaja3b;LOC113091910;LOC113106179;novel.1964;LOC113049195;novel.2634;LOC113048770;LOC113105365;LOC113069635;novel.4068;LOC113076628;LOC113062111;LOC113119605;LOC113046883;LOC113085299;mthfd2;LOC113039334;LOC113042760;LOC113112724;LOC113106337;LOC113048758;id2a;LOC113090792;LOC113074190;cars1;bop1;L…	174	LOC113107005;id3;LOC113051375;LOC113091910;novel.2634;LOC113042760;LOC113112724;LOC113106337;LOC113048758;id2a;LOC113090792;ar;LOC113121227;LOC113056368;LOC113064305;LOC113116591;LOC113077852;LOC113065505;LOC113102212;LOC113080152;LOC113060658;LOC113093832;LOC113092183;LOC113107212;LOC113095779;LOC113118229;LOC113099910;novel.2633;LOC113060586;LOC113108531;LOC113053170;LOC113105614;LOC113107160;L…	43	cbsb;LOC113070737;LOC113076174;LOC113038959;LOC113121164;LOC113050181;dnaja3b;LOC113106179;novel.1964;LOC113049195;LOC113048770;LOC113105365;LOC113069635;novel.4068;LOC113076628;LOC113062111;LOC113119605;LOC113046883;LOC113085299;mthfd2;LOC113039334;LOC113074190;cars1;bop1;LOC113075579;mrps34;LOC113055239;LOC113075571;LOC113084813;LOC113059995;LOC113063920;LOC113062032;LOC113111261;LOC113119887;L…	131
Biological process	GO:0022414	reproductive process	17/200	cbsb;LOC113046883;LOC113063920;ythdc2;LOC113114886;LOC113102212;LOC113119539;LOC113099910;LOC113117056;slirp;LOC113079870;LOC113046094;LOC113097401;sall1a;LOC113046866;LOC113093913;LOC113111673	17	LOC113102212;LOC113099910	2	cbsb;LOC113046883;LOC113063920;ythdc2;LOC113114886;LOC113119539;LOC113117056;slirp;LOC113079870;LOC113046094;LOC113097401;sall1a;LOC113046866;LOC113093913;LOC113111673	15
Biological process	GO:0023052	signaling	48/200	cbsb;LOC113070737;LOC113076174;LOC113038959;LOC113121164;dnaja3b;LOC113091910;LOC113105365;LOC113062111;LOC113119605;LOC113046883;LOC113055239;ar;LOC113121227;LOC113063920;LOC113056368;LOC113093969;eif2b1;LOC113116591;LOC113090812;LOC113065505;LOC113098643;LOC113102212;LOC113063140;LOC113092183;LOC113119539;f3b;LOC113099910;LOC113112479;LOC113117056;adisspa;LOC113054139;LOC113105614;LOC113050543;…	48	LOC113091910;ar;LOC113121227;LOC113056368;LOC113116591;LOC113065505;LOC113102212;LOC113092183;LOC113099910;LOC113105614;LOC113057461;LOC113116076;LOC113112986;LOC113113612	14	cbsb;LOC113070737;LOC113076174;LOC113038959;LOC113121164;dnaja3b;LOC113105365;LOC113062111;LOC113119605;LOC113046883;LOC113055239;LOC113063920;LOC113093969;eif2b1;LOC113090812;LOC113098643;LOC113063140;LOC113119539;f3b;LOC113112479;LOC113117056;adisspa;LOC113054139;LOC113050543;srpk1b;LOC113075319;LOC113064371;LOC113071541;LOC113056857;LOC113097401;LOC113043606;sall1a;LOC113108922;samhd1	34
Biological process	GO:0032501	multicellular organismal process	70/200	cbsb;LOC113107005;id3;LOC113121164;LOC113051375;dnaja3b;LOC113091910;LOC113105365;novel.4068;LOC113119605;LOC113046883;id2a;LOC113074190;LOC113055239;LOC113121227;LOC113063920;LOC113056368;LOC113064305;ythdc2;LOC113114886;eif2b1;LOC113116591;LOC113090812;tbcb;LOC113065505;abcd2;mboat2a;LOC113098643;LOC113102212;LOC113043252;LOC113063140;LOC113092183;LOC113119539;f3b;LOC113107212;LOC113055884;LOC1…	70	LOC113107005;id3;LOC113051375;LOC113091910;id2a;LOC113121227;LOC113056368;LOC113064305;LOC113116591;LOC113065505;LOC113102212;LOC113092183;LOC113107212;LOC113099910;LOC113060586;LOC113116076;rbfox1l;LOC113045824;LOC113113612;LOC113037744	20	cbsb;LOC113121164;dnaja3b;LOC113105365;novel.4068;LOC113119605;LOC113046883;LOC113074190;LOC113055239;LOC113063920;ythdc2;LOC113114886;eif2b1;LOC113090812;tbcb;abcd2;mboat2a;LOC113098643;LOC113043252;LOC113063140;LOC113119539;f3b;LOC113055884;LOC113056240;LOC113117056;LOC113061464;LOC113112469;LOC113054139;LOC113050543;LOC113041539;camk1db;nsun5;LOC113075319;LOC113064371;slirp;dhx30;LOC113079870;…	50
Biological process	GO:0032502	developmental process	63/200	cbsb;LOC113107005;id3;LOC113121164;dnaja3b;LOC113105365;novel.4068;LOC113046883;id2a;LOC113074190;LOC113055239;LOC113121227;LOC113063920;LOC113056368;LOC113064305;ythdc2;LOC113114886;eif2b1;LOC113116591;LOC113077852;tbcb;LOC113065505;abcd2;mboat2a;LOC113102212;LOC113043252;LOC113063140;LOC113119539;f3b;LOC113107212;LOC113099910;LOC113060586;LOC113056240;LOC113117056;farsa;LOC113061464;LOC11311246…	63	LOC113107005;id3;id2a;LOC113121227;LOC113056368;LOC113064305;LOC113116591;LOC113077852;LOC113065505;LOC113102212;LOC113107212;LOC113099910;LOC113060586;LOC113116076;rbfox1l;LOC113112986;LOC113045824;LOC113037744	18	cbsb;LOC113121164;dnaja3b;LOC113105365;novel.4068;LOC113046883;LOC113074190;LOC113055239;LOC113063920;ythdc2;LOC113114886;eif2b1;tbcb;abcd2;mboat2a;LOC113043252;LOC113063140;LOC113119539;f3b;LOC113056240;LOC113117056;farsa;LOC113061464;LOC113112469;LOC113050543;LOC113041539;camk1db;nsun5;srpk1b;LOC113075319;LOC113064371;slirp;dhx30;LOC113079870;LOC113042339;LOC113046094;LOC113097401;sall1a;ell;LO…	45
Biological process	GO:0040007	growth	8/200	LOC113076174;LOC113105365;LOC113062111;LOC113112724;LOC113056368;LOC113117056;LOC113112469;sall1a	8	LOC113112724;LOC113056368	2	LOC113076174;LOC113105365;LOC113062111;LOC113117056;LOC113112469;sall1a	6
Biological process	GO:0040011	locomotion	6/200	f3b;camk1db;LOC113075319;LOC113064371;LOC113116076;LOC113108922	6	LOC113116076	1	f3b;camk1db;LOC113075319;LOC113064371;LOC113108922	5
Biological process	GO:0044419	biological process involved in interspecies interaction between organisms	11/200	dnaja3b;LOC113055239;LOC113065505;abcd2;LOC113117056;LOC113075319;LOC113064371;LOC113043606;abcf3;samhd1;LOC113113767	11	LOC113065505	1	dnaja3b;LOC113055239;abcd2;LOC113117056;LOC113075319;LOC113064371;LOC113043606;abcf3;samhd1;LOC113113767	10
Biological process	GO:0048511	rhythmic process	4/200	id3;id2a;LOC113118275;LOC113060586	4	id3;id2a;LOC113060586	3	LOC113118275	1
Biological process	GO:0048518	positive regulation of biological process	57/200	LOC113038959;LOC113121164;dnaja3b;novel.2634;LOC113062111;LOC113119605;LOC113046883;id2a;LOC113055239;ar;LOC113056368;LOC113064305;ythdc2;abcf1;eif2b1;LOC113116591;LOC113090812;LOC113077852;LOC113065505;abcd2;LOC113102212;LOC113118275;novel.3088;f3b;LOC113095779;LOC113118229;LOC113057959;LOC113099910;novel.2633;LOC113060586;LOC113117056;LOC113108531;adisspa;LOC113112469;LOC113054139;LOC113053170;…	57	novel.2634;id2a;ar;LOC113056368;LOC113064305;LOC113116591;LOC113077852;LOC113065505;LOC113102212;LOC113095779;LOC113118229;LOC113099910;novel.2633;LOC113060586;LOC113108531;LOC113053170;LOC113057461;LOC113116076	18	LOC113038959;LOC113121164;dnaja3b;LOC113062111;LOC113119605;LOC113046883;LOC113055239;ythdc2;abcf1;eif2b1;LOC113090812;abcd2;LOC113118275;novel.3088;f3b;LOC113057959;LOC113117056;adisspa;LOC113112469;LOC113054139;LOC113067666;LOC113050543;camk1db;nsun5;LOC113075319;LOC113044474;LOC113064371;LOC113120494;LOC113046094;LOC113097401;LOC113043606;LOC113053670;sall1a;LOC113065471;ell;LOC113108922;LOC11…	39
Biological process	GO:0048519	negative regulation of biological process	54/200	cbsb;LOC113070737;LOC113107005;LOC113076174;id3;LOC113121164;dnaja3b;LOC113091910;LOC113062111;LOC113046883;LOC113112724;LOC113048758;id2a;LOC113074190;LOC113055239;ar;LOC113121227;LOC113111261;LOC113043508;ythdc2;LOC113093969;LOC113116591;LOC113065505;abcd2;utp20;LOC113098643;LOC113102212;LOC113063140;LOC113092183;LOC113119539;novel.3088;LOC113118229;LOC113099910;LOC113060586;LOC113117056;LOC113…	54	LOC113107005;id3;LOC113091910;LOC113112724;LOC113048758;id2a;ar;LOC113121227;LOC113116591;LOC113065505;LOC113102212;LOC113092183;LOC113118229;LOC113099910;LOC113060586;LOC113108531;LOC113053170;LOC113107160;LOC113116076;LOC113113612	20	cbsb;LOC113070737;LOC113076174;LOC113121164;dnaja3b;LOC113062111;LOC113046883;LOC113074190;LOC113055239;LOC113111261;LOC113043508;ythdc2;LOC113093969;abcd2;utp20;LOC113098643;LOC113063140;LOC113119539;novel.3088;LOC113117056;LOC113061464;LOC113050543;LOC113041539;camk1db;higd1a;LOC113044474;slirp;LOC113046094;sall1a;LOC113108922;LOC113111673;samhd1;LOC113074346;LOC113061302	34
Biological process	GO:0050789	regulation of biological process	110/200	cbsb;LOC113070737;LOC113107005;LOC113076174;LOC113038959;id3;LOC113121164;LOC113051375;dnaja3b;LOC113091910;LOC113049195;novel.2634;LOC113105365;LOC113062111;LOC113119605;LOC113046883;LOC113112724;LOC113106337;LOC113048758;id2a;LOC113074190;bop1;LOC113055239;ar;LOC113121227;LOC113063920;LOC113062032;LOC113111261;LOC113119887;LOC113056368;LOC113043508;LOC113064305;ythdc2;abcf1;LOC113093969;eif2b1;…	110	LOC113107005;id3;LOC113051375;LOC113091910;novel.2634;LOC113112724;LOC113106337;LOC113048758;id2a;ar;LOC113121227;LOC113056368;LOC113064305;LOC113116591;LOC113077852;LOC113065505;LOC113102212;LOC113092183;LOC113095779;LOC113118229;LOC113099910;novel.2633;LOC113060586;LOC113108531;LOC113053170;LOC113105614;LOC113107160;LOC113057461;LOC113116076;rbfox1l;LOC113112986;LOC113113612;LOC113037744	33	cbsb;LOC113070737;LOC113076174;LOC113038959;LOC113121164;dnaja3b;LOC113049195;LOC113105365;LOC113062111;LOC113119605;LOC113046883;LOC113074190;bop1;LOC113055239;LOC113063920;LOC113062032;LOC113111261;LOC113119887;LOC113043508;ythdc2;abcf1;LOC113093969;eif2b1;LOC113090812;abcd2;mboat2a;utp20;LOC113098643;LOC113043252;LOC113063140;LOC113118275;LOC113119539;novel.3088;f3b;LOC113057959;LOC113112479;L…	77
Biological process	GO:0050896	response to stimulus	67/200	cbsb;LOC113070737;LOC113076174;LOC113038959;LOC113121164;LOC113051375;dnaja3b;LOC113105365;novel.4068;LOC113062111;LOC113119605;LOC113046883;id2a;LOC113055239;ar;LOC113121227;LOC113063920;LOC113038266;LOC113056368;LOC113043508;LOC113114886;LOC113093969;eif2b1;LOC113116591;LOC113090812;LOC113065505;abcd2;LOC113102212;LOC113063140;LOC113119539;novel.3088;f3b;LOC113107212;LOC113095779;LOC113099910;L…	67	LOC113051375;id2a;ar;LOC113121227;LOC113056368;LOC113116591;LOC113065505;LOC113102212;LOC113107212;LOC113095779;LOC113099910;LOC113060586;LOC113105614;LOC113057461;LOC113116076;LOC113112986	16	cbsb;LOC113070737;LOC113076174;LOC113038959;LOC113121164;dnaja3b;LOC113105365;novel.4068;LOC113062111;LOC113119605;LOC113046883;LOC113055239;LOC113063920;LOC113038266;LOC113043508;LOC113114886;LOC113093969;eif2b1;LOC113090812;abcd2;LOC113063140;LOC113119539;novel.3088;f3b;LOC113112479;LOC113063843;LOC113056240;LOC113117056;adisspa;slc13a5a;LOC113054139;LOC113050543;camk1db;srpk1b;LOC113075319;LOC…	51
Biological process	GO:0051179	localization	58/200	LOC113121164;dnaja3b;LOC113091910;novel.2634;LOC113048770;LOC113062111;LOC113119605;LOC113042760;slco5a1;LOC113075579;LOC113055239;ar;LOC113121227;LOC113063920;LOC113111261;LOC113038266;LOC113054635;LOC113114886;LOC113116591;LOC113090812;LOC113106130;LOC113077852;slc3a2b;abcd2;LOC113098643;LOC113102212;LOC113092183;LOC113119539;novel.3088;LOC113081990;LOC113118229;ipo4;LOC113099910;LOC113112479;L…	58	LOC113091910;novel.2634;LOC113042760;slco5a1;ar;LOC113121227;LOC113116591;LOC113077852;LOC113102212;LOC113092183;LOC113118229;LOC113099910;novel.2633;LOC113112986;LOC113045824;LOC113113612	16	LOC113121164;dnaja3b;LOC113048770;LOC113062111;LOC113119605;LOC113075579;LOC113055239;LOC113063920;LOC113111261;LOC113038266;LOC113054635;LOC113114886;LOC113090812;LOC113106130;slc3a2b;abcd2;LOC113098643;LOC113119539;novel.3088;LOC113081990;ipo4;LOC113112479;LOC113064209;LOC113063843;LOC113117056;LOC113094097;slc13a5a;LOC113112469;LOC113054139;novel.1079;camk1db;LOC113075319;LOC113045904;LOC11306…	42
Biological process	GO:0065007	biological regulation	112/200	cbsb;LOC113070737;LOC113107005;LOC113076174;LOC113038959;id3;LOC113121164;LOC113051375;dnaja3b;LOC113091910;LOC113049195;novel.2634;LOC113105365;LOC113062111;LOC113119605;LOC113046883;LOC113112724;LOC113106337;LOC113048758;id2a;LOC113074190;bop1;LOC113055239;ar;LOC113121227;LOC113063920;LOC113062032;LOC113111261;LOC113119887;LOC113056368;LOC113043508;LOC113064305;ythdc2;abcf1;LOC113093969;eif2b1;…	112	LOC113107005;id3;LOC113051375;LOC113091910;novel.2634;LOC113112724;LOC113106337;LOC113048758;id2a;ar;LOC113121227;LOC113056368;LOC113064305;LOC113116591;LOC113077852;LOC113065505;LOC113102212;LOC113092183;LOC113107212;LOC113095779;LOC113118229;LOC113099910;novel.2633;LOC113060586;LOC113108531;LOC113053170;LOC113105614;LOC113107160;LOC113057461;LOC113116076;rbfox1l;LOC113112986;LOC113113612;LOC113…	34	cbsb;LOC113070737;LOC113076174;LOC113038959;LOC113121164;dnaja3b;LOC113049195;LOC113105365;LOC113062111;LOC113119605;LOC113046883;LOC113074190;bop1;LOC113055239;LOC113063920;LOC113062032;LOC113111261;LOC113119887;LOC113043508;ythdc2;abcf1;LOC113093969;eif2b1;LOC113090812;abcd2;mboat2a;utp20;LOC113098643;LOC113043252;LOC113063140;LOC113118275;LOC113119539;novel.3088;f3b;LOC113057959;LOC113112479;L…	78
Biological process	GO:0098754	detoxification	1/200	LOC113062111	1	--	0	LOC113062111	1
Cellular component	GO:0032991	protein-containing complex	51/200	LOC113121164;LOC113050181;LOC113049195;LOC113062111;LOC113046883;id2a;bop1;LOC113075579;mrps34;LOC113075571;LOC113062032;LOC113111261;LOC113119887;LOC113114886;abcf1;LOC113093969;eif2b1;LOC113116591;LOC113106130;utp20;LOC113098643;LOC113118275;novel.3088;f3b;LOC113118229;ipo4;LOC113064075;LOC113060586;LOC113056240;LOC113064214;farsa;LOC113112469;LOC113067666;novel.1079;LOC113106723;higd1a;LOC1130…	51	id2a;LOC113116591;LOC113118229;LOC113060586	4	LOC113121164;LOC113050181;LOC113049195;LOC113062111;LOC113046883;bop1;LOC113075579;mrps34;LOC113075571;LOC113062032;LOC113111261;LOC113119887;LOC113114886;abcf1;LOC113093969;eif2b1;LOC113106130;utp20;LOC113098643;LOC113118275;novel.3088;f3b;ipo4;LOC113064075;LOC113056240;LOC113064214;farsa;LOC113112469;LOC113067666;novel.1079;LOC113106723;higd1a;LOC113058058;slirp;LOC113079870;LOC113097401;LOC113…	47
Cellular component	GO:0110165	cellular anatomical entity	185/200	cbsb;LOC113070737;LOC113107005;LOC113076174;LOC113038959;id3;LOC113121164;LOC113050181;LOC113051375;dnaja3b;LOC113091910;LOC113106179;novel.1964;LOC113049195;novel.2634;LOC113048770;LOC113105365;LOC113069635;novel.4068;LOC113076628;LOC113062111;LOC113119605;LOC113046883;LOC113085299;mthfd2;LOC113039334;LOC113042760;LOC113112724;LOC113106337;LOC113048758;id2a;LOC113090792;LOC113074190;LOC113044615…	185	LOC113107005;id3;LOC113051375;LOC113091910;novel.2634;LOC113042760;LOC113112724;LOC113106337;LOC113048758;id2a;LOC113090792;slco5a1;ar;LOC113121227;LOC113056368;LOC113064305;LOC113116591;LOC113077852;LOC113065505;LOC113102212;LOC113080152;LOC113060658;LOC113093832;LOC113092183;LOC113107212;LOC113095779;LOC113118229;LOC113099910;novel.2633;LOC113060586;LOC113116022;LOC113108531;LOC113053170;LOC113…	45	cbsb;LOC113070737;LOC113076174;LOC113038959;LOC113121164;LOC113050181;dnaja3b;LOC113106179;novel.1964;LOC113049195;LOC113048770;LOC113105365;LOC113069635;novel.4068;LOC113076628;LOC113062111;LOC113119605;LOC113046883;LOC113085299;mthfd2;LOC113039334;LOC113074190;LOC113044615;cars1;bop1;LOC113075579;mrps34;LOC113055239;LOC113075571;LOC113084813;LOC113063920;LOC113062032;LOC113111261;LOC113119887;L…	140
Molecular function	GO:0003824	catalytic activity	81/200	cbsb;LOC113070737;LOC113107005;LOC113076174;LOC113038959;LOC113050181;LOC113051375;LOC113106179;novel.1964;LOC113069635;novel.4068;LOC113076628;LOC113062111;LOC113119605;LOC113085299;mthfd2;LOC113039334;LOC113090792;LOC113074190;LOC113044615;cars1;LOC113055239;LOC113059995;LOC113063920;LOC113111261;LOC113054635;LOC113056368;ythdc2;tars1;LOC113090812;LOC113077852;LOC113065505;abcd2;mboat2a;LOC1131…	81	LOC113107005;LOC113051375;LOC113090792;LOC113056368;LOC113077852;LOC113065505;LOC113102212;LOC113093832;LOC113107212;LOC113095779;LOC113099910;LOC113116022;LOC113107160;novel.268;LOC113112986;LOC113045824;LOC113113986	17	cbsb;LOC113070737;LOC113076174;LOC113038959;LOC113050181;LOC113106179;novel.1964;LOC113069635;novel.4068;LOC113076628;LOC113062111;LOC113119605;LOC113085299;mthfd2;LOC113039334;LOC113074190;LOC113044615;cars1;LOC113055239;LOC113059995;LOC113063920;LOC113111261;LOC113054635;ythdc2;tars1;LOC113090812;abcd2;mboat2a;LOC113043252;LOC113063140;LOC113048288;LOC113119539;f3b;LOC113055884;LOC113057959;LOC…	64
Molecular function	GO:0005198	structural molecule activity	9/200	mrps34;LOC113075571;LOC113098643;LOC113067666;LOC113107305;LOC113106723;LOC113053670;LOC113046866;LOC113113767	9	--	0	mrps34;LOC113075571;LOC113098643;LOC113067666;LOC113107305;LOC113106723;LOC113053670;LOC113046866;LOC113113767	9
Molecular function	GO:0005215	transporter activity	17/200	LOC113091910;LOC113048770;LOC113044615;slco5a1;slc3a2b;abcd2;LOC113092183;LOC113064209;LOC113094097;slc13a5a;LOC113049496;LOC113038447;LOC113063476;LOC113113612;LOC113093913;LOC113107458;LOC113063649	17	LOC113091910;slco5a1;LOC113092183;LOC113113612	4	LOC113048770;LOC113044615;slc3a2b;abcd2;LOC113064209;LOC113094097;slc13a5a;LOC113049496;LOC113038447;LOC113063476;LOC113093913;LOC113107458;LOC113063649	13
Molecular function	GO:0005488	binding	140/200	cbsb;LOC113070737;LOC113107005;LOC113076174;LOC113038959;id3;LOC113121164;LOC113050181;LOC113051375;dnaja3b;LOC113106179;novel.1964;LOC113049195;novel.4068;LOC113076628;LOC113062111;LOC113046883;LOC113085299;mthfd2;LOC113039334;LOC113106337;id2a;LOC113074190;LOC113044615;cars1;bop1;LOC113075579;LOC113055239;LOC113075571;ar;LOC113059995;LOC113121227;LOC113063920;LOC113062032;LOC113111261;LOC113119…	140	LOC113107005;id3;LOC113051375;LOC113106337;id2a;ar;LOC113121227;LOC113056368;LOC113064305;LOC113116591;LOC113065505;LOC113102212;LOC113080152;LOC113060658;LOC113093832;LOC113107212;LOC113095779;LOC113118229;LOC113099910;LOC113060586;LOC113108531;crybg2;LOC113053170;LOC113105614;LOC113107160;LOC113057461;LOC113116076;rbfox1l;LOC113112986;LOC113045824;LOC113113986;LOC113037744	32	cbsb;LOC113070737;LOC113076174;LOC113038959;LOC113121164;LOC113050181;dnaja3b;LOC113106179;novel.1964;LOC113049195;novel.4068;LOC113076628;LOC113062111;LOC113046883;LOC113085299;mthfd2;LOC113039334;LOC113074190;LOC113044615;cars1;bop1;LOC113075579;LOC113055239;LOC113075571;LOC113059995;LOC113063920;LOC113062032;LOC113111261;LOC113119887;LOC113038266;LOC113054635;LOC113043508;ythdc2;LOC113114886;t…	108
Molecular function	GO:0016209	antioxidant activity	1/200	LOC113062111	1	--	0	LOC113062111	1
Molecular function	GO:0044183	protein folding chaperone	2/200	LOC113038266;LOC113063843	2	--	0	LOC113038266;LOC113063843	2
Molecular function	GO:0045182	translation regulator activity	6/200	LOC113119887;abcf1;eif2b1;LOC113061464;LOC113048784;LOC113078074	6	--	0	LOC113119887;abcf1;eif2b1;LOC113061464;LOC113048784;LOC113078074	6
Molecular function	GO:0060089	molecular transducer activity	4/200	ar;f3b;LOC113075319;LOC113064371	4	ar	1	f3b;LOC113075319;LOC113064371	3
Molecular function	GO:0098772	molecular function regulator activity	12/200	LOC113121164;dnaja3b;LOC113046883;id2a;LOC113056368;LOC113043508;LOC113093969;eif2b1;LOC113106130;LOC113060586;LOC113064214;LOC113097401	12	id2a;LOC113056368;LOC113060586	3	LOC113121164;dnaja3b;LOC113046883;LOC113043508;LOC113093969;eif2b1;LOC113106130;LOC113064214;LOC113097401	9
Molecular function	GO:0140104	molecular carrier activity	2/200	LOC113042760;ipo4	2	LOC113042760	1	ipo4	1
Molecular function	GO:0140110	transcription regulator activity	14/200	LOC113046883;LOC113112724;ar;LOC113064305;LOC113116591;LOC113043252;LOC113060658;LOC113118275;LOC113108531;LOC113053170;LOC113044474;LOC113043606;sall1a;LOC113037744	14	LOC113112724;ar;LOC113064305;LOC113116591;LOC113060658;LOC113108531;LOC113053170;LOC113037744	8	LOC113046883;LOC113043252;LOC113118275;LOC113044474;LOC113043606;sall1a	6
Molecular function	GO:0140313	molecular sequestering activity	1/200	LOC113062111	1	--	0	LOC113062111	1
Molecular function	GO:0140657	ATP-dependent activity	16/200	LOC113076628;LOC113039334;LOC113044615;LOC113063920;LOC113111261;LOC113038266;ythdc2;abcd2;LOC113063843;LOC113117056;LOC113088278;novel.1079;dhx30;LOC113102971;LOC113115900;LOC113061302	16	--	0	LOC113076628;LOC113039334;LOC113044615;LOC113063920;LOC113111261;LOC113038266;ythdc2;abcd2;LOC113063843;LOC113117056;LOC113088278;novel.1079;dhx30;LOC113102971;LOC113115900;LOC113061302	16
