# Supplementary material for: Transcriptomic and Metabolomic Insights into the Hepatic Response to Dietary Carvacrol in Pengze Crucian Carp (Carassius auratus var. Pengze)
Source: Genes (Basel). 2025 Dec 13;16(12):1491. doi: 10.3390/genes16121491 (PMC12732700; doi:10.3390/genes16121491)
Supplement: Supplementary file 1 [file genes-16-01491-s001.zip › Table S4 GO Enrichment of differentially expressed genes between CA and CK groups.xlsx]

## Sheet: Sheet1
GO_level_1	GO	Description	DiffRatio	BgRatio	P-value	Adjusted P-value	All_index	Count_all	Up_index	Count_up	Down_index	Count_down
Biological process	GO:0006418	tRNA aminoacylation for protein translation	8/180 4.44%	82/47325 0.17%	1.05009e-09	1.48814e-06	LOC113050181;LOC113074190;cars1;LOC113059995;tars1;farsa;LOC113061464;LOC113041539	8	--	0	LOC113050181;LOC113074190;cars1;LOC113059995;tars1;farsa;LOC113061464;LOC113041539	8
Biological process	GO:0043039	tRNA aminoacylation	8/180 4.44%	89/47325 0.19%	2.03427e-09	1.48814e-06	LOC113050181;LOC113074190;cars1;LOC113059995;tars1;farsa;LOC113061464;LOC113041539	8	--	0	LOC113050181;LOC113074190;cars1;LOC113059995;tars1;farsa;LOC113061464;LOC113041539	8
Biological process	GO:0043038	amino acid activation	8/180 4.44%	90/47325 0.19%	2.22553e-09	1.48814e-06	LOC113050181;LOC113074190;cars1;LOC113059995;tars1;farsa;LOC113061464;LOC113041539	8	--	0	LOC113050181;LOC113074190;cars1;LOC113059995;tars1;farsa;LOC113061464;LOC113041539	8
Biological process	GO:1903825	organic acid transmembrane transport	11/180 6.11%	387/47325 0.82%	3.26201e-07	0.000118646	LOC113091910;LOC113048770;slc3a2b;abcd2;LOC113092183;LOC113094097;LOC113049496;LOC113038447;LOC113113612;LOC113108922;LOC113093913	11	LOC113091910;LOC113092183;LOC113113612	3	LOC113048770;slc3a2b;abcd2;LOC113094097;LOC113049496;LOC113038447;LOC113108922;LOC113093913	8
Biological process	GO:1905039	carboxylic acid transmembrane transport	11/180 6.11%	387/47325 0.82%	3.26201e-07	0.000118646	LOC113091910;LOC113048770;slc3a2b;abcd2;LOC113092183;LOC113094097;LOC113049496;LOC113038447;LOC113113612;LOC113108922;LOC113093913	11	LOC113091910;LOC113092183;LOC113113612	3	LOC113048770;slc3a2b;abcd2;LOC113094097;LOC113049496;LOC113038447;LOC113108922;LOC113093913	8
Biological process	GO:0008652	cellular amino acid biosynthetic process	8/180 4.44%	172/47325 0.36%	3.54874e-07	0.000118646	cbsb;novel.1964;LOC113069635;LOC113085299;LOC113093832;LOC113055884;LOC113050543;LOC113056857	8	LOC113093832	1	cbsb;novel.1964;LOC113069635;LOC113085299;LOC113055884;LOC113050543;LOC113056857	7
Biological process	GO:0003333	amino acid transmembrane transport	9/180 5%	260/47325 0.55%	7.82442e-07	0.000224226	LOC113091910;LOC113048770;slc3a2b;LOC113092183;LOC113094097;LOC113049496;LOC113038447;LOC113113612;LOC113093913	9	LOC113091910;LOC113092183;LOC113113612	3	LOC113048770;slc3a2b;LOC113094097;LOC113049496;LOC113038447;LOC113093913	6
Biological process	GO:0006399	tRNA metabolic process	10/180 5.56%	348/47325 0.74%	1.02702e-06	0.000257526	LOC113050181;LOC113074190;cars1;LOC113059995;tars1;LOC113119539;farsa;LOC113061464;LOC113041539;LOC113074346	10	--	0	LOC113050181;LOC113074190;cars1;LOC113059995;tars1;LOC113119539;farsa;LOC113061464;LOC113041539;LOC113074346	10
Biological process	GO:1901607	alpha-amino acid biosynthetic process	7/180 3.89%	153/47325 0.32%	2.17492e-06	0.000441882	cbsb;novel.1964;LOC113069635;LOC113085299;LOC113055884;LOC113050543;LOC113056857	7	--	0	cbsb;novel.1964;LOC113069635;LOC113085299;LOC113055884;LOC113050543;LOC113056857	7
Biological process	GO:0006575	cellular modified amino acid metabolic process	10/180 5.56%	379/47325 0.8%	2.2028e-06	0.000441882	LOC113038959;LOC113091910;mthfd2;mboat2a;LOC113102212;LOC113063140;LOC113048288;LOC113092183;LOC113099910;LOC113113612	10	LOC113091910;LOC113102212;LOC113092183;LOC113099910;LOC113113612	5	LOC113038959;mthfd2;mboat2a;LOC113063140;LOC113048288	5
Biological process	GO:1901605	alpha-amino acid metabolic process	10/180 5.56%	442/47325 0.93%	8.49487e-06	0.00154916	cbsb;LOC113038959;LOC113106179;novel.1964;LOC113069635;LOC113085299;LOC113055884;LOC113050543;LOC113056857;LOC113113986	10	LOC113113986	1	cbsb;LOC113038959;LOC113106179;novel.1964;LOC113069635;LOC113085299;LOC113055884;LOC113050543;LOC113056857	9
Biological process	GO:2001280	positive regulation of unsaturated fatty acid biosynthetic process	3/180 1.67%	17/47325 0.04%	3.53793e-05	0.00591424	abcd2;LOC113102212;LOC113099910	3	LOC113102212;LOC113099910	2	abcd2	1
Biological process	GO:0006560	proline metabolic process	3/180 1.67%	19/47325 0.04%	5.01337e-05	0.0061899	LOC113038959;novel.1964;LOC113055884	3	--	0	LOC113038959;novel.1964;LOC113055884	3
Biological process	GO:0070327	thyroid hormone transport	3/180 1.67%	19/47325 0.04%	5.01337e-05	0.0061899	LOC113091910;LOC113092183;LOC113113612	3	LOC113091910;LOC113092183;LOC113113612	3	--	0
Biological process	GO:1902022	L-lysine transport	3/180 1.67%	19/47325 0.04%	5.01337e-05	0.0061899	LOC113048770;LOC113094097;LOC113038447	3	--	0	LOC113048770;LOC113094097;LOC113038447	3
Biological process	GO:1903401	L-lysine transmembrane transport	3/180 1.67%	19/47325 0.04%	5.01337e-05	0.0061899	LOC113048770;LOC113094097;LOC113038447	3	--	0	LOC113048770;LOC113094097;LOC113038447	3
Biological process	GO:0009063	cellular amino acid catabolic process	7/180 3.89%	250/47325 0.53%	5.24568e-05	0.0061899	cbsb;LOC113038959;LOC113106179;LOC113055884;LOC113056857;LOC113046028;LOC113113986	7	LOC113113986	1	cbsb;LOC113038959;LOC113106179;LOC113055884;LOC113056857;LOC113046028	6
Biological process	GO:0006865	amino acid transport	9/180 5%	454/47325 0.96%	6.69129e-05	0.00745707	LOC113091910;LOC113048770;slc3a2b;LOC113092183;LOC113094097;LOC113049496;LOC113038447;LOC113113612;LOC113093913	9	LOC113091910;LOC113092183;LOC113113612	3	LOC113048770;slc3a2b;LOC113094097;LOC113049496;LOC113038447;LOC113093913	6
Biological process	GO:2001279	regulation of unsaturated fatty acid biosynthetic process	3/180 1.67%	22/47325 0.05%	7.90092e-05	0.0083417	abcd2;LOC113102212;LOC113099910	3	LOC113102212;LOC113099910	2	abcd2	1
Biological process	GO:0015822	ornithine transport	3/180 1.67%	26/47325 0.05%	0.000131907	0.0126002	LOC113048770;LOC113094097;LOC113038447	3	--	0	LOC113048770;LOC113094097;LOC113038447	3
Biological process	GO:1903352	L-ornithine transmembrane transport	3/180 1.67%	26/47325 0.05%	0.000131907	0.0126002	LOC113048770;LOC113094097;LOC113038447	3	--	0	LOC113048770;LOC113094097;LOC113038447	3
Biological process	GO:0043648	dicarboxylic acid metabolic process	6/180 3.33%	208/47325 0.44%	0.000154375	0.0140762	LOC113038959;LOC113106179;LOC113048288;LOC113055884;LOC113056857;LOC113043410	6	--	0	LOC113038959;LOC113106179;LOC113048288;LOC113055884;LOC113056857;LOC113043410	6
Biological process	GO:0071285	cellular response to lithium ion	3/180 1.67%	28/47325 0.06%	0.000165275	0.0141331	id2a;LOC113060586;slc13a5a	3	id2a;LOC113060586	2	slc13a5a	1
Biological process	GO:0089718	amino acid import across plasma membrane	5/180 2.78%	134/47325 0.28%	0.00016909	0.0141331	LOC113091910;slc3a2b;LOC113092183;LOC113038447;LOC113113612	5	LOC113091910;LOC113092183;LOC113113612	3	slc3a2b;LOC113038447	2
Biological process	GO:1901606	alpha-amino acid catabolic process	6/180 3.33%	219/47325 0.46%	0.00020396	0.0163657	cbsb;LOC113038959;LOC113106179;LOC113055884;LOC113056857;LOC113113986	6	LOC113113986	1	cbsb;LOC113038959;LOC113106179;LOC113055884;LOC113056857	5
Biological process	GO:0045923	positive regulation of fatty acid metabolic process	4/180 2.22%	77/47325 0.16%	0.000220545	0.0167077	abcd2;LOC113102212;LOC113099910;LOC113108922	4	LOC113102212;LOC113099910	2	abcd2;LOC113108922	2
Biological process	GO:0006590	thyroid hormone generation	3/180 1.67%	31/47325 0.07%	0.000224879	0.0167077	LOC113091910;LOC113092183;LOC113113612	3	LOC113091910;LOC113092183;LOC113113612	3	--	0
Biological process	GO:0021772	olfactory bulb development	4/180 2.22%	80/47325 0.17%	0.000255476	0.0183031	id2a;LOC113060586;LOC113117056;sall1a	4	id2a;LOC113060586	2	LOC113117056;sall1a	2
Biological process	GO:0045723	positive regulation of fatty acid biosynthetic process	3/180 1.67%	33/47325 0.07%	0.000271435	0.0187758	abcd2;LOC113102212;LOC113099910	3	LOC113102212;LOC113099910	2	abcd2	1
Biological process	GO:0010232	vascular transport	5/180 2.78%	156/47325 0.33%	0.000341744	0.0214125	LOC113091910;LOC113092183;LOC113038447;LOC113113612;LOC113093913	5	LOC113091910;LOC113092183;LOC113113612	3	LOC113038447;LOC113093913	2
Biological process	GO:0150104	transport across blood-brain barrier	5/180 2.78%	156/47325 0.33%	0.000341744	0.0214125	LOC113091910;LOC113092183;LOC113038447;LOC113113612;LOC113093913	5	LOC113091910;LOC113092183;LOC113113612	3	LOC113038447;LOC113093913	2
Biological process	GO:0042273	ribosomal large subunit biogenesis	5/180 2.78%	157/47325 0.33%	0.00035191	0.0214125	bop1;LOC113062032;novel.3088;novel.1079;dhx30	5	--	0	bop1;LOC113062032;novel.3088;novel.1079;dhx30	5
Biological process	GO:0042403	thyroid hormone metabolic process	3/180 1.67%	36/47325 0.08%	0.000352249	0.0214125	LOC113091910;LOC113092183;LOC113113612	3	LOC113091910;LOC113092183;LOC113113612	3	--	0
Biological process	GO:0021988	olfactory lobe development	4/180 2.22%	89/47325 0.19%	0.000384056	0.0226593	id2a;LOC113060586;LOC113117056;sall1a	4	id2a;LOC113060586	2	LOC113117056;sall1a	2
Biological process	GO:0015802	basic amino acid transport	3/180 1.67%	39/47325 0.08%	0.000447107	0.0256256	LOC113048770;LOC113094097;LOC113093913	3	--	0	LOC113048770;LOC113094097;LOC113093913	3
Biological process	GO:0015807	L-amino acid transport	5/180 2.78%	174/47325 0.37%	0.000562237	0.0313291	LOC113048770;slc3a2b;LOC113094097;LOC113038447;LOC113093913	5	--	0	LOC113048770;slc3a2b;LOC113094097;LOC113038447;LOC113093913	5
Biological process	GO:0006103	2-oxoglutarate metabolic process	3/180 1.67%	44/47325 0.09%	0.000638958	0.0331108	LOC113106179;LOC113056857;LOC113043410	3	--	0	LOC113106179;LOC113056857;LOC113043410	3
Biological process	GO:0010226	response to lithium ion	3/180 1.67%	45/47325 0.1%	0.000682691	0.0331108	id2a;LOC113060586;slc13a5a	3	id2a;LOC113060586	2	slc13a5a	1
Biological process	GO:0006561	proline biosynthetic process	2/180 1.11%	11/47325 0.02%	0.000773596	0.0331108	novel.1964;LOC113055884	2	--	0	novel.1964;LOC113055884	2
Biological process	GO:0009092	homoserine metabolic process	2/180 1.11%	11/47325 0.02%	0.000773596	0.0331108	cbsb;LOC113050543	2	--	0	cbsb;LOC113050543	2
Biological process	GO:0019344	cysteine biosynthetic process	2/180 1.11%	11/47325 0.02%	0.000773596	0.0331108	cbsb;LOC113050543	2	--	0	cbsb;LOC113050543	2
Biological process	GO:0019346	transsulfuration	2/180 1.11%	11/47325 0.02%	0.000773596	0.0331108	cbsb;LOC113050543	2	--	0	cbsb;LOC113050543	2
Biological process	GO:0051728	cell cycle switching, mitotic to meiotic cell cycle	2/180 1.11%	11/47325 0.02%	0.000773596	0.0331108	ythdc2;LOC113046094	2	--	0	ythdc2;LOC113046094	2
Biological process	GO:0051729	germline cell cycle switching, mitotic to meiotic cell cycle	2/180 1.11%	11/47325 0.02%	0.000773596	0.0331108	ythdc2;LOC113046094	2	--	0	ythdc2;LOC113046094	2
Biological process	GO:0055129	L-proline biosynthetic process	2/180 1.11%	11/47325 0.02%	0.000773596	0.0331108	novel.1964;LOC113055884	2	--	0	novel.1964;LOC113055884	2
Biological process	GO:0060184	cell cycle switching	2/180 1.11%	11/47325 0.02%	0.000773596	0.0331108	ythdc2;LOC113046094	2	--	0	ythdc2;LOC113046094	2
Biological process	GO:2000178	negative regulation of neural precursor cell proliferation	3/180 1.67%	47/47325 0.1%	0.000775777	0.0331108	LOC113091910;LOC113092183;LOC113113612	3	LOC113091910;LOC113092183;LOC113113612	3	--	0
Biological process	GO:2000177	regulation of neural precursor cell proliferation	5/180 2.78%	191/47325 0.4%	0.000855297	0.035048	LOC113091910;id2a;LOC113092183;LOC113060586;LOC113113612	5	LOC113091910;id2a;LOC113092183;LOC113060586;LOC113113612	5	--	0
Biological process	GO:0000466	maturation of 5.8S rRNA from tricistronic rRNA transcript (SSU-rRNA, 5.8S rRNA, LSU-rRNA)	3/180 1.67%	49/47325 0.1%	0.000876562	0.035048	bop1;LOC113062032;utp20	3	--	0	bop1;LOC113062032;utp20	3
Biological process	GO:0060374	mast cell differentiation	2/180 1.11%	12/47325 0.03%	0.000925994	0.035048	LOC113102212;LOC113099910	2	LOC113102212;LOC113099910	2	--	0
Biological process	GO:1903593	regulation of histamine secretion by mast cell	2/180 1.11%	12/47325 0.03%	0.000925994	0.035048	LOC113102212;LOC113099910	2	LOC113102212;LOC113099910	2	--	0
Biological process	GO:1903595	positive regulation of histamine secretion by mast cell	2/180 1.11%	12/47325 0.03%	0.000925994	0.035048	LOC113102212;LOC113099910	2	LOC113102212;LOC113099910	2	--	0
Biological process	GO:1990575	mitochondrial L-ornithine transmembrane transport	2/180 1.11%	12/47325 0.03%	0.000925994	0.035048	LOC113048770;LOC113094097	2	--	0	LOC113048770;LOC113094097	2
Biological process	GO:0007286	spermatid development	6/180 3.33%	293/47325 0.62%	0.000945379	0.0351191	ythdc2;LOC113102212;LOC113119539;LOC113099910;slirp;LOC113046094	6	LOC113102212;LOC113099910	2	ythdc2;LOC113119539;slirp;LOC113046094	4
Biological process	GO:0009070	serine family amino acid biosynthetic process	3/180 1.67%	51/47325 0.11%	0.000985288	0.0359362	cbsb;LOC113085299;LOC113050543	3	--	0	cbsb;LOC113085299;LOC113050543	3
Biological process	GO:0045053	protein retention in Golgi apparatus	2/180 1.11%	13/47325 0.03%	0.00109162	0.0371151	novel.2634;novel.2633	2	novel.2634;novel.2633	2	--	0
Biological process	GO:0061300	cerebellum vasculature development	2/180 1.11%	13/47325 0.03%	0.00109162	0.0371151	LOC113074190;LOC113041539	2	--	0	LOC113074190;LOC113041539	2
Biological process	GO:0070813	hydrogen sulfide metabolic process	2/180 1.11%	13/47325 0.03%	0.00109162	0.0371151	cbsb;LOC113050543	2	--	0	cbsb;LOC113050543	2
Biological process	GO:1904796	regulation of core promoter binding	2/180 1.11%	13/47325 0.03%	0.00109162	0.0371151	id2a;LOC113060586	2	id2a;LOC113060586	2	--	0
Biological process	GO:0006457	protein folding	7/180 3.89%	416/47325 0.88%	0.00113369	0.0379031	dnaja3b;LOC113084813;LOC113038266;LOC113106130;LOC113080152;LOC113063843;LOC113107160	7	LOC113080152;LOC113107160	2	dnaja3b;LOC113084813;LOC113038266;LOC113106130;LOC113063843	5
Biological process	GO:0042219	cellular modified amino acid catabolic process	3/180 1.67%	55/47325 0.12%	0.0012275	0.0392057	LOC113038959;LOC113063140;LOC113048288	3	--	0	LOC113038959;LOC113063140;LOC113048288	3
Biological process	GO:0003149	membranous septum morphogenesis	2/180 1.11%	14/47325 0.03%	0.00127037	0.0392057	id2a;LOC113060586	2	id2a;LOC113060586	2	--	0
Biological process	GO:0003164	His-Purkinje system development	2/180 1.11%	14/47325 0.03%	0.00127037	0.0392057	id2a;LOC113060586	2	id2a;LOC113060586	2	--	0
Biological process	GO:0043353	enucleate erythrocyte differentiation	2/180 1.11%	14/47325 0.03%	0.00127037	0.0392057	id2a;LOC113060586	2	id2a;LOC113060586	2	--	0
Biological process	GO:0045578	negative regulation of B cell differentiation	2/180 1.11%	14/47325 0.03%	0.00127037	0.0392057	id2a;LOC113060586	2	id2a;LOC113060586	2	--	0
Biological process	GO:0048515	spermatid differentiation	6/180 3.33%	312/47325 0.66%	0.00130338	0.0396147	ythdc2;LOC113102212;LOC113119539;LOC113099910;slirp;LOC113046094	6	LOC113102212;LOC113099910	2	ythdc2;LOC113119539;slirp;LOC113046094	4
Biological process	GO:0051204	protein insertion into mitochondrial membrane	3/180 1.67%	57/47325 0.12%	0.00136144	0.0407618	LOC113075579;LOC113038266;LOC113063843	3	--	0	LOC113075579;LOC113038266;LOC113063843	3
Biological process	GO:0001966	thigmotaxis	2/180 1.11%	15/47325 0.03%	0.00146215	0.0424744	id2a;LOC113060586	2	id2a;LOC113060586	2	--	0
Biological process	GO:0031394	positive regulation of prostaglandin biosynthetic process	2/180 1.11%	15/47325 0.03%	0.00146215	0.0424744	LOC113102212;LOC113099910	2	LOC113102212;LOC113099910	2	--	0
Biological process	GO:0051321	meiotic cell cycle	7/180 3.89%	436/47325 0.92%	0.00148216	0.0424744	ythdc2;LOC113114886;LOC113119539;LOC113079870;LOC113046094;LOC113046866;LOC113111673	7	--	0	ythdc2;LOC113114886;LOC113119539;LOC113079870;LOC113046094;LOC113046866;LOC113111673	7
Biological process	GO:0009065	glutamine family amino acid catabolic process	3/180 1.67%	60/47325 0.13%	0.00157898	0.0439923	LOC113038959;LOC113055884;LOC113056857	3	--	0	LOC113038959;LOC113055884;LOC113056857	3
Biological process	GO:0042304	regulation of fatty acid biosynthetic process	3/180 1.67%	60/47325 0.13%	0.00157898	0.0439923	abcd2;LOC113102212;LOC113099910	3	LOC113102212;LOC113099910	2	abcd2	1
Biological process	GO:0071166	ribonucleoprotein complex localization	2/180 1.11%	16/47325 0.03%	0.00166686	0.0439963	LOC113119539;novel.1079	2	--	0	LOC113119539;novel.1079	2
Biological process	GO:0097029	mature conventional dendritic cell differentiation	2/180 1.11%	16/47325 0.03%	0.00166686	0.0439963	LOC113075319;LOC113064371	2	--	0	LOC113075319;LOC113064371	2
Biological process	GO:1900222	negative regulation of amyloid-beta clearance	2/180 1.11%	16/47325 0.03%	0.00166686	0.0439963	LOC113102212;LOC113099910	2	LOC113102212;LOC113099910	2	--	0
Biological process	GO:2000197	regulation of ribonucleoprotein complex localization	2/180 1.11%	16/47325 0.03%	0.00166686	0.0439963	LOC113119539;novel.1079	2	--	0	LOC113119539;novel.1079	2
Biological process	GO:0046471	phosphatidylglycerol metabolic process	3/180 1.67%	64/47325 0.14%	0.0019012	0.0487014	LOC113102212;LOC113099910;LOC113054139	3	LOC113102212;LOC113099910	2	LOC113054139	1
Biological process	GO:0090151	establishment of protein localization to mitochondrial membrane	3/180 1.67%	64/47325 0.14%	0.0019012	0.0487014	LOC113075579;LOC113038266;LOC113063843	3	--	0	LOC113075579;LOC113038266;LOC113063843	3
Biological process	GO:0015909	long-chain fatty acid transport	4/180 2.22%	137/47325 0.29%	0.00191795	0.0487014	abcd2;LOC113102212;LOC113099910;LOC113108922	4	LOC113102212;LOC113099910	2	abcd2;LOC113108922	2
Biological process	GO:0002763	positive regulation of myeloid leukocyte differentiation	4/180 2.22%	140/47325 0.3%	0.00207519	0.0520355	id2a;LOC113102212;LOC113099910;LOC113060586	4	id2a;LOC113102212;LOC113099910;LOC113060586	4	--	0
Biological process	GO:0014003	oligodendrocyte development	4/180 2.22%	142/47325 0.3%	0.00218483	0.0541083	id2a;eif2b1;LOC113060586;nsun5	4	id2a;LOC113060586	2	eif2b1;nsun5	2
Biological process	GO:1990542	mitochondrial transmembrane transport	5/180 2.78%	239/47325 0.51%	0.00229228	0.056077	LOC113048770;LOC113042760;LOC113106130;LOC113094097;LOC113054139	5	LOC113042760	1	LOC113048770;LOC113106130;LOC113094097;LOC113054139	4
Biological process	GO:1900133	regulation of renin secretion into blood stream	2/180 1.11%	19/47325 0.04%	0.00235753	0.0563001	LOC113075319;LOC113064371	2	--	0	LOC113075319;LOC113064371	2
Biological process	GO:1901526	positive regulation of mitophagy	2/180 1.11%	19/47325 0.04%	0.00235753	0.0563001	novel.2634;novel.2633	2	novel.2634;novel.2633	2	--	0
Biological process	GO:0000460	maturation of 5.8S rRNA	3/180 1.67%	70/47325 0.15%	0.0024566	0.0579757	bop1;LOC113062032;utp20	3	--	0	bop1;LOC113062032;utp20	3
Biological process	GO:0031392	regulation of prostaglandin biosynthetic process	2/180 1.11%	20/47325 0.04%	0.00261294	0.0609484	LOC113102212;LOC113099910	2	LOC113102212;LOC113099910	2	--	0
Biological process	GO:0003279	cardiac septum development	5/180 2.78%	249/47325 0.53%	0.00273438	0.0630479	id2a;LOC113116591;LOC113060586;LOC113117056;sall1a	5	id2a;LOC113116591;LOC113060586	3	LOC113117056;sall1a	2
Biological process	GO:0006658	phosphatidylserine metabolic process	3/180 1.67%	73/47325 0.15%	0.00276806	0.0630991	mboat2a;LOC113102212;LOC113099910	3	LOC113102212;LOC113099910	2	mboat2a	1
Biological process	GO:0034374	low-density lipoprotein particle remodeling	2/180 1.11%	21/47325 0.04%	0.00288079	0.0635039	LOC113102212;LOC113099910	2	LOC113102212;LOC113099910	2	--	0
Biological process	GO:0045040	protein insertion into mitochondrial outer membrane	2/180 1.11%	21/47325 0.04%	0.00288079	0.0635039	LOC113038266;LOC113063843	2	--	0	LOC113038266;LOC113063843	2
Biological process	GO:2000678	negative regulation of transcription regulatory region DNA binding	2/180 1.11%	21/47325 0.04%	0.00288079	0.0635039	id2a;LOC113060586	2	id2a;LOC113060586	2	--	0
Biological process	GO:0032000	positive regulation of fatty acid beta-oxidation	2/180 1.11%	22/47325 0.05%	0.00316096	0.0674563	abcd2;LOC113108922	2	--	0	abcd2;LOC113108922	2
Biological process	GO:0050667	homocysteine metabolic process	2/180 1.11%	22/47325 0.05%	0.00316096	0.0674563	cbsb;LOC113050543	2	--	0	cbsb;LOC113050543	2
Biological process	GO:0071372	cellular response to follicle-stimulating hormone stimulus	2/180 1.11%	22/47325 0.05%	0.00316096	0.0674563	id2a;LOC113060586	2	id2a;LOC113060586	2	--	0
Biological process	GO:0060411	cardiac septum morphogenesis	4/180 2.22%	158/47325 0.33%	0.00320935	0.067768	id2a;LOC113116591;LOC113060586;LOC113117056	4	id2a;LOC113116591;LOC113060586	3	LOC113117056	1
Biological process	GO:0007008	outer mitochondrial membrane organization	2/180 1.11%	23/47325 0.05%	0.00345338	0.0721612	LOC113038266;LOC113063843	2	--	0	LOC113038266;LOC113063843	2
Biological process	GO:1902475	L-alpha-amino acid transmembrane transport	4/180 2.22%	163/47325 0.34%	0.00358672	0.0741748	LOC113048770;slc3a2b;LOC113094097;LOC113038447	4	--	0	LOC113048770;slc3a2b;LOC113094097;LOC113038447	4
Biological process	GO:0048566	embryonic digestive tract development	3/180 1.67%	81/47325 0.17%	0.00371389	0.0760211	id2a;LOC113060586;sall1a	3	id2a;LOC113060586	2	sall1a	1
Biological process	GO:1901524	regulation of mitophagy	2/180 1.11%	24/47325 0.05%	0.00375794	0.0761456	novel.2634;novel.2633	2	novel.2634;novel.2633	2	--	0
Biological process	GO:0034067	protein localization to Golgi apparatus	3/180 1.67%	82/47325 0.17%	0.00384426	0.0763523	novel.2634;novel.2633;LOC113045824	3	novel.2634;novel.2633;LOC113045824	3	--	0
Biological process	GO:0043392	negative regulation of DNA binding	3/180 1.67%	82/47325 0.17%	0.00384426	0.0763523	id3;id2a;LOC113060586	3	id3;id2a;LOC113060586	3	--	0
Biological process	GO:0032543	mitochondrial translation	4/180 2.22%	167/47325 0.35%	0.00390948	0.0768865	mrps34;LOC113067666;LOC113053670;LOC113065471	4	--	0	mrps34;LOC113067666;LOC113053670;LOC113065471	4
Biological process	GO:0006563	L-serine metabolic process	2/180 1.11%	25/47325 0.05%	0.00407454	0.0785916	cbsb;LOC113085299	2	--	0	cbsb;LOC113085299	2
Biological process	GO:1903826	L-arginine transmembrane transport	2/180 1.11%	25/47325 0.05%	0.00407454	0.0785916	LOC113048770;LOC113094097	2	--	0	LOC113048770;LOC113094097	2
Biological process	GO:0019217	regulation of fatty acid metabolic process	4/180 2.22%	172/47325 0.36%	0.00433989	0.0827431	abcd2;LOC113102212;LOC113099910;LOC113108922	4	LOC113102212;LOC113099910	2	abcd2;LOC113108922	2
Biological process	GO:0006413	translational initiation	5/180 2.78%	280/47325 0.59%	0.00449674	0.0827431	LOC113119887;abcf1;eif2b1;LOC113048784;LOC113053447	5	--	0	LOC113119887;abcf1;eif2b1;LOC113048784;LOC113053447	5
Biological process	GO:0032637	interleukin-8 production	4/180 2.22%	175/47325 0.37%	0.00461289	0.0827431	LOC113065505;f3b;LOC113075319;LOC113064371	4	LOC113065505	1	f3b;LOC113075319;LOC113064371	3
Biological process	GO:0032677	regulation of interleukin-8 production	4/180 2.22%	175/47325 0.37%	0.00461289	0.0827431	LOC113065505;f3b;LOC113075319;LOC113064371	4	LOC113065505	1	f3b;LOC113075319;LOC113064371	3
Biological process	GO:0006364	rRNA processing	6/180 3.33%	404/47325 0.85%	0.00467286	0.0827431	bop1;LOC113062032;utp20;LOC113117056;novel.1079;nsun5	6	--	0	bop1;LOC113062032;utp20;LOC113117056;novel.1079;nsun5	6
Biological process	GO:0001821	histamine secretion	2/180 1.11%	27/47325 0.06%	0.0047435	0.0827431	LOC113102212;LOC113099910	2	LOC113102212;LOC113099910	2	--	0
Biological process	GO:0002349	histamine production involved in inflammatory response	2/180 1.11%	27/47325 0.06%	0.0047435	0.0827431	LOC113102212;LOC113099910	2	LOC113102212;LOC113099910	2	--	0
Biological process	GO:0002441	histamine secretion involved in inflammatory response	2/180 1.11%	27/47325 0.06%	0.0047435	0.0827431	LOC113102212;LOC113099910	2	LOC113102212;LOC113099910	2	--	0
Biological process	GO:0002553	histamine secretion by mast cell	2/180 1.11%	27/47325 0.06%	0.0047435	0.0827431	LOC113102212;LOC113099910	2	LOC113102212;LOC113099910	2	--	0
Biological process	GO:0060749	mammary gland alveolus development	2/180 1.11%	27/47325 0.06%	0.0047435	0.0827431	id2a;LOC113060586	2	id2a;LOC113060586	2	--	0
Biological process	GO:0061377	mammary gland lobule development	2/180 1.11%	27/47325 0.06%	0.0047435	0.0827431	id2a;LOC113060586	2	id2a;LOC113060586	2	--	0
Biological process	GO:0034375	high-density lipoprotein particle remodeling	2/180 1.11%	28/47325 0.06%	0.00509567	0.0867086	LOC113102212;LOC113099910	2	LOC113102212;LOC113099910	2	--	0
Biological process	GO:0048557	embryonic digestive tract morphogenesis	2/180 1.11%	28/47325 0.06%	0.00509567	0.0867086	id2a;LOC113060586	2	id2a;LOC113060586	2	--	0
Biological process	GO:0000959	mitochondrial RNA metabolic process	3/180 1.67%	91/47325 0.19%	0.00514373	0.0867086	LOC113067666;slirp;LOC113053670	3	--	0	LOC113067666;slirp;LOC113053670	3
Biological process	GO:0006536	glutamate metabolic process	3/180 1.67%	91/47325 0.19%	0.00514373	0.0867086	LOC113038959;LOC113055884;LOC113056857	3	--	0	LOC113038959;LOC113055884;LOC113056857	3
Biological process	GO:0006767	water-soluble vitamin metabolic process	3/180 1.67%	92/47325 0.19%	0.00530243	0.0876142	LOC113085299;LOC113048288;LOC113107458	3	--	0	LOC113085299;LOC113048288;LOC113107458	3
Biological process	GO:0003215	cardiac right ventricle morphogenesis	2/180 1.11%	29/47325 0.06%	0.00545951	0.0876142	LOC113116591;LOC113117056	2	LOC113116591	1	LOC113117056	1
Biological process	GO:0072567	chemokine (C-X-C motif) ligand 2 production	2/180 1.11%	29/47325 0.06%	0.00545951	0.0876142	LOC113075319;LOC113064371	2	--	0	LOC113075319;LOC113064371	2
Biological process	GO:1900221	regulation of amyloid-beta clearance	2/180 1.11%	29/47325 0.06%	0.00545951	0.0876142	LOC113102212;LOC113099910	2	LOC113102212;LOC113099910	2	--	0
Biological process	GO:1990822	basic amino acid transmembrane transport	2/180 1.11%	29/47325 0.06%	0.00545951	0.0876142	LOC113048770;LOC113094097	2	--	0	LOC113048770;LOC113094097	2
Biological process	GO:2000341	regulation of chemokine (C-X-C motif) ligand 2 production	2/180 1.11%	29/47325 0.06%	0.00545951	0.0876142	LOC113075319;LOC113064371	2	--	0	LOC113075319;LOC113064371	2
Biological process	GO:0009069	serine family amino acid metabolic process	3/180 1.67%	94/47325 0.2%	0.0056286	0.0896109	cbsb;LOC113085299;LOC113050543	3	--	0	cbsb;LOC113085299;LOC113050543	3
Biological process	GO:0002001	renin secretion into blood stream	2/180 1.11%	30/47325 0.06%	0.00583493	0.0900374	LOC113075319;LOC113064371	2	--	0	LOC113075319;LOC113064371	2
Biological process	GO:0022038	corpus callosum development	2/180 1.11%	30/47325 0.06%	0.00583493	0.0900374	LOC113112469;nsun5	2	--	0	LOC113112469;nsun5	2
Biological process	GO:0048537	mucosa-associated lymphoid tissue development	2/180 1.11%	30/47325 0.06%	0.00583493	0.0900374	id2a;LOC113060586	2	id2a;LOC113060586	2	--	0
Biological process	GO:0048541	Peyer's patch development	2/180 1.11%	30/47325 0.06%	0.00583493	0.0900374	id2a;LOC113060586	2	id2a;LOC113060586	2	--	0
Biological process	GO:0003281	ventricular septum development	4/180 2.22%	188/47325 0.4%	0.00592945	0.0907975	id2a;LOC113116591;LOC113060586;sall1a	4	id2a;LOC113116591;LOC113060586	3	sall1a	1
Biological process	GO:0021782	glial cell development	5/180 2.78%	302/47325 0.64%	0.00615836	0.0930967	id2a;eif2b1;LOC113116591;LOC113060586;nsun5	5	id2a;LOC113116591;LOC113060586	3	eif2b1;nsun5	2
Biological process	GO:0006268	DNA unwinding involved in DNA replication	2/180 1.11%	31/47325 0.07%	0.00622183	0.0930967	LOC113114886;LOC113079870	2	--	0	LOC113114886;LOC113079870	2
Biological process	GO:0021553	olfactory nerve development	2/180 1.11%	31/47325 0.07%	0.00622183	0.0930967	LOC113117056;sall1a	2	--	0	LOC113117056;sall1a	2
Biological process	GO:0009064	glutamine family amino acid metabolic process	4/180 2.22%	191/47325 0.4%	0.00626523	0.0930967	LOC113038959;novel.1964;LOC113055884;LOC113056857	4	--	0	LOC113038959;novel.1964;LOC113055884;LOC113056857	4
Biological process	GO:0001999	renal response to blood flow involved in circulatory renin-angiotensin regulation of systemic arterial blood pressure	2/180 1.11%	32/47325 0.07%	0.00662012	0.0955392	LOC113075319;LOC113064371	2	--	0	LOC113075319;LOC113064371	2
Biological process	GO:0030388	fructose 1,6-bisphosphate metabolic process	2/180 1.11%	32/47325 0.07%	0.00662012	0.0955392	LOC113076174;LOC113070062	2	--	0	LOC113076174;LOC113070062	2
Biological process	GO:0051446	positive regulation of meiotic cell cycle	2/180 1.11%	32/47325 0.07%	0.00662012	0.0955392	ythdc2;LOC113046094	2	--	0	ythdc2;LOC113046094	2
Biological process	GO:0051608	histamine transport	2/180 1.11%	32/47325 0.07%	0.00662012	0.0955392	LOC113102212;LOC113099910	2	LOC113102212;LOC113099910	2	--	0
Biological process	GO:0006383	transcription by RNA polymerase III	3/180 1.67%	100/47325 0.21%	0.00667827	0.0956901	LOC113049195;ell;LOC113061302	3	--	0	LOC113049195;ell;LOC113061302	3
Biological process	GO:0016241	regulation of macroautophagy	5/180 2.78%	311/47325 0.66%	0.00694831	0.0962366	novel.2634;LOC113062111;LOC113046883;novel.2633;LOC113107160	5	novel.2634;novel.2633;LOC113107160	3	LOC113062111;LOC113046883	2
Biological process	GO:0006000	fructose metabolic process	2/180 1.11%	33/47325 0.07%	0.00702971	0.0962366	LOC113076174;LOC113050375	2	--	0	LOC113076174;LOC113050375	2
Biological process	GO:0006264	mitochondrial DNA replication	2/180 1.11%	33/47325 0.07%	0.00702971	0.0962366	dnaja3b;LOC113054139	2	--	0	dnaja3b;LOC113054139	2
Biological process	GO:0043649	dicarboxylic acid catabolic process	2/180 1.11%	33/47325 0.07%	0.00702971	0.0962366	LOC113048288;LOC113056857	2	--	0	LOC113048288;LOC113056857	2
Biological process	GO:0045651	positive regulation of macrophage differentiation	2/180 1.11%	33/47325 0.07%	0.00702971	0.0962366	id2a;LOC113060586	2	id2a;LOC113060586	2	--	0
Biological process	GO:1903599	positive regulation of autophagy of mitochondrion	2/180 1.11%	33/47325 0.07%	0.00702971	0.0962366	novel.2634;novel.2633	2	novel.2634;novel.2633	2	--	0
Biological process	GO:0010824	regulation of centrosome duplication	3/180 1.67%	102/47325 0.22%	0.00705223	0.0962366	novel.3088;LOC113071625;chordc1a	3	--	0	novel.3088;LOC113071625;chordc1a	3
Biological process	GO:0006261	DNA-templated DNA replication	5/180 2.78%	313/47325 0.66%	0.00713303	0.0966815	dnaja3b;LOC113114886;LOC113054139;LOC113079870;samhd1	5	--	0	dnaja3b;LOC113114886;LOC113054139;LOC113079870;samhd1	5
Biological process	GO:0051101	regulation of DNA binding	4/180 2.22%	200/47325 0.42%	0.00734777	0.0973712	id3;LOC113121164;id2a;LOC113060586	4	id3;id2a;LOC113060586	3	LOC113121164	1
Biological process	GO:0060412	ventricular septum morphogenesis	3/180 1.67%	104/47325 0.22%	0.00743839	0.0973712	id2a;LOC113116591;LOC113060586	3	id2a;LOC113116591;LOC113060586	3	--	0
Biological process	GO:0010744	positive regulation of macrophage derived foam cell differentiation	2/180 1.11%	34/47325 0.07%	0.00745051	0.0973712	LOC113102212;LOC113099910	2	LOC113102212;LOC113099910	2	--	0
Biological process	GO:0045820	negative regulation of glycolytic process	2/180 1.11%	34/47325 0.07%	0.00745051	0.0973712	LOC113076174;LOC113046883	2	--	0	LOC113076174;LOC113046883	2
Biological process	GO:0006626	protein targeting to mitochondrion	4/180 2.22%	201/47325 0.42%	0.00747516	0.0973712	LOC113075579;LOC113038266;LOC113106130;LOC113063843	4	--	0	LOC113075579;LOC113038266;LOC113106130;LOC113063843	4
Biological process	GO:0032890	regulation of organic acid transport	4/180 2.22%	201/47325 0.42%	0.00747516	0.0973712	LOC113102212;LOC113099910;LOC113108922;LOC113093913	4	LOC113102212;LOC113099910	2	LOC113108922;LOC113093913	2
Biological process	GO:0090398	cellular senescence	4/180 2.22%	202/47325 0.43%	0.007604	0.098192	dnaja3b;id2a;novel.3088;LOC113060586	4	id2a;LOC113060586	2	dnaja3b;novel.3088	2
Biological process	GO:2000191	regulation of fatty acid transport	3/180 1.67%	105/47325 0.22%	0.00763607	0.098192	LOC113102212;LOC113099910;LOC113108922	3	LOC113102212;LOC113099910	2	LOC113108922	1
Biological process	GO:0006534	cysteine metabolic process	2/180 1.11%	35/47325 0.07%	0.00788243	0.100077	cbsb;LOC113050543	2	--	0	cbsb;LOC113050543	2
Biological process	GO:0045945	positive regulation of transcription by RNA polymerase III	2/180 1.11%	35/47325 0.07%	0.00788243	0.100077	ell;LOC113061302	2	--	0	ell;LOC113061302	2
Biological process	GO:1902369	negative regulation of RNA catabolic process	4/180 2.22%	205/47325 0.43%	0.00799927	0.100184	LOC113055239;LOC113119539;slirp;LOC113046094	4	--	0	LOC113055239;LOC113119539;slirp;LOC113046094	4
Biological process	GO:0006636	unsaturated fatty acid biosynthetic process	3/180 1.67%	107/47325 0.23%	0.00804069	0.100184	abcd2;LOC113102212;LOC113099910	3	LOC113102212;LOC113099910	2	abcd2	1
Biological process	GO:0032481	positive regulation of type I interferon production	3/180 1.67%	107/47325 0.23%	0.00804069	0.100184	LOC113064305;LOC113065505;LOC113043606	3	LOC113064305;LOC113065505	2	LOC113043606	1
Biological process	GO:0019372	lipoxygenase pathway	2/180 1.11%	36/47325 0.08%	0.00832539	0.102458	LOC113102212;LOC113099910	2	LOC113102212;LOC113099910	2	--	0
Biological process	GO:0071371	cellular response to gonadotropin stimulus	2/180 1.11%	36/47325 0.08%	0.00832539	0.102458	id2a;LOC113060586	2	id2a;LOC113060586	2	--	0
Biological process	GO:0045639	positive regulation of myeloid cell differentiation	4/180 2.22%	208/47325 0.44%	0.0084078	0.102842	id2a;LOC113102212;LOC113099910;LOC113060586	4	id2a;LOC113102212;LOC113099910;LOC113060586	4	--	0
Biological process	GO:0016072	rRNA metabolic process	6/180 3.33%	461/47325 0.97%	0.00869539	0.105715	bop1;LOC113062032;utp20;LOC113117056;novel.1079;nsun5	6	--	0	bop1;LOC113062032;utp20;LOC113117056;novel.1079;nsun5	6
Biological process	GO:0000097	sulfur amino acid biosynthetic process	2/180 1.11%	38/47325 0.08%	0.00924402	0.109725	cbsb;LOC113050543	2	--	0	cbsb;LOC113050543	2
Biological process	GO:0006390	mitochondrial transcription	2/180 1.11%	38/47325 0.08%	0.00924402	0.109725	LOC113067666;LOC113053670	2	--	0	LOC113067666;LOC113053670	2
Biological process	GO:0032930	positive regulation of superoxide anion generation	2/180 1.11%	38/47325 0.08%	0.00924402	0.109725	LOC113075319;LOC113064371	2	--	0	LOC113075319;LOC113064371	2
Biological process	GO:0046321	positive regulation of fatty acid oxidation	2/180 1.11%	38/47325 0.08%	0.00924402	0.109725	abcd2;LOC113108922	2	--	0	abcd2;LOC113108922	2
Biological process	GO:0006690	icosanoid metabolic process	4/180 2.22%	215/47325 0.45%	0.00941358	0.11108	LOC113051375;LOC113055239;LOC113102212;LOC113099910	4	LOC113051375;LOC113102212;LOC113099910	3	LOC113055239	1
Biological process	GO:0051131	chaperone-mediated protein complex assembly	2/180 1.11%	39/47325 0.08%	0.00971953	0.112702	LOC113038266;LOC113063843	2	--	0	LOC113038266;LOC113063843	2
Biological process	GO:0060644	mammary gland epithelial cell differentiation	2/180 1.11%	39/47325 0.08%	0.00971953	0.112702	id2a;LOC113060586	2	id2a;LOC113060586	2	--	0
Biological process	GO:0061469	regulation of type B pancreatic cell proliferation	2/180 1.11%	39/47325 0.08%	0.00971953	0.112702	LOC113046883;LOC113108922	2	--	0	LOC113046883;LOC113108922	2
Biological process	GO:0003231	cardiac ventricle development	5/180 2.78%	339/47325 0.72%	0.00985545	0.113621	id2a;LOC113116591;LOC113060586;LOC113117056;sall1a	5	id2a;LOC113116591;LOC113060586	3	LOC113117056;sall1a	2
Biological process	GO:0046605	regulation of centrosome cycle	3/180 1.67%	116/47325 0.25%	0.0100163	0.113737	novel.3088;LOC113071625;chordc1a	3	--	0	novel.3088;LOC113071625;chordc1a	3
Biological process	GO:0032354	response to follicle-stimulating hormone	2/180 1.11%	40/47325 0.08%	0.0102057	0.113737	id2a;LOC113060586	2	id2a;LOC113060586	2	--	0
Biological process	GO:0033008	positive regulation of mast cell activation involved in immune response	2/180 1.11%	40/47325 0.08%	0.0102057	0.113737	LOC113102212;LOC113099910	2	LOC113102212;LOC113099910	2	--	0
Biological process	GO:0043306	positive regulation of mast cell degranulation	2/180 1.11%	40/47325 0.08%	0.0102057	0.113737	LOC113102212;LOC113099910	2	LOC113102212;LOC113099910	2	--	0
Biological process	GO:1900017	positive regulation of cytokine production involved in inflammatory response	2/180 1.11%	40/47325 0.08%	0.0102057	0.113737	LOC113102212;LOC113099910	2	LOC113102212;LOC113099910	2	--	0
Biological process	GO:1903671	negative regulation of sprouting angiogenesis	2/180 1.11%	40/47325 0.08%	0.0102057	0.113737	LOC113074190;LOC113041539	2	--	0	LOC113074190;LOC113041539	2
Biological process	GO:0000054	ribosomal subunit export from nucleus	2/180 1.11%	41/47325 0.09%	0.0107025	0.11668	novel.3088;novel.1079	2	--	0	novel.3088;novel.1079	2
Biological process	GO:0007288	sperm axoneme assembly	2/180 1.11%	41/47325 0.09%	0.0107025	0.11668	LOC113102212;LOC113099910	2	LOC113102212;LOC113099910	2	--	0
Biological process	GO:0015801	aromatic amino acid transport	2/180 1.11%	41/47325 0.09%	0.0107025	0.11668	slc3a2b;LOC113094097	2	--	0	slc3a2b;LOC113094097	2
Biological process	GO:0033750	ribosome localization	2/180 1.11%	41/47325 0.09%	0.0107025	0.11668	novel.3088;novel.1079	2	--	0	novel.3088;novel.1079	2
Biological process	GO:0033559	unsaturated fatty acid metabolic process	4/180 2.22%	225/47325 0.48%	0.0109815	0.119075	LOC113051375;abcd2;LOC113102212;LOC113099910	4	LOC113051375;LOC113102212;LOC113099910	3	abcd2	1
Biological process	GO:0061351	neural precursor cell proliferation	5/180 2.78%	351/47325 0.74%	0.0113244	0.121705	LOC113091910;id2a;LOC113092183;LOC113060586;LOC113113612	5	LOC113091910;id2a;LOC113092183;LOC113060586;LOC113113612	5	--	0
Biological process	GO:0050657	nucleic acid transport	5/180 2.78%	352/47325 0.74%	0.0114532	0.121705	LOC113111261;LOC113098643;LOC113119539;novel.3088;LOC113062831	5	--	0	LOC113111261;LOC113098643;LOC113119539;novel.3088;LOC113062831	5
Biological process	GO:0050658	RNA transport	5/180 2.78%	352/47325 0.74%	0.0114532	0.121705	LOC113111261;LOC113098643;LOC113119539;novel.3088;LOC113062831	5	--	0	LOC113111261;LOC113098643;LOC113119539;novel.3088;LOC113062831	5
Biological process	GO:0000463	maturation of LSU-rRNA from tricistronic rRNA transcript (SSU-rRNA, 5.8S rRNA, LSU-rRNA)	2/180 1.11%	43/47325 0.09%	0.0117275	0.121705	bop1;LOC113062032	2	--	0	bop1;LOC113062032	2
Biological process	GO:0006740	NADPH regeneration	2/180 1.11%	43/47325 0.09%	0.0117275	0.121705	LOC113048288;LOC113064209	2	--	0	LOC113048288;LOC113064209	2
Biological process	GO:0032928	regulation of superoxide anion generation	2/180 1.11%	43/47325 0.09%	0.0117275	0.121705	LOC113075319;LOC113064371	2	--	0	LOC113075319;LOC113064371	2
Biological process	GO:1903579	negative regulation of ATP metabolic process	2/180 1.11%	43/47325 0.09%	0.0117275	0.121705	LOC113076174;LOC113046883	2	--	0	LOC113076174;LOC113046883	2
Biological process	GO:2001135	regulation of endocytic recycling	2/180 1.11%	43/47325 0.09%	0.0117275	0.121705	LOC113102212;LOC113099910	2	LOC113102212;LOC113099910	2	--	0
Biological process	GO:0072593	reactive oxygen species metabolic process	6/180 3.33%	493/47325 1.04%	0.011815	0.121705	cbsb;LOC113062111;abcd2;LOC113064209;LOC113075319;LOC113064371	6	--	0	cbsb;LOC113062111;abcd2;LOC113064209;LOC113075319;LOC113064371	6
Biological process	GO:0051236	establishment of RNA localization	5/180 2.78%	356/47325 0.75%	0.0119782	0.121705	LOC113111261;LOC113098643;LOC113119539;novel.3088;LOC113062831	5	--	0	LOC113111261;LOC113098643;LOC113119539;novel.3088;LOC113062831	5
Biological process	GO:0007004	telomere maintenance via telomerase	3/180 1.67%	124/47325 0.26%	0.0119888	0.121705	LOC113114886;LOC113118229;LOC113079870	3	LOC113118229	1	LOC113114886;LOC113079870	2
Biological process	GO:0051205	protein insertion into membrane	3/180 1.67%	124/47325 0.26%	0.0119888	0.121705	LOC113075579;LOC113038266;LOC113063843	3	--	0	LOC113075579;LOC113038266;LOC113063843	3
Biological process	GO:0031272	regulation of pseudopodium assembly	2/180 1.11%	44/47325 0.09%	0.0122555	0.121705	LOC113075319;LOC113064371	2	--	0	LOC113075319;LOC113064371	2
Biological process	GO:0031274	positive regulation of pseudopodium assembly	2/180 1.11%	44/47325 0.09%	0.0122555	0.121705	LOC113075319;LOC113064371	2	--	0	LOC113075319;LOC113064371	2
Biological process	GO:0043117	positive regulation of vascular permeability	2/180 1.11%	44/47325 0.09%	0.0122555	0.121705	LOC113119605;LOC113090812	2	--	0	LOC113119605;LOC113090812	2
Biological process	GO:0046653	tetrahydrofolate metabolic process	2/180 1.11%	44/47325 0.09%	0.0122555	0.121705	mthfd2;LOC113048288	2	--	0	mthfd2;LOC113048288	2
Biological process	GO:0048715	negative regulation of oligodendrocyte differentiation	2/180 1.11%	44/47325 0.09%	0.0122555	0.121705	id2a;LOC113060586	2	id2a;LOC113060586	2	--	0
Biological process	GO:0031269	pseudopodium assembly	2/180 1.11%	45/47325 0.1%	0.0127938	0.125805	LOC113075319;LOC113064371	2	--	0	LOC113075319;LOC113064371	2
Biological process	GO:0045649	regulation of macrophage differentiation	2/180 1.11%	45/47325 0.1%	0.0127938	0.125805	id2a;LOC113060586	2	id2a;LOC113060586	2	--	0
Biological process	GO:0009084	glutamine family amino acid biosynthetic process	2/180 1.11%	46/47325 0.1%	0.0133422	0.129297	novel.1964;LOC113055884	2	--	0	novel.1964;LOC113055884	2
Biological process	GO:0031998	regulation of fatty acid beta-oxidation	2/180 1.11%	46/47325 0.1%	0.0133422	0.129297	abcd2;LOC113108922	2	--	0	abcd2;LOC113108922	2
Biological process	GO:1902001	fatty acid transmembrane transport	2/180 1.11%	46/47325 0.1%	0.0133422	0.129297	abcd2;LOC113108922	2	--	0	abcd2;LOC113108922	2
Biological process	GO:0045834	positive regulation of lipid metabolic process	5/180 2.78%	367/47325 0.78%	0.013506	0.130255	abcd2;LOC113102212;LOC113099910;LOC113054139;LOC113108922	5	LOC113102212;LOC113099910	2	abcd2;LOC113054139;LOC113108922	3
Biological process	GO:0006801	superoxide metabolic process	3/180 1.67%	130/47325 0.27%	0.0136042	0.130574	cbsb;LOC113075319;LOC113064371	3	--	0	cbsb;LOC113075319;LOC113064371	3
Biological process	GO:0015718	monocarboxylic acid transport	5/180 2.78%	369/47325 0.78%	0.0137973	0.130767	LOC113091910;LOC113102212;LOC113092183;LOC113099910;LOC113113612	5	LOC113091910;LOC113102212;LOC113092183;LOC113099910;LOC113113612	5	--	0
Biological process	GO:0000027	ribosomal large subunit assembly	2/180 1.11%	47/47325 0.1%	0.0139007	0.130767	novel.1079;dhx30	2	--	0	novel.1079;dhx30	2
Biological process	GO:0032042	mitochondrial DNA metabolic process	2/180 1.11%	47/47325 0.1%	0.0139007	0.130767	dnaja3b;LOC113054139	2	--	0	dnaja3b;LOC113054139	2
Biological process	GO:0045475	locomotor rhythm	2/180 1.11%	47/47325 0.1%	0.0139007	0.130767	id2a;LOC113060586	2	id2a;LOC113060586	2	--	0
Biological process	GO:0072655	establishment of protein localization to mitochondrion	4/180 2.22%	242/47325 0.51%	0.0140154	0.130767	LOC113075579;LOC113038266;LOC113106130;LOC113063843	4	--	0	LOC113075579;LOC113038266;LOC113106130;LOC113063843	4
Biological process	GO:0140053	mitochondrial gene expression	4/180 2.22%	242/47325 0.51%	0.0140154	0.130767	mrps34;LOC113067666;LOC113053670;LOC113065471	4	--	0	mrps34;LOC113067666;LOC113053670;LOC113065471	4
Biological process	GO:0032757	positive regulation of interleukin-8 production	3/180 1.67%	132/47325 0.28%	0.0141688	0.131587	f3b;LOC113075319;LOC113064371	3	--	0	f3b;LOC113075319;LOC113064371	3
Biological process	GO:0006278	RNA-templated DNA biosynthetic process	3/180 1.67%	134/47325 0.28%	0.0147466	0.136321	LOC113114886;LOC113118229;LOC113079870	3	LOC113118229	1	LOC113114886;LOC113079870	2
Biological process	GO:0016052	carbohydrate catabolic process	5/180 2.78%	377/47325 0.8%	0.0150045	0.136586	LOC113076174;LOC113046883;LOC113090792;LOC113064214;LOC113070062	5	LOC113090792	1	LOC113076174;LOC113046883;LOC113064214;LOC113070062	4
Biological process	GO:0034368	protein-lipid complex remodeling	2/180 1.11%	49/47325 0.1%	0.0150476	0.136586	LOC113102212;LOC113099910	2	LOC113102212;LOC113099910	2	--	0
Biological process	GO:0034369	plasma lipoprotein particle remodeling	2/180 1.11%	49/47325 0.1%	0.0150476	0.136586	LOC113102212;LOC113099910	2	LOC113102212;LOC113099910	2	--	0
Biological process	GO:1900543	negative regulation of purine nucleotide metabolic process	2/180 1.11%	49/47325 0.1%	0.0150476	0.136586	LOC113076174;LOC113046883	2	--	0	LOC113076174;LOC113046883	2
Biological process	GO:0009060	aerobic respiration	5/180 2.78%	379/47325 0.8%	0.015317	0.138405	LOC113046883;LOC113064075;LOC113064209;LOC113054139;LOC113043410	5	--	0	LOC113046883;LOC113064075;LOC113064209;LOC113054139;LOC113043410	5
Biological process	GO:0070585	protein localization to mitochondrion	4/180 2.22%	252/47325 0.53%	0.0160253	0.143591	LOC113075579;LOC113038266;LOC113106130;LOC113063843	4	--	0	LOC113075579;LOC113038266;LOC113106130;LOC113063843	4
Biological process	GO:0010574	regulation of vascular endothelial growth factor production	2/180 1.11%	51/47325 0.11%	0.0162338	0.143591	LOC113074190;LOC113041539	2	--	0	LOC113074190;LOC113041539	2
Biological process	GO:0034367	protein-containing complex remodeling	2/180 1.11%	51/47325 0.11%	0.0162338	0.143591	LOC113102212;LOC113099910	2	LOC113102212;LOC113099910	2	--	0
Biological process	GO:0120316	sperm flagellum assembly	2/180 1.11%	51/47325 0.11%	0.0162338	0.143591	LOC113102212;LOC113099910	2	LOC113102212;LOC113099910	2	--	0
Biological process	GO:0032892	positive regulation of organic acid transport	3/180 1.67%	139/47325 0.29%	0.0162489	0.143591	LOC113102212;LOC113099910;LOC113093913	3	LOC113102212;LOC113099910	2	LOC113093913	1
Biological process	GO:0001991	regulation of systemic arterial blood pressure by circulatory renin-angiotensin	2/180 1.11%	52/47325 0.11%	0.0168415	0.1472	LOC113075319;LOC113064371	2	--	0	LOC113075319;LOC113064371	2
Biological process	GO:0033598	mammary gland epithelial cell proliferation	2/180 1.11%	52/47325 0.11%	0.0168415	0.1472	id2a;LOC113060586	2	id2a;LOC113060586	2	--	0
Biological process	GO:0018958	phenol-containing compound metabolic process	4/180 2.22%	256/47325 0.54%	0.0168774	0.1472	LOC113091910;LOC113092183;LOC113057959;LOC113113612	4	LOC113091910;LOC113092183;LOC113113612	3	LOC113057959	1
Biological process	GO:0034637	cellular carbohydrate biosynthetic process	4/180 2.22%	257/47325 0.54%	0.0170947	0.14845	LOC113076174;LOC113064214;LOC113056857;LOC113108922	4	--	0	LOC113076174;LOC113064214;LOC113056857;LOC113108922	4
Biological process	GO:0006359	regulation of transcription by RNA polymerase III	2/180 1.11%	53/47325 0.11%	0.0174587	0.149667	ell;LOC113061302	2	--	0	ell;LOC113061302	2
Biological process	GO:0050482	arachidonic acid secretion	2/180 1.11%	53/47325 0.11%	0.0174587	0.149667	LOC113102212;LOC113099910	2	LOC113102212;LOC113099910	2	--	0
Biological process	GO:1903963	arachidonate transport	2/180 1.11%	53/47325 0.11%	0.0174587	0.149667	LOC113102212;LOC113099910	2	LOC113102212;LOC113099910	2	--	0
Biological process	GO:0015908	fatty acid transport	4/180 2.22%	260/47325 0.55%	0.0177572	0.150949	abcd2;LOC113102212;LOC113099910;LOC113108922	4	LOC113102212;LOC113099910	2	abcd2;LOC113108922	2
Biological process	GO:0003229	ventricular cardiac muscle tissue development	3/180 1.67%	144/47325 0.3%	0.0178339	0.150949	id2a;LOC113060586;LOC113117056	3	id2a;LOC113060586	2	LOC113117056	1
Biological process	GO:0010833	telomere maintenance via telomere lengthening	3/180 1.67%	144/47325 0.3%	0.0178339	0.150949	LOC113114886;LOC113118229;LOC113079870	3	LOC113118229	1	LOC113114886;LOC113079870	2
Biological process	GO:0006783	heme biosynthetic process	2/180 1.11%	54/47325 0.11%	0.0180854	0.151796	LOC113042760;LOC113107212	2	LOC113042760;LOC113107212	2	--	0
Biological process	GO:0031268	pseudopodium organization	2/180 1.11%	54/47325 0.11%	0.0180854	0.151796	LOC113075319;LOC113064371	2	--	0	LOC113075319;LOC113064371	2
Biological process	GO:1903793	positive regulation of anion transport	3/180 1.67%	146/47325 0.31%	0.0184912	0.154556	LOC113102212;LOC113099910;LOC113093913	3	LOC113102212;LOC113099910	2	LOC113093913	1
Biological process	GO:0010565	regulation of cellular ketone metabolic process	4/180 2.22%	264/47325 0.56%	0.0186652	0.155363	abcd2;LOC113102212;LOC113099910;LOC113108922	4	LOC113102212;LOC113099910	2	abcd2;LOC113108922	2
Biological process	GO:0009081	branched-chain amino acid metabolic process	2/180 1.11%	56/47325 0.12%	0.0193671	0.159223	LOC113069635;LOC113046028	2	--	0	LOC113069635;LOC113046028	2
Biological process	GO:0045648	positive regulation of erythrocyte differentiation	2/180 1.11%	56/47325 0.12%	0.0193671	0.159223	id2a;LOC113060586	2	id2a;LOC113060586	2	--	0
Biological process	GO:0045980	negative regulation of nucleotide metabolic process	2/180 1.11%	56/47325 0.12%	0.0193671	0.159223	LOC113076174;LOC113046883	2	--	0	LOC113076174;LOC113046883	2
Biological process	GO:0001675	acrosome assembly	2/180 1.11%	57/47325 0.12%	0.0200218	0.1613	LOC113102212;LOC113099910	2	LOC113102212;LOC113099910	2	--	0
Biological process	GO:0006779	porphyrin-containing compound biosynthetic process	2/180 1.11%	57/47325 0.12%	0.0200218	0.1613	LOC113042760;LOC113107212	2	LOC113042760;LOC113107212	2	--	0
Biological process	GO:0033005	positive regulation of mast cell activation	2/180 1.11%	57/47325 0.12%	0.0200218	0.1613	LOC113102212;LOC113099910	2	LOC113102212;LOC113099910	2	--	0
Biological process	GO:0033014	tetrapyrrole biosynthetic process	2/180 1.11%	57/47325 0.12%	0.0200218	0.1613	LOC113042760;LOC113107212	2	LOC113042760;LOC113107212	2	--	0
Biological process	GO:0050996	positive regulation of lipid catabolic process	2/180 1.11%	57/47325 0.12%	0.0200218	0.1613	abcd2;LOC113108922	2	--	0	abcd2;LOC113108922	2
Biological process	GO:0046470	phosphatidylcholine metabolic process	3/180 1.67%	152/47325 0.32%	0.0205431	0.164014	mboat2a;LOC113102212;LOC113099910	3	LOC113102212;LOC113099910	2	mboat2a	1
Biological process	GO:0001516	prostaglandin biosynthetic process	2/180 1.11%	58/47325 0.12%	0.0206857	0.164014	LOC113102212;LOC113099910	2	LOC113102212;LOC113099910	2	--	0
Biological process	GO:0043302	positive regulation of leukocyte degranulation	2/180 1.11%	58/47325 0.12%	0.0206857	0.164014	LOC113102212;LOC113099910	2	LOC113102212;LOC113099910	2	--	0
Biological process	GO:0046457	prostanoid biosynthetic process	2/180 1.11%	58/47325 0.12%	0.0206857	0.164014	LOC113102212;LOC113099910	2	LOC113102212;LOC113099910	2	--	0
Biological process	GO:0043470	regulation of carbohydrate catabolic process	3/180 1.67%	153/47325 0.32%	0.0208968	0.165035	LOC113076174;LOC113046883;LOC113064214	3	--	0	LOC113076174;LOC113046883;LOC113064214	3
Biological process	GO:0048709	oligodendrocyte differentiation	4/180 2.22%	274/47325 0.58%	0.0210596	0.165669	id2a;eif2b1;LOC113060586;nsun5	4	id2a;LOC113060586	2	eif2b1;nsun5	2
Biological process	GO:0006405	RNA export from nucleus	3/180 1.67%	154/47325 0.33%	0.0212538	0.166069	LOC113098643;LOC113119539;novel.3088	3	--	0	LOC113098643;LOC113119539;novel.3088	3
Biological process	GO:0007098	centrosome cycle	4/180 2.22%	275/47325 0.58%	0.0213089	0.166069	novel.3088;LOC113112469;LOC113071625;chordc1a	4	--	0	novel.3088;LOC113112469;LOC113071625;chordc1a	4
Biological process	GO:0090322	regulation of superoxide metabolic process	2/180 1.11%	59/47325 0.12%	0.0213588	0.166069	LOC113075319;LOC113064371	2	--	0	LOC113075319;LOC113064371	2
Biological process	GO:0006400	tRNA modification	3/180 1.67%	155/47325 0.33%	0.0216141	0.167405	LOC113119539;LOC113061464;LOC113074346	3	--	0	LOC113119539;LOC113061464;LOC113074346	3
Biological process	GO:0051262	protein tetramerization	4/180 2.22%	277/47325 0.59%	0.0218129	0.168266	farsa;LOC113050543;LOC113113986;samhd1	4	LOC113113986	1	farsa;LOC113050543;samhd1	3
Biological process	GO:0030101	natural killer cell activation	3/180 1.67%	156/47325 0.33%	0.0219778	0.168266	id2a;LOC113065505;LOC113060586	3	id2a;LOC113065505;LOC113060586	3	--	0
Biological process	GO:0048599	oocyte development	3/180 1.67%	156/47325 0.33%	0.0219778	0.168266	ythdc2;LOC113046094;LOC113111673	3	--	0	ythdc2;LOC113046094;LOC113111673	3
Biological process	GO:0006403	RNA localization	5/180 2.78%	418/47325 0.88%	0.0223035	0.168266	LOC113111261;LOC113098643;LOC113119539;novel.3088;LOC113062831	5	--	0	LOC113111261;LOC113098643;LOC113119539;novel.3088;LOC113062831	5
Biological process	GO:0051028	mRNA transport	4/180 2.22%	279/47325 0.59%	0.0223242	0.168266	LOC113111261;LOC113098643;LOC113119539;LOC113062831	4	--	0	LOC113111261;LOC113098643;LOC113119539;LOC113062831	4
Biological process	GO:0035924	cellular response to vascular endothelial growth factor stimulus	3/180 1.67%	157/47325 0.33%	0.0223448	0.168266	LOC113119605;LOC113055239;LOC113090812	3	--	0	LOC113119605;LOC113055239;LOC113090812	3
Biological process	GO:0046488	phosphatidylinositol metabolic process	5/180 2.78%	419/47325 0.89%	0.0225057	0.168266	LOC113070737;LOC113077852;LOC113102212;LOC113099910;LOC113112937	5	LOC113077852;LOC113102212;LOC113099910	3	LOC113070737;LOC113112937	2
Biological process	GO:0048469	cell maturation	5/180 2.78%	420/47325 0.89%	0.0227092	0.168266	id2a;LOC113102212;LOC113099910;LOC113060586;LOC113111673	5	id2a;LOC113102212;LOC113099910;LOC113060586	4	LOC113111673	1
Biological process	GO:0003161	cardiac conduction system development	2/180 1.11%	61/47325 0.13%	0.0227318	0.168266	id2a;LOC113060586	2	id2a;LOC113060586	2	--	0
Biological process	GO:0010743	regulation of macrophage derived foam cell differentiation	2/180 1.11%	61/47325 0.13%	0.0227318	0.168266	LOC113102212;LOC113099910	2	LOC113102212;LOC113099910	2	--	0
Biological process	GO:0044273	sulfur compound catabolic process	2/180 1.11%	61/47325 0.13%	0.0227318	0.168266	cbsb;LOC113063140	2	--	0	cbsb;LOC113063140	2
Biological process	GO:1900746	regulation of vascular endothelial growth factor signaling pathway	2/180 1.11%	61/47325 0.13%	0.0227318	0.168266	LOC113119605;LOC113090812	2	--	0	LOC113119605;LOC113090812	2
Biological process	GO:0051298	centrosome duplication	3/180 1.67%	159/47325 0.34%	0.0230889	0.17028	novel.3088;LOC113071625;chordc1a	3	--	0	novel.3088;LOC113071625;chordc1a	3
Biological process	GO:0010573	vascular endothelial growth factor production	2/180 1.11%	62/47325 0.13%	0.0234317	0.170924	LOC113074190;LOC113041539	2	--	0	LOC113074190;LOC113041539	2
Biological process	GO:0035909	aorta morphogenesis	2/180 1.11%	62/47325 0.13%	0.0234317	0.170924	LOC113116591;LOC113117056	2	LOC113116591	1	LOC113117056	1
Biological process	GO:1903146	regulation of autophagy of mitochondrion	2/180 1.11%	62/47325 0.13%	0.0234317	0.170924	novel.2634;novel.2633	2	novel.2634;novel.2633	2	--	0
Biological process	GO:0002761	regulation of myeloid leukocyte differentiation	4/180 2.22%	284/47325 0.6%	0.0236343	0.171777	id2a;LOC113102212;LOC113099910;LOC113060586	4	id2a;LOC113102212;LOC113099910;LOC113060586	4	--	0
Biological process	GO:0046034	ATP metabolic process	5/180 2.78%	425/47325 0.9%	0.0237441	0.171952	LOC113076174;LOC113046883;LOC113054139;LOC113120494;LOC113070062	5	--	0	LOC113076174;LOC113046883;LOC113054139;LOC113120494;LOC113070062	5
Biological process	GO:0007140	male meiotic nuclear division	2/180 1.11%	63/47325 0.13%	0.0241404	0.174193	LOC113046094;LOC113111673	2	--	0	LOC113046094;LOC113111673	2
Biological process	GO:0042180	cellular ketone metabolic process	5/180 2.78%	430/47325 0.91%	0.024809	0.176825	abcd2;LOC113102212;LOC113099910;LOC113108922;LOC113113986	5	LOC113102212;LOC113099910;LOC113113986	3	abcd2;LOC113108922	2
Biological process	GO:0006760	folic acid-containing compound metabolic process	2/180 1.11%	64/47325 0.14%	0.0248578	0.176825	mthfd2;LOC113048288	2	--	0	mthfd2;LOC113048288	2
Biological process	GO:0048711	positive regulation of astrocyte differentiation	2/180 1.11%	64/47325 0.14%	0.0248578	0.176825	id2a;LOC113060586	2	id2a;LOC113060586	2	--	0
Biological process	GO:0060338	regulation of type I interferon-mediated signaling pathway	2/180 1.11%	64/47325 0.14%	0.0248578	0.176825	LOC113043606;samhd1	2	--	0	LOC113043606;samhd1	2
Biological process	GO:0010880	regulation of release of sequestered calcium ion into cytosol by sarcoplasmic reticulum	2/180 1.11%	65/47325 0.14%	0.0255838	0.180318	LOC113121164;LOC113117056	2	--	0	LOC113121164;LOC113117056	2
Biological process	GO:1902547	regulation of cellular response to vascular endothelial growth factor stimulus	2/180 1.11%	65/47325 0.14%	0.0255838	0.180318	LOC113119605;LOC113090812	2	--	0	LOC113119605;LOC113090812	2
Biological process	GO:0010822	positive regulation of mitochondrion organization	3/180 1.67%	166/47325 0.35%	0.0257983	0.180318	novel.2634;novel.2633;LOC113054139	3	novel.2634;novel.2633	2	LOC113054139	1
Biological process	GO:0030317	flagellated sperm motility	3/180 1.67%	166/47325 0.35%	0.0257983	0.180318	LOC113102212;LOC113099910;slirp	3	LOC113102212;LOC113099910	2	slirp	1
Biological process	GO:0097722	sperm motility	3/180 1.67%	166/47325 0.35%	0.0257983	0.180318	LOC113102212;LOC113099910;slirp	3	LOC113102212;LOC113099910	2	slirp	1
Biological process	GO:0072524	pyridine-containing compound metabolic process	3/180 1.67%	168/47325 0.35%	0.0266024	0.185177	LOC113085299;LOC113048288;LOC113064209	3	--	0	LOC113085299;LOC113048288;LOC113064209	3
Biological process	GO:0062013	positive regulation of small molecule metabolic process	4/180 2.22%	295/47325 0.62%	0.0266781	0.185177	abcd2;LOC113102212;LOC113099910;LOC113108922	4	LOC113102212;LOC113099910	2	abcd2;LOC113108922	2
Biological process	GO:0006635	fatty acid beta-oxidation	3/180 1.67%	169/47325 0.36%	0.0270095	0.185275	abcd2;LOC113048288;LOC113108922	3	--	0	abcd2;LOC113048288;LOC113108922	3
Biological process	GO:0000470	maturation of LSU-rRNA	2/180 1.11%	67/47325 0.14%	0.0270615	0.185275	bop1;LOC113062032	2	--	0	bop1;LOC113062032	2
Biological process	GO:0003081	regulation of systemic arterial blood pressure by renin-angiotensin	2/180 1.11%	67/47325 0.14%	0.0270615	0.185275	LOC113075319;LOC113064371	2	--	0	LOC113075319;LOC113064371	2
Biological process	GO:0032308	positive regulation of prostaglandin secretion	2/180 1.11%	67/47325 0.14%	0.0270615	0.185275	LOC113102212;LOC113099910	2	LOC113102212;LOC113099910	2	--	0
Biological process	GO:0009994	oocyte differentiation	3/180 1.67%	171/47325 0.36%	0.0278336	0.188675	ythdc2;LOC113046094;LOC113111673	3	--	0	ythdc2;LOC113046094;LOC113111673	3
Biological process	GO:0032729	positive regulation of interferon-gamma production	3/180 1.67%	171/47325 0.36%	0.0278336	0.188675	LOC113065505;LOC113075319;LOC113064371	3	LOC113065505	1	LOC113075319;LOC113064371	2
Biological process	GO:1903046	meiotic cell cycle process	4/180 2.22%	299/47325 0.63%	0.0278404	0.188675	LOC113119539;LOC113046094;LOC113046866;LOC113111673	4	--	0	LOC113119539;LOC113046094;LOC113046866;LOC113111673	4
Biological process	GO:0016242	negative regulation of macroautophagy	2/180 1.11%	69/47325 0.15%	0.0285729	0.192987	LOC113046883;LOC113107160	2	LOC113107160	1	LOC113046883	1
Biological process	GO:0009451	RNA modification	4/180 2.22%	303/47325 0.64%	0.0290327	0.193194	LOC113119539;LOC113061464;nsun5;LOC113074346	4	--	0	LOC113119539;LOC113061464;nsun5;LOC113074346	4
Biological process	GO:0010507	negative regulation of autophagy	3/180 1.67%	174/47325 0.37%	0.0290947	0.193194	LOC113046883;LOC113065505;LOC113107160	3	LOC113065505;LOC113107160	2	LOC113046883	1
Biological process	GO:0043489	RNA stabilization	3/180 1.67%	174/47325 0.37%	0.0290947	0.193194	LOC113055239;LOC113119539;LOC113046094	3	--	0	LOC113055239;LOC113119539;LOC113046094	3
Biological process	GO:1901224	positive regulation of NIK/NF-kappaB signaling	3/180 1.67%	174/47325 0.37%	0.0290947	0.193194	LOC113119605;LOC113090812;adisspa	3	--	0	LOC113119605;LOC113090812;adisspa	3
Biological process	GO:0000423	mitophagy	2/180 1.11%	70/47325 0.15%	0.029341	0.193194	novel.2634;novel.2633	2	novel.2634;novel.2633	2	--	0
Biological process	GO:0001779	natural killer cell differentiation	2/180 1.11%	70/47325 0.15%	0.029341	0.193194	id2a;LOC113060586	2	id2a;LOC113060586	2	--	0
Biological process	GO:0046337	phosphatidylethanolamine metabolic process	2/180 1.11%	70/47325 0.15%	0.029341	0.193194	LOC113102212;LOC113099910	2	LOC113102212;LOC113099910	2	--	0
Biological process	GO:0003205	cardiac chamber development	5/180 2.78%	450/47325 0.95%	0.0293739	0.193194	id2a;LOC113116591;LOC113060586;LOC113117056;sall1a	5	id2a;LOC113116591;LOC113060586	3	LOC113117056;sall1a	2
Biological process	GO:0032733	positive regulation of interleukin-10 production	2/180 1.11%	71/47325 0.15%	0.0301174	0.197436	LOC113075319;LOC113064371	2	--	0	LOC113075319;LOC113064371	2
Biological process	GO:0016239	positive regulation of macroautophagy	3/180 1.67%	178/47325 0.38%	0.0308227	0.200612	novel.2634;LOC113062111;novel.2633	3	novel.2634;novel.2633	2	LOC113062111	1
Biological process	GO:0032306	regulation of prostaglandin secretion	2/180 1.11%	72/47325 0.15%	0.0309018	0.200612	LOC113102212;LOC113099910	2	LOC113102212;LOC113099910	2	--	0
Biological process	GO:2000677	regulation of transcription regulatory region DNA binding	2/180 1.11%	72/47325 0.15%	0.0309018	0.200612	id2a;LOC113060586	2	id2a;LOC113060586	2	--	0
Biological process	GO:0031023	microtubule organizing center organization	4/180 2.22%	310/47325 0.66%	0.0311911	0.201837	novel.3088;LOC113112469;LOC113071625;chordc1a	4	--	0	novel.3088;LOC113112469;LOC113071625;chordc1a	4
Biological process	GO:0014808	release of sequestered calcium ion into cytosol by sarcoplasmic reticulum	2/180 1.11%	73/47325 0.15%	0.0316943	0.203127	LOC113121164;LOC113117056	2	--	0	LOC113121164;LOC113117056	2
Biological process	GO:0034698	response to gonadotropin	2/180 1.11%	73/47325 0.15%	0.0316943	0.203127	id2a;LOC113060586	2	id2a;LOC113060586	2	--	0
Biological process	GO:0046320	regulation of fatty acid oxidation	2/180 1.11%	73/47325 0.15%	0.0316943	0.203127	abcd2;LOC113108922	2	--	0	abcd2;LOC113108922	2
Biological process	GO:0000096	sulfur amino acid metabolic process	2/180 1.11%	74/47325 0.16%	0.0324948	0.206935	cbsb;LOC113050543	2	--	0	cbsb;LOC113050543	2
Biological process	GO:0016556	mRNA modification	2/180 1.11%	74/47325 0.16%	0.0324948	0.206935	LOC113119539;LOC113074346	2	--	0	LOC113119539;LOC113074346	2
Biological process	GO:0051289	protein homotetramerization	3/180 1.67%	184/47325 0.39%	0.0335136	0.212748	LOC113050543;LOC113113986;samhd1	3	LOC113113986	1	LOC113050543;samhd1	2
Biological process	GO:0032305	positive regulation of icosanoid secretion	2/180 1.11%	76/47325 0.16%	0.0341194	0.215231	LOC113102212;LOC113099910	2	LOC113102212;LOC113099910	2	--	0
Biological process	GO:0044342	type B pancreatic cell proliferation	2/180 1.11%	76/47325 0.16%	0.0341194	0.215231	LOC113046883;LOC113108922	2	--	0	LOC113046883;LOC113108922	2
Biological process	GO:0045577	regulation of B cell differentiation	2/180 1.11%	77/47325 0.16%	0.0349434	0.216563	id2a;LOC113060586	2	id2a;LOC113060586	2	--	0
Biological process	GO:1903514	release of sequestered calcium ion into cytosol by endoplasmic reticulum	2/180 1.11%	77/47325 0.16%	0.0349434	0.216563	LOC113121164;LOC113117056	2	--	0	LOC113121164;LOC113117056	2
Biological process	GO:0003206	cardiac chamber morphogenesis	4/180 2.22%	323/47325 0.68%	0.0354446	0.216563	id2a;LOC113116591;LOC113060586;LOC113117056	4	id2a;LOC113116591;LOC113060586	3	LOC113117056	1
Biological process	GO:0003071	renal system process involved in regulation of systemic arterial blood pressure	2/180 1.11%	78/47325 0.16%	0.0357751	0.216563	LOC113075319;LOC113064371	2	--	0	LOC113075319;LOC113064371	2
Biological process	GO:0032310	prostaglandin secretion	2/180 1.11%	78/47325 0.16%	0.0357751	0.216563	LOC113102212;LOC113099910	2	LOC113102212;LOC113099910	2	--	0
Biological process	GO:0042554	superoxide anion generation	2/180 1.11%	78/47325 0.16%	0.0357751	0.216563	LOC113075319;LOC113064371	2	--	0	LOC113075319;LOC113064371	2
Biological process	GO:0000724	double-strand break repair via homologous recombination	4/180 2.22%	326/47325 0.69%	0.0364715	0.216563	LOC113114886;LOC113120494;LOC113079870;samhd1	4	--	0	LOC113114886;LOC113120494;LOC113079870;samhd1	4
Biological process	GO:0006692	prostanoid metabolic process	2/180 1.11%	79/47325 0.17%	0.0366144	0.216563	LOC113102212;LOC113099910	2	LOC113102212;LOC113099910	2	--	0
Biological process	GO:0006693	prostaglandin metabolic process	2/180 1.11%	79/47325 0.17%	0.0366144	0.216563	LOC113102212;LOC113099910	2	LOC113102212;LOC113099910	2	--	0
Biological process	GO:0010742	macrophage derived foam cell differentiation	2/180 1.11%	79/47325 0.17%	0.0366144	0.216563	LOC113102212;LOC113099910	2	LOC113102212;LOC113099910	2	--	0
Biological process	GO:0042168	heme metabolic process	2/180 1.11%	79/47325 0.17%	0.0366144	0.216563	LOC113042760;LOC113107212	2	LOC113042760;LOC113107212	2	--	0
Biological process	GO:0006766	vitamin metabolic process	3/180 1.67%	191/47325 0.4%	0.0368025	0.216563	LOC113085299;LOC113048288;LOC113107458	3	--	0	LOC113085299;LOC113048288;LOC113107458	3
Biological process	GO:0000957	mitochondrial RNA catabolic process	1/180 0.56%	10/47325 0.02%	0.0373939	0.216563	slirp	1	--	0	slirp	1
Biological process	GO:0002543	activation of blood coagulation via clotting cascade	1/180 0.56%	10/47325 0.02%	0.0373939	0.216563	f3b	1	--	0	f3b	1
Biological process	GO:0006203	dGTP catabolic process	1/180 0.56%	10/47325 0.02%	0.0373939	0.216563	samhd1	1	--	0	samhd1	1
Biological process	GO:0006212	uracil catabolic process	1/180 0.56%	10/47325 0.02%	0.0373939	0.216563	LOC113093832	1	LOC113093832	1	--	0
Biological process	GO:0006533	aspartate catabolic process	1/180 0.56%	10/47325 0.02%	0.0373939	0.216563	LOC113056857	1	--	0	LOC113056857	1
Biological process	GO:0007144	female meiosis I	1/180 0.56%	10/47325 0.02%	0.0373939	0.216563	LOC113046094	1	--	0	LOC113046094	1
Biological process	GO:0009082	branched-chain amino acid biosynthetic process	1/180 0.56%	10/47325 0.02%	0.0373939	0.216563	LOC113069635	1	--	0	LOC113069635	1
Biological process	GO:0010641	positive regulation of platelet-derived growth factor receptor signaling pathway	1/180 0.56%	10/47325 0.02%	0.0373939	0.216563	f3b	1	--	0	f3b	1
Biological process	GO:0015910	long-chain fatty acid import into peroxisome	1/180 0.56%	10/47325 0.02%	0.0373939	0.216563	abcd2	1	--	0	abcd2	1
Biological process	GO:0032202	telomere assembly	1/180 0.56%	10/47325 0.02%	0.0373939	0.216563	LOC113118229	1	LOC113118229	1	--	0
Biological process	GO:0035887	aortic smooth muscle cell differentiation	1/180 0.56%	10/47325 0.02%	0.0373939	0.216563	LOC113050543	1	--	0	LOC113050543	1
Biological process	GO:0046038	GMP catabolic process	1/180 0.56%	10/47325 0.02%	0.0373939	0.216563	LOC113057959	1	--	0	LOC113057959	1
Biological process	GO:0046098	guanine metabolic process	1/180 0.56%	10/47325 0.02%	0.0373939	0.216563	LOC113057959	1	--	0	LOC113057959	1
Biological process	GO:0046381	CMP-N-acetylneuraminate metabolic process	1/180 0.56%	10/47325 0.02%	0.0373939	0.216563	LOC113044320	1	--	0	LOC113044320	1
Biological process	GO:0060699	regulation of endoribonuclease activity	1/180 0.56%	10/47325 0.02%	0.0373939	0.216563	novel.3088	1	--	0	novel.3088	1
Biological process	GO:1905065	positive regulation of vascular associated smooth muscle cell differentiation	1/180 0.56%	10/47325 0.02%	0.0373939	0.216563	LOC113050543	1	--	0	LOC113050543	1
Biological process	GO:2000193	positive regulation of fatty acid transport	2/180 1.11%	80/47325 0.17%	0.0374613	0.216563	LOC113102212;LOC113099910	2	LOC113102212;LOC113099910	2	--	0
Biological process	GO:0001656	metanephros development	3/180 1.67%	194/47325 0.41%	0.038261	0.217065	id2a;LOC113060586;sall1a	3	id2a;LOC113060586	2	sall1a	1
Biological process	GO:0045686	negative regulation of glial cell differentiation	2/180 1.11%	81/47325 0.17%	0.0383156	0.217065	id2a;LOC113060586	2	id2a;LOC113060586	2	--	0
Biological process	GO:0008344	adult locomotory behavior	3/180 1.67%	195/47325 0.41%	0.0387536	0.217065	id2a;LOC113060586;LOC113117056	3	id2a;LOC113060586	2	LOC113117056	1
Biological process	GO:0000725	recombinational repair	4/180 2.22%	333/47325 0.7%	0.0389341	0.217065	LOC113114886;LOC113120494;LOC113079870;samhd1	4	--	0	LOC113114886;LOC113120494;LOC113079870;samhd1	4
Biological process	GO:0006986	response to unfolded protein	4/180 2.22%	333/47325 0.7%	0.0389341	0.217065	LOC113038266;LOC113063140;LOC113063843;LOC113050543	4	--	0	LOC113038266;LOC113063140;LOC113063843;LOC113050543	4
Biological process	GO:0032922	circadian regulation of gene expression	3/180 1.67%	196/47325 0.41%	0.0392495	0.217065	id3;id2a;LOC113060586	3	id3;id2a;LOC113060586	3	--	0
Biological process	GO:0060294	cilium movement involved in cell motility	3/180 1.67%	196/47325 0.41%	0.0392495	0.217065	LOC113102212;LOC113099910;slirp	3	LOC113102212;LOC113099910	2	slirp	1
Biological process	GO:1902107	positive regulation of leukocyte differentiation	5/180 2.78%	489/47325 1.03%	0.0397217	0.217065	id2a;LOC113116591;LOC113102212;LOC113099910;LOC113060586	5	id2a;LOC113116591;LOC113102212;LOC113099910;LOC113060586	5	--	0
Biological process	GO:1903708	positive regulation of hemopoiesis	5/180 2.78%	489/47325 1.03%	0.0397217	0.217065	id2a;LOC113116591;LOC113102212;LOC113099910;LOC113060586	5	id2a;LOC113116591;LOC113102212;LOC113099910;LOC113060586	5	--	0
Biological process	GO:0045600	positive regulation of fat cell differentiation	3/180 1.67%	197/47325 0.42%	0.0397486	0.217065	id2a;LOC113077852;LOC113060586	3	id2a;LOC113077852;LOC113060586	3	--	0
Biological process	GO:0048663	neuron fate commitment	3/180 1.67%	197/47325 0.42%	0.0397486	0.217065	id2a;LOC113060586;LOC113037744	3	id2a;LOC113060586;LOC113037744	3	--	0
Biological process	GO:0032303	regulation of icosanoid secretion	2/180 1.11%	83/47325 0.18%	0.0400466	0.217065	LOC113102212;LOC113099910	2	LOC113102212;LOC113099910	2	--	0
Biological process	GO:0015732	prostaglandin transport	2/180 1.11%	84/47325 0.18%	0.040923	0.217065	LOC113102212;LOC113099910	2	LOC113102212;LOC113099910	2	--	0
Biological process	GO:0090077	foam cell differentiation	2/180 1.11%	84/47325 0.18%	0.040923	0.217065	LOC113102212;LOC113099910	2	LOC113102212;LOC113099910	2	--	0
Biological process	GO:0002541	activation of plasma proteins involved in acute inflammatory response	1/180 0.56%	11/47325 0.02%	0.041056	0.217065	f3b	1	--	0	f3b	1
Biological process	GO:0006114	glycerol biosynthetic process	1/180 0.56%	11/47325 0.02%	0.041056	0.217065	LOC113056857	1	--	0	LOC113056857	1
Biological process	GO:0006565	L-serine catabolic process	1/180 0.56%	11/47325 0.02%	0.041056	0.217065	cbsb	1	--	0	cbsb	1
Biological process	GO:0010748	negative regulation of long-chain fatty acid import across plasma membrane	1/180 0.56%	11/47325 0.02%	0.041056	0.217065	LOC113108922	1	--	0	LOC113108922	1
Biological process	GO:0015817	histidine transport	1/180 0.56%	11/47325 0.02%	0.041056	0.217065	LOC113093913	1	--	0	LOC113093913	1
Biological process	GO:0019441	tryptophan catabolic process to kynurenine	1/180 0.56%	11/47325 0.02%	0.041056	0.217065	LOC113113986	1	LOC113113986	1	--	0
Biological process	GO:0019483	beta-alanine biosynthetic process	1/180 0.56%	11/47325 0.02%	0.041056	0.217065	LOC113093832	1	LOC113093832	1	--	0
Biological process	GO:0019860	uracil metabolic process	1/180 0.56%	11/47325 0.02%	0.041056	0.217065	LOC113093832	1	LOC113093832	1	--	0
Biological process	GO:0042816	vitamin B6 metabolic process	1/180 0.56%	11/47325 0.02%	0.041056	0.217065	LOC113085299	1	--	0	LOC113085299	1
Biological process	GO:0043096	purine nucleobase salvage	1/180 0.56%	11/47325 0.02%	0.041056	0.217065	LOC113057959	1	--	0	LOC113057959	1
Biological process	GO:0045113	regulation of integrin biosynthetic process	1/180 0.56%	11/47325 0.02%	0.041056	0.217065	ar	1	ar	1	--	0
Biological process	GO:0046070	dGTP metabolic process	1/180 0.56%	11/47325 0.02%	0.041056	0.217065	samhd1	1	--	0	samhd1	1
Biological process	GO:0051365	cellular response to potassium ion starvation	1/180 0.56%	11/47325 0.02%	0.041056	0.217065	LOC113093913	1	--	0	LOC113093913	1
Biological process	GO:0061402	positive regulation of transcription from RNA polymerase II promoter in response to acidic pH	1/180 0.56%	11/47325 0.02%	0.041056	0.217065	LOC113093913	1	--	0	LOC113093913	1
Biological process	GO:0070432	regulation of nucleotide-binding oligomerization domain containing 2 signaling pathway	1/180 0.56%	11/47325 0.02%	0.041056	0.217065	LOC113065505	1	LOC113065505	1	--	0
Biological process	GO:0140213	negative regulation of long-chain fatty acid import into cell	1/180 0.56%	11/47325 0.02%	0.041056	0.217065	LOC113108922	1	--	0	LOC113108922	1
Biological process	GO:1901860	positive regulation of mitochondrial DNA metabolic process	1/180 0.56%	11/47325 0.02%	0.041056	0.217065	LOC113054139	1	--	0	LOC113054139	1
Biological process	GO:2001187	positive regulation of CD8-positive, alpha-beta T cell activation	1/180 0.56%	11/47325 0.02%	0.041056	0.217065	LOC113065505	1	LOC113065505	1	--	0
Biological process	GO:0045598	regulation of fat cell differentiation	4/180 2.22%	339/47325 0.72%	0.041119	0.217065	id2a;LOC113077852;LOC113060586;LOC113116076	4	id2a;LOC113077852;LOC113060586;LOC113116076	4	--	0
Biological process	GO:0042558	pteridine-containing compound metabolic process	2/180 1.11%	85/47325 0.18%	0.0418066	0.218191	mthfd2;LOC113048288	2	--	0	mthfd2;LOC113048288	2
Biological process	GO:0045333	cellular respiration	5/180 2.78%	497/47325 1.05%	0.0420862	0.218191	LOC113046883;LOC113064075;LOC113064209;LOC113054139;LOC113043410	5	--	0	LOC113046883;LOC113064075;LOC113064209;LOC113054139;LOC113043410	5
Biological process	GO:1990830	cellular response to leukemia inhibitory factor	4/180 2.22%	343/47325 0.72%	0.0426135	0.218191	LOC113119605;LOC113090812;LOC113050543;LOC113061302	4	--	0	LOC113119605;LOC113090812;LOC113050543;LOC113061302	4
Biological process	GO:0015931	nucleobase-containing compound transport	5/180 2.78%	499/47325 1.05%	0.0426904	0.218191	LOC113111261;LOC113098643;LOC113119539;novel.3088;LOC113062831	5	--	0	LOC113111261;LOC113098643;LOC113119539;novel.3088;LOC113062831	5
Biological process	GO:1990823	response to leukemia inhibitory factor	4/180 2.22%	345/47325 0.73%	0.0433722	0.218191	LOC113119605;LOC113090812;LOC113050543;LOC113061302	4	--	0	LOC113119605;LOC113090812;LOC113050543;LOC113061302	4
Biological process	GO:0001569	branching involved in blood vessel morphogenesis	2/180 1.11%	87/47325 0.18%	0.0435953	0.218191	LOC113074190;LOC113041539	2	--	0	LOC113074190;LOC113041539	2
Biological process	GO:0006778	porphyrin-containing compound metabolic process	2/180 1.11%	87/47325 0.18%	0.0435953	0.218191	LOC113042760;LOC113107212	2	LOC113042760;LOC113107212	2	--	0
Biological process	GO:0046473	phosphatidic acid metabolic process	2/180 1.11%	87/47325 0.18%	0.0435953	0.218191	LOC113102212;LOC113099910	2	LOC113102212;LOC113099910	2	--	0
Biological process	GO:0051168	nuclear export	4/180 2.22%	346/47325 0.73%	0.0437544	0.218191	LOC113098643;LOC113119539;novel.3088;novel.1079	4	--	0	LOC113098643;LOC113119539;novel.3088;novel.1079	4
Biological process	GO:0048661	positive regulation of smooth muscle cell proliferation	3/180 1.67%	205/47325 0.43%	0.0438571	0.218191	id2a;LOC113060586;LOC113116076	3	id2a;LOC113060586;LOC113116076	3	--	0
Biological process	GO:0006099	tricarboxylic acid cycle	2/180 1.11%	88/47325 0.19%	0.0445002	0.218191	LOC113064209;LOC113043410	2	--	0	LOC113064209;LOC113043410	2
Biological process	GO:0006739	NADP metabolic process	2/180 1.11%	88/47325 0.19%	0.0445002	0.218191	LOC113048288;LOC113064209	2	--	0	LOC113048288;LOC113064209	2
Biological process	GO:0097242	amyloid-beta clearance	2/180 1.11%	88/47325 0.19%	0.0445002	0.218191	LOC113102212;LOC113099910	2	LOC113102212;LOC113099910	2	--	0
Biological process	GO:0005981	regulation of glycogen catabolic process	1/180 0.56%	12/47325 0.03%	0.0447041	0.218191	LOC113064214	1	--	0	LOC113064214	1
Biological process	GO:0006102	isocitrate metabolic process	1/180 0.56%	12/47325 0.03%	0.0447041	0.218191	LOC113043410	1	--	0	LOC113043410	1
Biological process	GO:0006208	pyrimidine nucleobase catabolic process	1/180 0.56%	12/47325 0.03%	0.0447041	0.218191	LOC113093832	1	LOC113093832	1	--	0
Biological process	GO:0006210	thymine catabolic process	1/180 0.56%	12/47325 0.03%	0.0447041	0.218191	LOC113093832	1	LOC113093832	1	--	0
Biological process	GO:0006531	aspartate metabolic process	1/180 0.56%	12/47325 0.03%	0.0447041	0.218191	LOC113056857	1	--	0	LOC113056857	1
Biological process	GO:0019401	alditol biosynthetic process	1/180 0.56%	12/47325 0.03%	0.0447041	0.218191	LOC113056857	1	--	0	LOC113056857	1
Biological process	GO:0019859	thymine metabolic process	1/180 0.56%	12/47325 0.03%	0.0447041	0.218191	LOC113093832	1	LOC113093832	1	--	0
Biological process	GO:0030576	Cajal body organization	1/180 0.56%	12/47325 0.03%	0.0447041	0.218191	LOC113054635	1	--	0	LOC113054635	1
Biological process	GO:0035905	ascending aorta development	1/180 0.56%	12/47325 0.03%	0.0447041	0.218191	LOC113116591	1	LOC113116591	1	--	0
Biological process	GO:0046100	hypoxanthine metabolic process	1/180 0.56%	12/47325 0.03%	0.0447041	0.218191	LOC113057959	1	--	0	LOC113057959	1
Biological process	GO:0046101	hypoxanthine biosynthetic process	1/180 0.56%	12/47325 0.03%	0.0447041	0.218191	LOC113057959	1	--	0	LOC113057959	1
Biological process	GO:0046104	thymidine metabolic process	1/180 0.56%	12/47325 0.03%	0.0447041	0.218191	LOC113093832	1	LOC113093832	1	--	0
Biological process	GO:0060267	positive regulation of respiratory burst	1/180 0.56%	12/47325 0.03%	0.0447041	0.218191	camk1db	1	--	0	camk1db	1
Biological process	GO:0071613	granzyme B production	1/180 0.56%	12/47325 0.03%	0.0447041	0.218191	LOC113065505	1	LOC113065505	1	--	0
Biological process	GO:0071661	regulation of granzyme B production	1/180 0.56%	12/47325 0.03%	0.0447041	0.218191	LOC113065505	1	LOC113065505	1	--	0
Biological process	GO:0071663	positive regulation of granzyme B production	1/180 0.56%	12/47325 0.03%	0.0447041	0.218191	LOC113065505	1	LOC113065505	1	--	0
Biological process	GO:0090296	regulation of mitochondrial DNA replication	1/180 0.56%	12/47325 0.03%	0.0447041	0.218191	LOC113054139	1	--	0	LOC113054139	1
Biological process	GO:1904691	negative regulation of type B pancreatic cell proliferation	1/180 0.56%	12/47325 0.03%	0.0447041	0.218191	LOC113046883	1	--	0	LOC113046883	1
Biological process	GO:0046889	positive regulation of lipid biosynthetic process	3/180 1.67%	207/47325 0.44%	0.0449161	0.218693	abcd2;LOC113102212;LOC113099910	3	LOC113102212;LOC113099910	2	abcd2	1
Biological process	GO:0001990	regulation of systemic arterial blood pressure by hormone	2/180 1.11%	89/47325 0.19%	0.045412	0.22004	LOC113075319;LOC113064371	2	--	0	LOC113075319;LOC113064371	2
Biological process	GO:0048713	regulation of oligodendrocyte differentiation	2/180 1.11%	89/47325 0.19%	0.045412	0.22004	id2a;LOC113060586	2	id2a;LOC113060586	2	--	0
Biological process	GO:0005979	regulation of glycogen biosynthetic process	2/180 1.11%	90/47325 0.19%	0.0463307	0.222876	LOC113064214;LOC113108922	2	--	0	LOC113064214;LOC113108922	2
Biological process	GO:0010962	regulation of glucan biosynthetic process	2/180 1.11%	90/47325 0.19%	0.0463307	0.222876	LOC113064214;LOC113108922	2	--	0	LOC113064214;LOC113108922	2
Biological process	GO:0044060	regulation of endocrine process	2/180 1.11%	90/47325 0.19%	0.0463307	0.222876	LOC113075319;LOC113064371	2	--	0	LOC113075319;LOC113064371	2
Biological process	GO:0030225	macrophage differentiation	2/180 1.11%	91/47325 0.19%	0.0472563	0.223426	id2a;LOC113060586	2	id2a;LOC113060586	2	--	0
Biological process	GO:0045777	positive regulation of blood pressure	2/180 1.11%	91/47325 0.19%	0.0472563	0.223426	id2a;LOC113060586	2	id2a;LOC113060586	2	--	0
Biological process	GO:0043467	regulation of generation of precursor metabolites and energy	4/180 2.22%	356/47325 0.75%	0.0476806	0.223426	LOC113076174;LOC113046883;LOC113064214;LOC113108922	4	--	0	LOC113076174;LOC113046883;LOC113064214;LOC113108922	4
Biological process	GO:0006069	ethanol oxidation	1/180 0.56%	13/47325 0.03%	0.0483385	0.223426	LOC113045280	1	--	0	LOC113045280	1
Biological process	GO:0009146	purine nucleoside triphosphate catabolic process	1/180 0.56%	13/47325 0.03%	0.0483385	0.223426	samhd1	1	--	0	samhd1	1
Biological process	GO:0009217	purine deoxyribonucleoside triphosphate catabolic process	1/180 0.56%	13/47325 0.03%	0.0483385	0.223426	samhd1	1	--	0	samhd1	1
Biological process	GO:0010746	regulation of long-chain fatty acid import across plasma membrane	1/180 0.56%	13/47325 0.03%	0.0483385	0.223426	LOC113108922	1	--	0	LOC113108922	1
Biological process	GO:0033313	meiotic cell cycle checkpoint signaling	1/180 0.56%	13/47325 0.03%	0.0483385	0.223426	LOC113119539	1	--	0	LOC113119539	1
Biological process	GO:0035675	neuromast hair cell development	1/180 0.56%	13/47325 0.03%	0.0483385	0.223426	LOC113056240	1	--	0	LOC113056240	1
Biological process	GO:0042796	snRNA transcription by RNA polymerase III	1/180 0.56%	13/47325 0.03%	0.0483385	0.223426	ell	1	--	0	ell	1
Biological process	GO:0045915	positive regulation of catecholamine metabolic process	1/180 0.56%	13/47325 0.03%	0.0483385	0.223426	LOC113057959	1	--	0	LOC113057959	1
Biological process	GO:0045964	positive regulation of dopamine metabolic process	1/180 0.56%	13/47325 0.03%	0.0483385	0.223426	LOC113057959	1	--	0	LOC113057959	1
Biological process	GO:0051418	microtubule nucleation by microtubule organizing center	1/180 0.56%	13/47325 0.03%	0.0483385	0.223426	LOC113112469	1	--	0	LOC113112469	1
Biological process	GO:0072033	renal vesicle formation	1/180 0.56%	13/47325 0.03%	0.0483385	0.223426	sall1a	1	--	0	sall1a	1
Biological process	GO:0072092	ureteric bud invasion	1/180 0.56%	13/47325 0.03%	0.0483385	0.223426	sall1a	1	--	0	sall1a	1
Biological process	GO:0072093	metanephric renal vesicle formation	1/180 0.56%	13/47325 0.03%	0.0483385	0.223426	sall1a	1	--	0	sall1a	1
Biological process	GO:1903800	positive regulation of miRNA maturation	1/180 0.56%	13/47325 0.03%	0.0483385	0.223426	LOC113074346	1	--	0	LOC113074346	1
Biological process	GO:0044458	motile cilium assembly	2/180 1.11%	93/47325 0.2%	0.0491276	0.225	LOC113102212;LOC113099910	2	LOC113102212;LOC113099910	2	--	0
Biological process	GO:0045740	positive regulation of DNA replication	2/180 1.11%	93/47325 0.2%	0.0491276	0.225	LOC113054139;LOC113061302	2	--	0	LOC113054139;LOC113061302	2
Biological process	GO:0046456	icosanoid biosynthetic process	2/180 1.11%	93/47325 0.2%	0.0491276	0.225	LOC113102212;LOC113099910	2	LOC113102212;LOC113099910	2	--	0
Biological process	GO:0070296	sarcoplasmic reticulum calcium ion transport	2/180 1.11%	93/47325 0.2%	0.0491276	0.225	LOC113121164;LOC113117056	2	--	0	LOC113121164;LOC113117056	2
Biological process	GO:0120034	positive regulation of plasma membrane bounded cell projection assembly	4/180 2.22%	360/47325 0.76%	0.0493041	0.225227	LOC113056368;LOC113057461;LOC113075319;LOC113064371	4	LOC113056368;LOC113057461	2	LOC113075319;LOC113064371	2
Biological process	GO:0006084	acetyl-CoA metabolic process	2/180 1.11%	94/47325 0.2%	0.0500732	0.225227	LOC113045280;LOC113113986	2	LOC113113986	1	LOC113045280	1
Biological process	GO:0007020	microtubule nucleation	2/180 1.11%	94/47325 0.2%	0.0500732	0.225227	LOC113112469;LOC113046866	2	--	0	LOC113112469;LOC113046866	2
Biological process	GO:0001539	cilium or flagellum-dependent cell motility	3/180 1.67%	218/47325 0.46%	0.0509658	0.225227	LOC113102212;LOC113099910;slirp	3	LOC113102212;LOC113099910	2	slirp	1
Biological process	GO:0034502	protein localization to chromosome	3/180 1.67%	218/47325 0.46%	0.0509658	0.225227	LOC113114886;LOC113118229;LOC113079870	3	LOC113118229	1	LOC113114886;LOC113079870	2
Biological process	GO:0060285	cilium-dependent cell motility	3/180 1.67%	218/47325 0.46%	0.0509658	0.225227	LOC113102212;LOC113099910;slirp	3	LOC113102212;LOC113099910	2	slirp	1
Biological process	GO:0038084	vascular endothelial growth factor signaling pathway	2/180 1.11%	95/47325 0.2%	0.0510254	0.225227	LOC113119605;LOC113090812	2	--	0	LOC113119605;LOC113090812	2
Biological process	GO:0071827	plasma lipoprotein particle organization	2/180 1.11%	95/47325 0.2%	0.0510254	0.225227	LOC113102212;LOC113099910	2	LOC113102212;LOC113099910	2	--	0
Biological process	GO:0000480	endonucleolytic cleavage in 5'-ETS of tricistronic rRNA transcript (SSU-rRNA, 5.8S rRNA, LSU-rRNA)	1/180 0.56%	14/47325 0.03%	0.0519591	0.225227	utp20	1	--	0	utp20	1
Biological process	GO:0003284	septum primum development	1/180 0.56%	14/47325 0.03%	0.0519591	0.225227	LOC113116591	1	LOC113116591	1	--	0
Biological process	GO:0003289	atrial septum primum morphogenesis	1/180 0.56%	14/47325 0.03%	0.0519591	0.225227	LOC113116591	1	LOC113116591	1	--	0
Biological process	GO:0006083	acetate metabolic process	1/180 0.56%	14/47325 0.03%	0.0519591	0.225227	LOC113045280	1	--	0	LOC113045280	1
Biological process	GO:0009256	10-formyltetrahydrofolate metabolic process	1/180 0.56%	14/47325 0.03%	0.0519591	0.225227	LOC113048288	1	--	0	LOC113048288	1
Biological process	GO:0015744	succinate transport	1/180 0.56%	14/47325 0.03%	0.0519591	0.225227	slc13a5a	1	--	0	slc13a5a	1
Biological process	GO:0019427	acetyl-CoA biosynthetic process from acetate	1/180 0.56%	14/47325 0.03%	0.0519591	0.225227	LOC113045280	1	--	0	LOC113045280	1
Biological process	GO:0021957	corticospinal tract morphogenesis	1/180 0.56%	14/47325 0.03%	0.0519591	0.225227	LOC113112469	1	--	0	LOC113112469	1
Biological process	GO:0035740	CD8-positive, alpha-beta T cell proliferation	1/180 0.56%	14/47325 0.03%	0.0519591	0.225227	LOC113065505	1	LOC113065505	1	--	0
Biological process	GO:0042364	water-soluble vitamin biosynthetic process	1/180 0.56%	14/47325 0.03%	0.0519591	0.225227	LOC113085299	1	--	0	LOC113085299	1
Biological process	GO:0051593	response to folic acid	1/180 0.56%	14/47325 0.03%	0.0519591	0.225227	cbsb	1	--	0	cbsb	1
Biological process	GO:0061668	mitochondrial ribosome assembly	1/180 0.56%	14/47325 0.03%	0.0519591	0.225227	dhx30	1	--	0	dhx30	1
Biological process	GO:0070475	rRNA base methylation	1/180 0.56%	14/47325 0.03%	0.0519591	0.225227	nsun5	1	--	0	nsun5	1
Biological process	GO:1902523	positive regulation of protein K63-linked ubiquitination	1/180 0.56%	14/47325 0.03%	0.0519591	0.225227	LOC113065505	1	LOC113065505	1	--	0
Biological process	GO:1990481	mRNA pseudouridine synthesis	1/180 0.56%	14/47325 0.03%	0.0519591	0.225227	LOC113074346	1	--	0	LOC113074346	1
Biological process	GO:2000564	regulation of CD8-positive, alpha-beta T cell proliferation	1/180 0.56%	14/47325 0.03%	0.0519591	0.225227	LOC113065505	1	LOC113065505	1	--	0
Biological process	GO:0035196	miRNA processing	2/180 1.11%	96/47325 0.2%	0.0519841	0.225227	LOC113098643;LOC113074346	2	--	0	LOC113098643;LOC113074346	2
Biological process	GO:0009112	nucleobase metabolic process	2/180 1.11%	97/47325 0.2%	0.0529493	0.227946	LOC113093832;LOC113057959	2	LOC113093832	1	LOC113057959	1
Biological process	GO:0043153	entrainment of circadian clock by photoperiod	2/180 1.11%	98/47325 0.21%	0.0539208	0.227946	id2a;LOC113060586	2	id2a;LOC113060586	2	--	0
Biological process	GO:2000758	positive regulation of peptidyl-lysine acetylation	2/180 1.11%	98/47325 0.21%	0.0539208	0.227946	LOC113116591;LOC113061302	2	LOC113116591	1	LOC113061302	1
Biological process	GO:0050729	positive regulation of inflammatory response	4/180 2.22%	371/47325 0.78%	0.0539246	0.227946	LOC113046883;LOC113102212;LOC113099910;LOC113116076	4	LOC113102212;LOC113099910;LOC113116076	3	LOC113046883	1
Biological process	GO:0045668	negative regulation of osteoblast differentiation	2/180 1.11%	99/47325 0.21%	0.0548986	0.227946	id2a;LOC113060586	2	id2a;LOC113060586	2	--	0
Biological process	GO:0051445	regulation of meiotic cell cycle	2/180 1.11%	99/47325 0.21%	0.0548986	0.227946	ythdc2;LOC113046094	2	--	0	ythdc2;LOC113046094	2
Biological process	GO:0060337	type I interferon signaling pathway	2/180 1.11%	99/47325 0.21%	0.0548986	0.227946	LOC113043606;samhd1	2	--	0	LOC113043606;samhd1	2
Biological process	GO:0032609	interferon-gamma production	3/180 1.67%	225/47325 0.48%	0.0550109	0.227946	LOC113065505;LOC113075319;LOC113064371	3	LOC113065505	1	LOC113075319;LOC113064371	2
Biological process	GO:0032649	regulation of interferon-gamma production	3/180 1.67%	225/47325 0.48%	0.0550109	0.227946	LOC113065505;LOC113075319;LOC113064371	3	LOC113065505	1	LOC113075319;LOC113064371	2
Biological process	GO:0006524	alanine catabolic process	1/180 0.56%	15/47325 0.03%	0.0555661	0.227946	LOC113106179	1	--	0	LOC113106179	1
Biological process	GO:0007023	post-chaperonin tubulin folding pathway	1/180 0.56%	15/47325 0.03%	0.0555661	0.227946	LOC113080152	1	LOC113080152	1	--	0
Biological process	GO:0009080	pyruvate family amino acid catabolic process	1/180 0.56%	15/47325 0.03%	0.0555661	0.227946	LOC113106179	1	--	0	LOC113106179	1
Biological process	GO:0009093	cysteine catabolic process	1/180 0.56%	15/47325 0.03%	0.0555661	0.227946	cbsb	1	--	0	cbsb	1
Biological process	GO:0009204	deoxyribonucleoside triphosphate catabolic process	1/180 0.56%	15/47325 0.03%	0.0555661	0.227946	samhd1	1	--	0	samhd1	1
Biological process	GO:0019448	L-cysteine catabolic process	1/180 0.56%	15/47325 0.03%	0.0555661	0.227946	cbsb	1	--	0	cbsb	1
Biological process	GO:0019482	beta-alanine metabolic process	1/180 0.56%	15/47325 0.03%	0.0555661	0.227946	LOC113093832	1	LOC113093832	1	--	0
Biological process	GO:0019852	L-ascorbic acid metabolic process	1/180 0.56%	15/47325 0.03%	0.0555661	0.227946	LOC113107458	1	--	0	LOC113107458	1
Biological process	GO:0034155	regulation of toll-like receptor 7 signaling pathway	1/180 0.56%	15/47325 0.03%	0.0555661	0.227946	LOC113065505	1	LOC113065505	1	--	0
Biological process	GO:0042851	L-alanine metabolic process	1/180 0.56%	15/47325 0.03%	0.0555661	0.227946	LOC113106179	1	--	0	LOC113106179	1
Biological process	GO:0042853	L-alanine catabolic process	1/180 0.56%	15/47325 0.03%	0.0555661	0.227946	LOC113106179	1	--	0	LOC113106179	1
Biological process	GO:0046439	L-cysteine metabolic process	1/180 0.56%	15/47325 0.03%	0.0555661	0.227946	cbsb	1	--	0	cbsb	1
Biological process	GO:0051029	rRNA transport	1/180 0.56%	15/47325 0.03%	0.0555661	0.227946	novel.3088	1	--	0	novel.3088	1
Biological process	GO:0060700	regulation of ribonuclease activity	1/180 0.56%	15/47325 0.03%	0.0555661	0.227946	novel.3088	1	--	0	novel.3088	1
Biological process	GO:0140212	regulation of long-chain fatty acid import into cell	1/180 0.56%	15/47325 0.03%	0.0555661	0.227946	LOC113108922	1	--	0	LOC113108922	1
Biological process	GO:1901334	lactone metabolic process	1/180 0.56%	15/47325 0.03%	0.0555661	0.227946	LOC113107458	1	--	0	LOC113107458	1
Biological process	GO:1990966	ATP generation from poly-ADP-D-ribose	1/180 0.56%	15/47325 0.03%	0.0555661	0.227946	LOC113120494	1	--	0	LOC113120494	1
Biological process	GO:0019395	fatty acid oxidation	3/180 1.67%	227/47325 0.48%	0.0561941	0.230052	abcd2;LOC113048288;LOC113108922	3	--	0	abcd2;LOC113048288;LOC113108922	3
Biological process	GO:0010508	positive regulation of autophagy	4/180 2.22%	377/47325 0.8%	0.0565407	0.23053	novel.2634;LOC113062111;novel.2633;LOC113097401	4	novel.2634;novel.2633	2	LOC113062111;LOC113097401	2
Biological process	GO:0010675	regulation of cellular carbohydrate metabolic process	4/180 2.22%	377/47325 0.8%	0.0565407	0.23053	LOC113076174;LOC113046883;LOC113064214;LOC113108922	4	--	0	LOC113076174;LOC113046883;LOC113064214;LOC113108922	4
Biological process	GO:0009649	entrainment of circadian clock	2/180 1.11%	102/47325 0.22%	0.0578694	0.230557	id2a;LOC113060586	2	id2a;LOC113060586	2	--	0
Biological process	GO:0045620	negative regulation of lymphocyte differentiation	2/180 1.11%	102/47325 0.22%	0.0578694	0.230557	id2a;LOC113060586	2	id2a;LOC113060586	2	--	0
Biological process	GO:0046887	positive regulation of hormone secretion	4/180 2.22%	380/47325 0.8%	0.057874	0.230557	LOC113116591;LOC113102212;LOC113099910;LOC113108922	4	LOC113116591;LOC113102212;LOC113099910	3	LOC113108922	1
Biological process	GO:1901136	carbohydrate derivative catabolic process	4/180 2.22%	380/47325 0.8%	0.057874	0.230557	LOC113090792;LOC113093832;LOC113057959;samhd1	4	LOC113090792;LOC113093832	2	LOC113057959;samhd1	2
Biological process	GO:0006839	mitochondrial transport	4/180 2.22%	381/47325 0.81%	0.0583222	0.230557	LOC113075579;LOC113038266;LOC113106130;LOC113063843	4	--	0	LOC113075579;LOC113038266;LOC113106130;LOC113063843	4
Biological process	GO:0048546	digestive tract morphogenesis	2/180 1.11%	103/47325 0.22%	0.0588719	0.230557	id2a;LOC113060586	2	id2a;LOC113060586	2	--	0
Biological process	GO:0050869	negative regulation of B cell activation	2/180 1.11%	103/47325 0.22%	0.0588719	0.230557	id2a;LOC113060586	2	id2a;LOC113060586	2	--	0
Biological process	GO:0070873	regulation of glycogen metabolic process	2/180 1.11%	103/47325 0.22%	0.0588719	0.230557	LOC113064214;LOC113108922	2	--	0	LOC113064214;LOC113108922	2
Biological process	GO:0070918	small regulatory ncRNA processing	2/180 1.11%	103/47325 0.22%	0.0588719	0.230557	LOC113098643;LOC113074346	2	--	0	LOC113098643;LOC113074346	2
Biological process	GO:0000447	endonucleolytic cleavage in ITS1 to separate SSU-rRNA from 5.8S rRNA and LSU-rRNA from tricistronic rRNA transcript (SSU-rRNA, 5.8S rRNA, LSU-rRNA)	1/180 0.56%	16/47325 0.03%	0.0591593	0.230557	utp20	1	--	0	utp20	1
Biological process	GO:0006067	ethanol metabolic process	1/180 0.56%	16/47325 0.03%	0.0591593	0.230557	LOC113045280	1	--	0	LOC113045280	1
Biological process	GO:0006538	glutamate catabolic process	1/180 0.56%	16/47325 0.03%	0.0591593	0.230557	LOC113056857	1	--	0	LOC113056857	1
Biological process	GO:0006569	tryptophan catabolic process	1/180 0.56%	16/47325 0.03%	0.0591593	0.230557	LOC113113986	1	LOC113113986	1	--	0
Biological process	GO:0021764	amygdala development	1/180 0.56%	16/47325 0.03%	0.0591593	0.230557	novel.4068	1	--	0	novel.4068	1
Biological process	GO:0033240	positive regulation of cellular amine metabolic process	1/180 0.56%	16/47325 0.03%	0.0591593	0.230557	LOC113057959	1	--	0	LOC113057959	1
Biological process	GO:0034141	positive regulation of toll-like receptor 3 signaling pathway	1/180 0.56%	16/47325 0.03%	0.0591593	0.230557	LOC113065505	1	LOC113065505	1	--	0
Biological process	GO:0035622	intrahepatic bile duct development	1/180 0.56%	16/47325 0.03%	0.0591593	0.230557	LOC113121227	1	LOC113121227	1	--	0
Biological process	GO:0042436	indole-containing compound catabolic process	1/180 0.56%	16/47325 0.03%	0.0591593	0.230557	LOC113113986	1	LOC113113986	1	--	0
Biological process	GO:0046125	pyrimidine deoxyribonucleoside metabolic process	1/180 0.56%	16/47325 0.03%	0.0591593	0.230557	LOC113093832	1	LOC113093832	1	--	0
Biological process	GO:0060304	regulation of phosphatidylinositol dephosphorylation	1/180 0.56%	16/47325 0.03%	0.0591593	0.230557	LOC113070737	1	--	0	LOC113070737	1
Biological process	GO:0150078	positive regulation of neuroinflammatory response	1/180 0.56%	16/47325 0.03%	0.0591593	0.230557	LOC113046883	1	--	0	LOC113046883	1
Biological process	GO:1903292	protein localization to Golgi membrane	1/180 0.56%	16/47325 0.03%	0.0591593	0.230557	LOC113045824	1	LOC113045824	1	--	0
Biological process	GO:0009062	fatty acid catabolic process	3/180 1.67%	232/47325 0.49%	0.059205	0.230557	abcd2;LOC113048288;LOC113108922	3	--	0	abcd2;LOC113048288;LOC113108922	3
Biological process	GO:0006096	glycolytic process	3/180 1.67%	233/47325 0.49%	0.0598161	0.230557	LOC113076174;LOC113046883;LOC113070062	3	--	0	LOC113076174;LOC113046883;LOC113070062	3
Biological process	GO:0008033	tRNA processing	3/180 1.67%	233/47325 0.49%	0.0598161	0.230557	LOC113119539;LOC113061464;LOC113074346	3	--	0	LOC113119539;LOC113061464;LOC113074346	3
Biological process	GO:0006730	one-carbon metabolic process	2/180 1.11%	104/47325 0.22%	0.0598804	0.230557	mthfd2;LOC113048288	2	--	0	mthfd2;LOC113048288	2
Biological process	GO:0009648	photoperiodism	2/180 1.11%	104/47325 0.22%	0.0598804	0.230557	id2a;LOC113060586	2	id2a;LOC113060586	2	--	0
Biological process	GO:0071357	cellular response to type I interferon	2/180 1.11%	104/47325 0.22%	0.0598804	0.230557	LOC113043606;samhd1	2	--	0	LOC113043606;samhd1	2
Biological process	GO:0071825	protein-lipid complex subunit organization	2/180 1.11%	104/47325 0.22%	0.0598804	0.230557	LOC113102212;LOC113099910	2	LOC113102212;LOC113099910	2	--	0
Biological process	GO:0006757	ATP generation from ADP	3/180 1.67%	234/47325 0.49%	0.0604303	0.232204	LOC113076174;LOC113046883;LOC113070062	3	--	0	LOC113076174;LOC113046883;LOC113070062	3
Biological process	GO:0001974	blood vessel remodeling	2/180 1.11%	105/47325 0.22%	0.0608948	0.232204	cbsb;LOC113117056	2	--	0	cbsb;LOC113117056	2
Biological process	GO:0032508	DNA duplex unwinding	2/180 1.11%	105/47325 0.22%	0.0608948	0.232204	LOC113114886;LOC113079870	2	--	0	LOC113114886;LOC113079870	2
Biological process	GO:0045646	regulation of erythrocyte differentiation	2/180 1.11%	105/47325 0.22%	0.0608948	0.232204	id2a;LOC113060586	2	id2a;LOC113060586	2	--	0
Biological process	GO:0098801	regulation of renal system process	2/180 1.11%	105/47325 0.22%	0.0608948	0.232204	LOC113075319;LOC113064371	2	--	0	LOC113075319;LOC113064371	2
Biological process	GO:1903670	regulation of sprouting angiogenesis	2/180 1.11%	106/47325 0.22%	0.0619152	0.232204	LOC113074190;LOC113041539	2	--	0	LOC113074190;LOC113041539	2
Biological process	GO:0007006	mitochondrial membrane organization	3/180 1.67%	237/47325 0.5%	0.0622904	0.232204	LOC113075579;LOC113038266;LOC113063843	3	--	0	LOC113075579;LOC113038266;LOC113063843	3
Biological process	GO:0006522	alanine metabolic process	1/180 0.56%	17/47325 0.04%	0.062739	0.232204	LOC113106179	1	--	0	LOC113106179	1
Biological process	GO:0006751	glutathione catabolic process	1/180 0.56%	17/47325 0.04%	0.062739	0.232204	LOC113063140	1	--	0	LOC113063140	1
Biological process	GO:0006782	protoporphyrinogen IX biosynthetic process	1/180 0.56%	17/47325 0.04%	0.062739	0.232204	LOC113107212	1	LOC113107212	1	--	0
Biological process	GO:0009078	pyruvate family amino acid metabolic process	1/180 0.56%	17/47325 0.04%	0.062739	0.232204	LOC113106179	1	--	0	LOC113106179	1
Biological process	GO:0010835	regulation of protein ADP-ribosylation	1/180 0.56%	17/47325 0.04%	0.062739	0.232204	LOC113118229	1	LOC113118229	1	--	0
Biological process	GO:0036150	phosphatidylserine acyl-chain remodeling	1/180 0.56%	17/47325 0.04%	0.062739	0.232204	mboat2a	1	--	0	mboat2a	1
Biological process	GO:0046501	protoporphyrinogen IX metabolic process	1/180 0.56%	17/47325 0.04%	0.062739	0.232204	LOC113107212	1	LOC113107212	1	--	0
Biological process	GO:0051152	positive regulation of smooth muscle cell differentiation	1/180 0.56%	17/47325 0.04%	0.062739	0.232204	LOC113050543	1	--	0	LOC113050543	1
Biological process	GO:0071557	histone H3-K27 demethylation	1/180 0.56%	17/47325 0.04%	0.062739	0.232204	LOC113043252	1	--	0	LOC113043252	1
Biological process	GO:0110025	DNA strand resection involved in replication fork processing	1/180 0.56%	17/47325 0.04%	0.062739	0.232204	samhd1	1	--	0	samhd1	1
Biological process	GO:1903405	protein localization to nuclear body	1/180 0.56%	17/47325 0.04%	0.062739	0.232204	LOC113054635	1	--	0	LOC113054635	1
Biological process	GO:1904867	protein localization to Cajal body	1/180 0.56%	17/47325 0.04%	0.062739	0.232204	LOC113054635	1	--	0	LOC113054635	1
Biological process	GO:1990535	neuron projection maintenance	1/180 0.56%	17/47325 0.04%	0.062739	0.232204	abcd2	1	--	0	abcd2	1
Biological process	GO:2000194	regulation of female gonad development	1/180 0.56%	17/47325 0.04%	0.062739	0.232204	LOC113046883	1	--	0	LOC113046883	1
Biological process	GO:0042255	ribosome assembly	2/180 1.11%	107/47325 0.23%	0.0629414	0.232524	novel.1079;dhx30	2	--	0	novel.1079;dhx30	2
Biological process	GO:0000002	mitochondrial genome maintenance	2/180 1.11%	108/47325 0.23%	0.0639733	0.235469	dnaja3b;LOC113054139	2	--	0	dnaja3b;LOC113054139	2
Biological process	GO:0014014	negative regulation of gliogenesis	2/180 1.11%	108/47325 0.23%	0.0639733	0.235469	id2a;LOC113060586	2	id2a;LOC113060586	2	--	0
Biological process	GO:0002702	positive regulation of production of molecular mediator of immune response	4/180 2.22%	395/47325 0.83%	0.0647914	0.237682	LOC113055239;LOC113065505;LOC113075319;LOC113064371	4	LOC113065505	1	LOC113055239;LOC113075319;LOC113064371	3
Biological process	GO:0006304	DNA modification	3/180 1.67%	241/47325 0.51%	0.0648117	0.237682	LOC113120494;LOC113111673;LOC113061302	3	--	0	LOC113120494;LOC113111673;LOC113061302	3
Biological process	GO:0006406	mRNA export from nucleus	2/180 1.11%	109/47325 0.23%	0.065011	0.23794	LOC113098643;LOC113119539	2	--	0	LOC113098643;LOC113119539	2
Biological process	GO:0035966	response to topologically incorrect protein	4/180 2.22%	398/47325 0.84%	0.0662247	0.23794	LOC113038266;LOC113063140;LOC113063843;LOC113050543	4	--	0	LOC113038266;LOC113063140;LOC113063843;LOC113050543	4
Biological process	GO:0006551	leucine metabolic process	1/180 0.56%	18/47325 0.04%	0.0663052	0.23794	LOC113069635	1	--	0	LOC113069635	1
Biological process	GO:0006573	valine metabolic process	1/180 0.56%	18/47325 0.04%	0.0663052	0.23794	LOC113069635	1	--	0	LOC113069635	1
Biological process	GO:0007021	tubulin complex assembly	1/180 0.56%	18/47325 0.04%	0.0663052	0.23794	LOC113080152	1	LOC113080152	1	--	0
Biological process	GO:0032263	GMP salvage	1/180 0.56%	18/47325 0.04%	0.0663052	0.23794	LOC113057959	1	--	0	LOC113057959	1
Biological process	GO:0034139	regulation of toll-like receptor 3 signaling pathway	1/180 0.56%	18/47325 0.04%	0.0663052	0.23794	LOC113065505	1	LOC113065505	1	--	0
Biological process	GO:0034165	positive regulation of toll-like receptor 9 signaling pathway	1/180 0.56%	18/47325 0.04%	0.0663052	0.23794	LOC113065505	1	LOC113065505	1	--	0
Biological process	GO:0046113	nucleobase catabolic process	1/180 0.56%	18/47325 0.04%	0.0663052	0.23794	LOC113093832	1	LOC113093832	1	--	0
Biological process	GO:0048886	neuromast hair cell differentiation	1/180 0.56%	18/47325 0.04%	0.0663052	0.23794	LOC113056240	1	--	0	LOC113056240	1
Biological process	GO:0051343	positive regulation of cyclic-nucleotide phosphodiesterase activity	1/180 0.56%	18/47325 0.04%	0.0663052	0.23794	LOC113121164	1	--	0	LOC113121164	1
Biological process	GO:0097064	ncRNA export from nucleus	1/180 0.56%	18/47325 0.04%	0.0663052	0.23794	novel.3088	1	--	0	novel.3088	1
Biological process	GO:0043304	regulation of mast cell degranulation	2/180 1.11%	111/47325 0.23%	0.0671033	0.240373	LOC113102212;LOC113099910	2	LOC113102212;LOC113099910	2	--	0
Biological process	GO:0033013	tetrapyrrole metabolic process	2/180 1.11%	112/47325 0.24%	0.0681577	0.241832	LOC113042760;LOC113107212	2	LOC113042760;LOC113107212	2	--	0
Biological process	GO:0003044	regulation of systemic arterial blood pressure mediated by a chemical signal	2/180 1.11%	113/47325 0.24%	0.0692177	0.241832	LOC113075319;LOC113064371	2	--	0	LOC113075319;LOC113064371	2
Biological process	GO:0000212	meiotic spindle organization	1/180 0.56%	19/47325 0.04%	0.0698578	0.241832	LOC113046866	1	--	0	LOC113046866	1
Biological process	GO:0003222	ventricular trabecula myocardium morphogenesis	1/180 0.56%	19/47325 0.04%	0.0698578	0.241832	LOC113117056	1	--	0	LOC113117056	1
Biological process	GO:0003223	ventricular compact myocardium morphogenesis	1/180 0.56%	19/47325 0.04%	0.0698578	0.241832	LOC113117056	1	--	0	LOC113117056	1
Biological process	GO:0010457	centriole-centriole cohesion	1/180 0.56%	19/47325 0.04%	0.0698578	0.241832	LOC113112469	1	--	0	LOC113112469	1
Biological process	GO:0015827	tryptophan transport	1/180 0.56%	19/47325 0.04%	0.0698578	0.241832	slc3a2b	1	--	0	slc3a2b	1
Biological process	GO:0016078	tRNA catabolic process	1/180 0.56%	19/47325 0.04%	0.0698578	0.241832	LOC113119539	1	--	0	LOC113119539	1
Biological process	GO:0016479	negative regulation of transcription by RNA polymerase I	1/180 0.56%	19/47325 0.04%	0.0698578	0.241832	LOC113061302	1	--	0	LOC113061302	1
Biological process	GO:0032817	regulation of natural killer cell proliferation	1/180 0.56%	19/47325 0.04%	0.0698578	0.241832	LOC113065505	1	LOC113065505	1	--	0
Biological process	GO:0045588	positive regulation of gamma-delta T cell differentiation	1/180 0.56%	19/47325 0.04%	0.0698578	0.241832	LOC113116591	1	LOC113116591	1	--	0
Biological process	GO:0061009	common bile duct development	1/180 0.56%	19/47325 0.04%	0.0698578	0.241832	LOC113121227	1	LOC113121227	1	--	0
Biological process	GO:0071225	cellular response to muramyl dipeptide	1/180 0.56%	19/47325 0.04%	0.0698578	0.241832	LOC113065505	1	LOC113065505	1	--	0
Biological process	GO:0090435	protein localization to nuclear envelope	1/180 0.56%	19/47325 0.04%	0.0698578	0.241832	LOC113098643	1	--	0	LOC113098643	1
Biological process	GO:0097250	mitochondrial respirasome assembly	1/180 0.56%	19/47325 0.04%	0.0698578	0.241832	higd1a	1	--	0	higd1a	1
Biological process	GO:1901858	regulation of mitochondrial DNA metabolic process	1/180 0.56%	19/47325 0.04%	0.0698578	0.241832	LOC113054139	1	--	0	LOC113054139	1
Biological process	GO:1902340	negative regulation of chromosome condensation	1/180 0.56%	19/47325 0.04%	0.0698578	0.241832	LOC113061302	1	--	0	LOC113061302	1
Biological process	GO:1905912	regulation of calcium ion export across plasma membrane	1/180 0.56%	19/47325 0.04%	0.0698578	0.241832	LOC113121164	1	--	0	LOC113121164	1
Biological process	GO:1905913	negative regulation of calcium ion export across plasma membrane	1/180 0.56%	19/47325 0.04%	0.0698578	0.241832	LOC113121164	1	--	0	LOC113121164	1
Biological process	GO:0032613	interleukin-10 production	2/180 1.11%	114/47325 0.24%	0.0702831	0.241832	LOC113075319;LOC113064371	2	--	0	LOC113075319;LOC113064371	2
Biological process	GO:0032653	regulation of interleukin-10 production	2/180 1.11%	114/47325 0.24%	0.0702831	0.241832	LOC113075319;LOC113064371	2	--	0	LOC113075319;LOC113064371	2
Biological process	GO:0032885	regulation of polysaccharide biosynthetic process	2/180 1.11%	114/47325 0.24%	0.0702831	0.241832	LOC113064214;LOC113108922	2	--	0	LOC113064214;LOC113108922	2
Biological process	GO:0033006	regulation of mast cell activation involved in immune response	2/180 1.11%	114/47325 0.24%	0.0702831	0.241832	LOC113102212;LOC113099910	2	LOC113102212;LOC113099910	2	--	0
Biological process	GO:0044070	regulation of anion transport	3/180 1.67%	251/47325 0.53%	0.071317	0.244677	LOC113102212;LOC113099910;LOC113093913	3	LOC113102212;LOC113099910	2	LOC113093913	1
Biological process	GO:1901985	positive regulation of protein acetylation	2/180 1.11%	115/47325 0.24%	0.0713539	0.244677	LOC113116591;LOC113061302	2	LOC113116591	1	LOC113061302	1
Biological process	GO:0034440	lipid oxidation	3/180 1.67%	252/47325 0.53%	0.0719832	0.245773	abcd2;LOC113048288;LOC113108922	3	--	0	abcd2;LOC113048288;LOC113108922	3
Biological process	GO:0045687	positive regulation of glial cell differentiation	2/180 1.11%	116/47325 0.25%	0.07243	0.245773	id2a;LOC113060586	2	id2a;LOC113060586	2	--	0
Biological process	GO:0000050	urea cycle	1/180 0.56%	20/47325 0.04%	0.073397	0.245773	LOC113048770	1	--	0	LOC113048770	1
Biological process	GO:0000055	ribosomal large subunit export from nucleus	1/180 0.56%	20/47325 0.04%	0.073397	0.245773	novel.3088	1	--	0	novel.3088	1
Biological process	GO:0002903	negative regulation of B cell apoptotic process	1/180 0.56%	20/47325 0.04%	0.073397	0.245773	LOC113108922	1	--	0	LOC113108922	1
Biological process	GO:0006003	fructose 2,6-bisphosphate metabolic process	1/180 0.56%	20/47325 0.04%	0.073397	0.245773	LOC113050375	1	--	0	LOC113050375	1
Biological process	GO:0006527	arginine catabolic process	1/180 0.56%	20/47325 0.04%	0.073397	0.245773	LOC113055884	1	--	0	LOC113055884	1
Biological process	GO:0006689	ganglioside catabolic process	1/180 0.56%	20/47325 0.04%	0.073397	0.245773	LOC113090792	1	LOC113090792	1	--	0
Biological process	GO:0046121	deoxyribonucleoside catabolic process	1/180 0.56%	20/47325 0.04%	0.073397	0.245773	LOC113093832	1	LOC113093832	1	--	0
Biological process	GO:0046351	disaccharide biosynthetic process	1/180 0.56%	20/47325 0.04%	0.073397	0.245773	LOC113076174	1	--	0	LOC113076174	1
Biological process	GO:0046645	positive regulation of gamma-delta T cell activation	1/180 0.56%	20/47325 0.04%	0.073397	0.245773	LOC113116591	1	LOC113116591	1	--	0
Biological process	GO:0070189	kynurenine metabolic process	1/180 0.56%	20/47325 0.04%	0.073397	0.245773	LOC113113986	1	LOC113113986	1	--	0
Biological process	GO:0070424	regulation of nucleotide-binding oligomerization domain containing signaling pathway	1/180 0.56%	20/47325 0.04%	0.073397	0.245773	LOC113065505	1	LOC113065505	1	--	0
Biological process	GO:1990173	protein localization to nucleoplasm	1/180 0.56%	20/47325 0.04%	0.073397	0.245773	LOC113054635	1	--	0	LOC113054635	1
Biological process	GO:0015804	neutral amino acid transport	2/180 1.11%	117/47325 0.25%	0.0735114	0.245773	slc3a2b;LOC113093913	2	--	0	slc3a2b;LOC113093913	2
Biological process	GO:0006195	purine nucleotide catabolic process	2/180 1.11%	118/47325 0.25%	0.0745979	0.248165	LOC113057959;samhd1	2	--	0	LOC113057959;samhd1	2
Biological process	GO:0006623	protein targeting to vacuole	2/180 1.11%	118/47325 0.25%	0.0745979	0.248165	novel.2634;novel.2633	2	novel.2634;novel.2633	2	--	0
Biological process	GO:0014911	positive regulation of smooth muscle cell migration	2/180 1.11%	118/47325 0.25%	0.0745979	0.248165	f3b;LOC113116076	2	LOC113116076	1	f3b	1
Biological process	GO:0046031	ADP metabolic process	3/180 1.67%	257/47325 0.54%	0.0753559	0.250093	LOC113076174;LOC113046883;LOC113070062	3	--	0	LOC113076174;LOC113046883;LOC113070062	3
Biological process	GO:0048710	regulation of astrocyte differentiation	2/180 1.11%	119/47325 0.25%	0.0756897	0.250093	id2a;LOC113060586	2	id2a;LOC113060586	2	--	0
Biological process	GO:0000056	ribosomal small subunit export from nucleus	1/180 0.56%	21/47325 0.04%	0.0769228	0.250093	novel.3088	1	--	0	novel.3088	1
Biological process	GO:0006842	tricarboxylic acid transport	1/180 0.56%	21/47325 0.04%	0.0769228	0.250093	slc13a5a	1	--	0	slc13a5a	1
Biological process	GO:0015746	citrate transport	1/180 0.56%	21/47325 0.04%	0.0769228	0.250093	slc13a5a	1	--	0	slc13a5a	1
Biological process	GO:0032264	IMP salvage	1/180 0.56%	21/47325 0.04%	0.0769228	0.250093	LOC113057959	1	--	0	LOC113057959	1
Biological process	GO:0045112	integrin biosynthetic process	1/180 0.56%	21/47325 0.04%	0.0769228	0.250093	ar	1	ar	1	--	0
Biological process	GO:0046060	dATP metabolic process	1/180 0.56%	21/47325 0.04%	0.0769228	0.250093	samhd1	1	--	0	samhd1	1
Biological process	GO:0060340	positive regulation of type I interferon-mediated signaling pathway	1/180 0.56%	21/47325 0.04%	0.0769228	0.250093	LOC113043606	1	--	0	LOC113043606	1
Biological process	GO:0097638	L-arginine import across plasma membrane	1/180 0.56%	21/47325 0.04%	0.0769228	0.250093	LOC113038447	1	--	0	LOC113038447	1
Biological process	GO:0098713	leucine import across plasma membrane	1/180 0.56%	21/47325 0.04%	0.0769228	0.250093	slc3a2b	1	--	0	slc3a2b	1
Biological process	GO:1901842	negative regulation of high voltage-gated calcium channel activity	1/180 0.56%	21/47325 0.04%	0.0769228	0.250093	LOC113121164	1	--	0	LOC113121164	1
Biological process	GO:1903801	L-leucine import across plasma membrane	1/180 0.56%	21/47325 0.04%	0.0769228	0.250093	slc3a2b	1	--	0	slc3a2b	1
Biological process	GO:1905939	regulation of gonad development	1/180 0.56%	21/47325 0.04%	0.0769228	0.250093	LOC113046883	1	--	0	LOC113046883	1
Biological process	GO:0043255	regulation of carbohydrate biosynthetic process	3/180 1.67%	260/47325 0.55%	0.0774127	0.251278	LOC113076174;LOC113064214;LOC113108922	3	--	0	LOC113076174;LOC113064214;LOC113108922	3
Biological process	GO:0032330	regulation of chondrocyte differentiation	2/180 1.11%	121/47325 0.26%	0.0778884	0.252007	mboat2a;LOC113116076	2	LOC113116076	1	mboat2a	1
Biological process	GO:1903317	regulation of protein maturation	2/180 1.11%	121/47325 0.26%	0.0778884	0.252007	LOC113116591;LOC113063140	2	LOC113116591	1	LOC113063140	1
Biological process	GO:1903725	regulation of phospholipid metabolic process	2/180 1.11%	122/47325 0.26%	0.0789952	0.252114	LOC113070737;LOC113054139	2	--	0	LOC113070737;LOC113054139	2
Biological process	GO:0072329	monocarboxylic acid catabolic process	3/180 1.67%	263/47325 0.56%	0.079494	0.252114	abcd2;LOC113048288;LOC113108922	3	--	0	abcd2;LOC113048288;LOC113108922	3
Biological process	GO:0034340	response to type I interferon	2/180 1.11%	123/47325 0.26%	0.080107	0.252114	LOC113043606;samhd1	2	--	0	LOC113043606;samhd1	2
Biological process	GO:0006119	oxidative phosphorylation	3/180 1.67%	264/47325 0.56%	0.0801932	0.252114	LOC113046883;LOC113064075;LOC113054139	3	--	0	LOC113046883;LOC113064075;LOC113054139	3
Biological process	GO:0000098	sulfur amino acid catabolic process	1/180 0.56%	22/47325 0.05%	0.0804353	0.252114	cbsb	1	--	0	cbsb	1
Biological process	GO:0003357	noradrenergic neuron differentiation	1/180 0.56%	22/47325 0.05%	0.0804353	0.252114	LOC113116591	1	LOC113116591	1	--	0
Biological process	GO:0006107	oxaloacetate metabolic process	1/180 0.56%	22/47325 0.05%	0.0804353	0.252114	LOC113056857	1	--	0	LOC113056857	1
Biological process	GO:0006384	transcription initiation at RNA polymerase III promoter	1/180 0.56%	22/47325 0.05%	0.0804353	0.252114	LOC113049195	1	--	0	LOC113049195	1
Biological process	GO:0006568	tryptophan metabolic process	1/180 0.56%	22/47325 0.05%	0.0804353	0.252114	LOC113113986	1	LOC113113986	1	--	0
Biological process	GO:0006651	diacylglycerol biosynthetic process	1/180 0.56%	22/47325 0.05%	0.0804353	0.252114	LOC113056368	1	LOC113056368	1	--	0
Biological process	GO:0009143	nucleoside triphosphate catabolic process	1/180 0.56%	22/47325 0.05%	0.0804353	0.252114	samhd1	1	--	0	samhd1	1
Biological process	GO:0032071	regulation of endodeoxyribonuclease activity	1/180 0.56%	22/47325 0.05%	0.0804353	0.252114	novel.3088	1	--	0	novel.3088	1
Biological process	GO:0034154	toll-like receptor 7 signaling pathway	1/180 0.56%	22/47325 0.05%	0.0804353	0.252114	LOC113065505	1	LOC113065505	1	--	0
Biological process	GO:0045039	protein insertion into mitochondrial inner membrane	1/180 0.56%	22/47325 0.05%	0.0804353	0.252114	LOC113075579	1	--	0	LOC113075579	1
Biological process	GO:0046135	pyrimidine nucleoside catabolic process	1/180 0.56%	22/47325 0.05%	0.0804353	0.252114	LOC113093832	1	LOC113093832	1	--	0
Biological process	GO:0048820	hair follicle maturation	1/180 0.56%	22/47325 0.05%	0.0804353	0.252114	LOC113119539	1	--	0	LOC113119539	1
Biological process	GO:0089709	L-histidine transmembrane transport	1/180 0.56%	22/47325 0.05%	0.0804353	0.252114	LOC113094097	1	--	0	LOC113094097	1
Biological process	GO:1900247	regulation of cytoplasmic translational elongation	1/180 0.56%	22/47325 0.05%	0.0804353	0.252114	LOC113061464	1	--	0	LOC113061464	1
Biological process	GO:1903753	negative regulation of p38MAPK cascade	1/180 0.56%	22/47325 0.05%	0.0804353	0.252114	LOC113065505	1	LOC113065505	1	--	0
Biological process	GO:2000192	negative regulation of fatty acid transport	1/180 0.56%	22/47325 0.05%	0.0804353	0.252114	LOC113108922	1	--	0	LOC113108922	1
Biological process	GO:0032309	icosanoid secretion	2/180 1.11%	124/47325 0.26%	0.0812237	0.253793	LOC113102212;LOC113099910	2	LOC113102212;LOC113099910	2	--	0
Biological process	GO:0050994	regulation of lipid catabolic process	2/180 1.11%	124/47325 0.26%	0.0812237	0.253793	abcd2;LOC113108922	2	--	0	abcd2;LOC113108922	2
Biological process	GO:0050714	positive regulation of protein secretion	4/180 2.22%	429/47325 0.91%	0.0819876	0.255497	LOC113116591;LOC113075319;LOC113064371;LOC113108922	4	LOC113116591	1	LOC113075319;LOC113064371;LOC113108922	3
Biological process	GO:0006165	nucleoside diphosphate phosphorylation	3/180 1.67%	267/47325 0.56%	0.0823068	0.255497	LOC113076174;LOC113046883;LOC113070062	3	--	0	LOC113076174;LOC113046883;LOC113070062	3
Biological process	GO:0046148	pigment biosynthetic process	2/180 1.11%	125/47325 0.26%	0.0823453	0.255497	LOC113042760;LOC113107212	2	LOC113042760;LOC113107212	2	--	0
Biological process	GO:0097028	dendritic cell differentiation	2/180 1.11%	125/47325 0.26%	0.0823453	0.255497	LOC113075319;LOC113064371	2	--	0	LOC113075319;LOC113064371	2
Biological process	GO:0009179	purine ribonucleoside diphosphate metabolic process	3/180 1.67%	268/47325 0.57%	0.0830167	0.255497	LOC113076174;LOC113046883;LOC113070062	3	--	0	LOC113076174;LOC113046883;LOC113070062	3
Biological process	GO:0006110	regulation of glycolytic process	2/180 1.11%	126/47325 0.27%	0.0834716	0.255497	LOC113076174;LOC113046883	2	--	0	LOC113076174;LOC113046883	2
Biological process	GO:0032392	DNA geometric change	2/180 1.11%	126/47325 0.27%	0.0834716	0.255497	LOC113114886;LOC113079870	2	--	0	LOC113114886;LOC113079870	2
Biological process	GO:0051148	negative regulation of muscle cell differentiation	2/180 1.11%	126/47325 0.27%	0.0834716	0.255497	id2a;LOC113060586	2	id2a;LOC113060586	2	--	0
Biological process	GO:0003337	mesenchymal to epithelial transition involved in metanephros morphogenesis	1/180 0.56%	23/47325 0.05%	0.0839345	0.255497	sall1a	1	--	0	sall1a	1
Biological process	GO:0006586	indolalkylamine metabolic process	1/180 0.56%	23/47325 0.05%	0.0839345	0.255497	LOC113113986	1	LOC113113986	1	--	0
Biological process	GO:0006924	activation-induced cell death of T cells	1/180 0.56%	23/47325 0.05%	0.0839345	0.255497	dnaja3b	1	--	0	dnaja3b	1
Biological process	GO:0018076	N-terminal peptidyl-lysine acetylation	1/180 0.56%	23/47325 0.05%	0.0839345	0.255497	LOC113116591	1	LOC113116591	1	--	0
Biological process	GO:0019627	urea metabolic process	1/180 0.56%	23/47325 0.05%	0.0839345	0.255497	LOC113048770	1	--	0	LOC113048770	1
Biological process	GO:0042760	very long-chain fatty acid catabolic process	1/180 0.56%	23/47325 0.05%	0.0839345	0.255497	abcd2	1	--	0	abcd2	1
Biological process	GO:0043252	sodium-independent organic anion transport	1/180 0.56%	23/47325 0.05%	0.0839345	0.255497	slco5a1	1	slco5a1	1	--	0
Biological process	GO:0043619	regulation of transcription from RNA polymerase II promoter in response to oxidative stress	1/180 0.56%	23/47325 0.05%	0.0839345	0.255497	LOC113062111	1	--	0	LOC113062111	1
Biological process	GO:0071941	nitrogen cycle metabolic process	1/180 0.56%	23/47325 0.05%	0.0839345	0.255497	LOC113048770	1	--	0	LOC113048770	1
Biological process	GO:0031047	gene silencing by RNA	3/180 1.67%	270/47325 0.57%	0.0844444	0.25666	LOC113098643;LOC113111673;LOC113074346	3	--	0	LOC113098643;LOC113111673;LOC113074346	3
Biological process	GO:0032881	regulation of polysaccharide metabolic process	2/180 1.11%	127/47325 0.27%	0.0846026	0.256752	LOC113064214;LOC113108922	2	--	0	LOC113064214;LOC113108922	2
Biological process	GO:0009135	purine nucleoside diphosphate metabolic process	3/180 1.67%	273/47325 0.58%	0.0866056	0.262433	LOC113076174;LOC113046883;LOC113070062	3	--	0	LOC113076174;LOC113046883;LOC113070062	3
Biological process	GO:0048512	circadian behavior	2/180 1.11%	129/47325 0.27%	0.0868787	0.262523	id2a;LOC113060586	2	id2a;LOC113060586	2	--	0
Biological process	GO:0001787	natural killer cell proliferation	1/180 0.56%	24/47325 0.05%	0.0874204	0.262523	LOC113065505	1	LOC113065505	1	--	0
Biological process	GO:0007597	blood coagulation, intrinsic pathway	1/180 0.56%	24/47325 0.05%	0.0874204	0.262523	f3b	1	--	0	f3b	1
Biological process	GO:0009313	oligosaccharide catabolic process	1/180 0.56%	24/47325 0.05%	0.0874204	0.262523	LOC113090792	1	LOC113090792	1	--	0
Biological process	GO:0045586	regulation of gamma-delta T cell differentiation	1/180 0.56%	24/47325 0.05%	0.0874204	0.262523	LOC113116591	1	LOC113116591	1	--	0
Biological process	GO:0071286	cellular response to magnesium ion	1/180 0.56%	24/47325 0.05%	0.0874204	0.262523	LOC113076174	1	--	0	LOC113076174	1
Biological process	GO:0009116	nucleoside metabolic process	2/180 1.11%	130/47325 0.27%	0.0880236	0.263652	LOC113093832;LOC113057959	2	LOC113093832	1	LOC113057959	1
Biological process	GO:0046939	nucleotide phosphorylation	3/180 1.67%	275/47325 0.58%	0.0880593	0.263652	LOC113076174;LOC113046883;LOC113070062	3	--	0	LOC113076174;LOC113046883;LOC113070062	3
Biological process	GO:0006471	protein ADP-ribosylation	2/180 1.11%	131/47325 0.28%	0.089173	0.26579	LOC113118229;LOC113120494	2	LOC113118229	1	LOC113120494	1
Biological process	GO:0007622	rhythmic behavior	2/180 1.11%	131/47325 0.28%	0.089173	0.26579	id2a;LOC113060586	2	id2a;LOC113060586	2	--	0
Biological process	GO:0030879	mammary gland development	3/180 1.67%	277/47325 0.59%	0.0895234	0.26579	id2a;LOC113060586;LOC113108922	3	id2a;LOC113060586	2	LOC113108922	1
Biological process	GO:0010677	negative regulation of cellular carbohydrate metabolic process	2/180 1.11%	132/47325 0.28%	0.0903269	0.26579	LOC113076174;LOC113046883	2	--	0	LOC113076174;LOC113046883	2
Biological process	GO:0000183	rDNA heterochromatin formation	1/180 0.56%	25/47325 0.05%	0.0908932	0.26579	LOC113061302	1	--	0	LOC113061302	1
Biological process	GO:0006450	regulation of translational fidelity	1/180 0.56%	25/47325 0.05%	0.0908932	0.26579	LOC113061464	1	--	0	LOC113061464	1
Biological process	GO:0006868	glutamine transport	1/180 0.56%	25/47325 0.05%	0.0908932	0.26579	LOC113093913	1	--	0	LOC113093913	1
Biological process	GO:0015911	long-chain fatty acid import across plasma membrane	1/180 0.56%	25/47325 0.05%	0.0908932	0.26579	LOC113108922	1	--	0	LOC113108922	1
Biological process	GO:0016446	somatic hypermutation of immunoglobulin genes	1/180 0.56%	25/47325 0.05%	0.0908932	0.26579	samhd1	1	--	0	samhd1	1
Biological process	GO:0033169	histone H3-K9 demethylation	1/180 0.56%	25/47325 0.05%	0.0908932	0.26579	LOC113043252	1	--	0	LOC113043252	1
Biological process	GO:0046643	regulation of gamma-delta T cell activation	1/180 0.56%	25/47325 0.05%	0.0908932	0.26579	LOC113116591	1	LOC113116591	1	--	0
Biological process	GO:0046655	folic acid metabolic process	1/180 0.56%	25/47325 0.05%	0.0908932	0.26579	LOC113048288	1	--	0	LOC113048288	1
Biological process	GO:0060231	mesenchymal to epithelial transition	1/180 0.56%	25/47325 0.05%	0.0908932	0.26579	sall1a	1	--	0	sall1a	1
Biological process	GO:0060316	positive regulation of ryanodine-sensitive calcium-release channel activity	1/180 0.56%	25/47325 0.05%	0.0908932	0.26579	LOC113121164	1	--	0	LOC113121164	1
Biological process	GO:0060677	ureteric bud elongation	1/180 0.56%	25/47325 0.05%	0.0908932	0.26579	sall1a	1	--	0	sall1a	1
Biological process	GO:1901844	regulation of cell communication by electrical coupling involved in cardiac conduction	1/180 0.56%	25/47325 0.05%	0.0908932	0.26579	LOC113121164	1	--	0	LOC113121164	1
Biological process	GO:0042274	ribosomal small subunit biogenesis	2/180 1.11%	134/47325 0.28%	0.092648	0.269741	utp20;novel.3088	2	--	0	utp20;novel.3088	2
Biological process	GO:0043114	regulation of vascular permeability	2/180 1.11%	134/47325 0.28%	0.092648	0.269741	LOC113119605;LOC113090812	2	--	0	LOC113119605;LOC113090812	2
Biological process	GO:0072523	purine-containing compound catabolic process	2/180 1.11%	134/47325 0.28%	0.092648	0.269741	LOC113057959;samhd1	2	--	0	LOC113057959;samhd1	2
Biological process	GO:0009185	ribonucleoside diphosphate metabolic process	3/180 1.67%	283/47325 0.6%	0.0939767	0.270775	LOC113076174;LOC113046883;LOC113070062	3	--	0	LOC113076174;LOC113046883;LOC113070062	3
Biological process	GO:0000478	endonucleolytic cleavage involved in rRNA processing	1/180 0.56%	26/47325 0.05%	0.0943528	0.270775	utp20	1	--	0	utp20	1
Biological process	GO:0000479	endonucleolytic cleavage of tricistronic rRNA transcript (SSU-rRNA, 5.8S rRNA, LSU-rRNA)	1/180 0.56%	26/47325 0.05%	0.0943528	0.270775	utp20	1	--	0	utp20	1
Biological process	GO:0009113	purine nucleobase biosynthetic process	1/180 0.56%	26/47325 0.05%	0.0943528	0.270775	LOC113057959	1	--	0	LOC113057959	1
Biological process	GO:0030719	P granule organization	1/180 0.56%	26/47325 0.05%	0.0943528	0.270775	LOC113111673	1	--	0	LOC113111673	1
Biological process	GO:0032070	regulation of deoxyribonuclease activity	1/180 0.56%	26/47325 0.05%	0.0943528	0.270775	novel.3088	1	--	0	novel.3088	1
Biological process	GO:0034124	regulation of MyD88-dependent toll-like receptor signaling pathway	1/180 0.56%	26/47325 0.05%	0.0943528	0.270775	LOC113043606	1	--	0	LOC113043606	1
Biological process	GO:0034775	glutathione transmembrane transport	1/180 0.56%	26/47325 0.05%	0.0943528	0.270775	LOC113042760	1	LOC113042760	1	--	0
Biological process	GO:0035443	tripeptide transmembrane transport	1/180 0.56%	26/47325 0.05%	0.0943528	0.270775	LOC113042760	1	LOC113042760	1	--	0
Biological process	GO:0071233	cellular response to leucine	1/180 0.56%	26/47325 0.05%	0.0943528	0.270775	LOC113062111	1	--	0	LOC113062111	1
Biological process	GO:0042119	neutrophil activation	2/180 1.11%	136/47325 0.29%	0.0949863	0.271815	LOC113075319;LOC113064371	2	--	0	LOC113075319;LOC113064371	2
Biological process	GO:0086065	cell communication involved in cardiac conduction	2/180 1.11%	136/47325 0.29%	0.0949863	0.271815	LOC113121164;LOC113098643	2	--	0	LOC113121164;LOC113098643	2
Biological process	GO:0071248	cellular response to metal ion	4/180 2.22%	454/47325 0.96%	0.095925	0.273832	LOC113076174;id2a;LOC113060586;slc13a5a	4	id2a;LOC113060586	2	LOC113076174;slc13a5a	2
Biological process	GO:0001510	RNA methylation	2/180 1.11%	137/47325 0.29%	0.0961618	0.273832	LOC113119539;nsun5	2	--	0	LOC113119539;nsun5	2
Biological process	GO:0002224	toll-like receptor signaling pathway	3/180 1.67%	286/47325 0.6%	0.0962371	0.273832	LOC113055239;LOC113065505;LOC113043606	3	LOC113065505	1	LOC113055239;LOC113043606	2
Biological process	GO:0051100	negative regulation of binding	3/180 1.67%	286/47325 0.6%	0.0962371	0.273832	id3;id2a;LOC113060586	3	id3;id2a;LOC113060586	3	--	0
Biological process	GO:0002566	somatic diversification of immune receptors via somatic mutation	1/180 0.56%	27/47325 0.06%	0.0977993	0.277098	samhd1	1	--	0	samhd1	1
Biological process	GO:0009215	purine deoxyribonucleoside triphosphate metabolic process	1/180 0.56%	27/47325 0.06%	0.0977993	0.277098	samhd1	1	--	0	samhd1	1
Biological process	GO:1990253	cellular response to leucine starvation	1/180 0.56%	27/47325 0.06%	0.0977993	0.277098	LOC113062111	1	--	0	LOC113062111	1
Biological process	GO:0140353	lipid export from cell	2/180 1.11%	139/47325 0.29%	0.0985254	0.278761	LOC113102212;LOC113099910	2	LOC113102212;LOC113099910	2	--	0
Biological process	GO:0001959	regulation of cytokine-mediated signaling pathway	3/180 1.67%	290/47325 0.61%	0.0992853	0.280516	dnaja3b;LOC113043606;samhd1	3	--	0	dnaja3b;LOC113043606;samhd1	3
Biological process	GO:0005978	glycogen biosynthetic process	2/180 1.11%	140/47325 0.3%	0.0997133	0.28054	LOC113064214;LOC113108922	2	--	0	LOC113064214;LOC113108922	2
Biological process	GO:0009250	glucan biosynthetic process	2/180 1.11%	140/47325 0.3%	0.0997133	0.28054	LOC113064214;LOC113108922	2	--	0	LOC113064214;LOC113108922	2
Biological process	GO:0061180	mammary gland epithelium development	2/180 1.11%	140/47325 0.3%	0.0997133	0.28054	id2a;LOC113060586	2	id2a;LOC113060586	2	--	0
Biological process	GO:0002182	cytoplasmic translational elongation	1/180 0.56%	28/47325 0.06%	0.101233	0.282438	LOC113061464	1	--	0	LOC113061464	1
Biological process	GO:0010749	regulation of nitric oxide mediated signal transduction	1/180 0.56%	28/47325 0.06%	0.101233	0.282438	cbsb	1	--	0	cbsb	1
Biological process	GO:0034145	positive regulation of toll-like receptor 4 signaling pathway	1/180 0.56%	28/47325 0.06%	0.101233	0.282438	LOC113065505	1	LOC113065505	1	--	0
Biological process	GO:0060174	limb bud formation	1/180 0.56%	28/47325 0.06%	0.101233	0.282438	LOC113116591	1	LOC113116591	1	--	0
Biological process	GO:1905063	regulation of vascular associated smooth muscle cell differentiation	1/180 0.56%	28/47325 0.06%	0.101233	0.282438	LOC113050543	1	--	0	LOC113050543	1
Biological process	GO:1990700	nucleolar chromatin organization	1/180 0.56%	28/47325 0.06%	0.101233	0.282438	LOC113061302	1	--	0	LOC113061302	1
Biological process	GO:0035108	limb morphogenesis	3/180 1.67%	293/47325 0.62%	0.101597	0.28306	LOC113116591;LOC113117056;sall1a	3	LOC113116591	1	LOC113117056;sall1a	2
Biological process	GO:0071715	icosanoid transport	2/180 1.11%	142/47325 0.3%	0.102101	0.284071	LOC113102212;LOC113099910	2	LOC113102212;LOC113099910	2	--	0
Biological process	GO:0006305	DNA alkylation	2/180 1.11%	143/47325 0.3%	0.103301	0.285398	LOC113111673;LOC113061302	2	--	0	LOC113111673;LOC113061302	2
Biological process	GO:0006306	DNA methylation	2/180 1.11%	143/47325 0.3%	0.103301	0.285398	LOC113111673;LOC113061302	2	--	0	LOC113111673;LOC113061302	2
Biological process	GO:1903307	positive regulation of regulated secretory pathway	2/180 1.11%	143/47325 0.3%	0.103301	0.285398	LOC113102212;LOC113099910	2	LOC113102212;LOC113099910	2	--	0
Biological process	GO:0008217	regulation of blood pressure	4/180 2.22%	468/47325 0.99%	0.104187	0.285398	id2a;LOC113060586;LOC113075319;LOC113064371	4	id2a;LOC113060586	2	LOC113075319;LOC113064371	2
Biological process	GO:0043303	mast cell degranulation	2/180 1.11%	144/47325 0.3%	0.104505	0.285398	LOC113102212;LOC113099910	2	LOC113102212;LOC113099910	2	--	0
Biological process	GO:0097006	regulation of plasma lipoprotein particle levels	2/180 1.11%	144/47325 0.3%	0.104505	0.285398	LOC113102212;LOC113099910	2	LOC113102212;LOC113099910	2	--	0
Biological process	GO:2000379	positive regulation of reactive oxygen species metabolic process	2/180 1.11%	144/47325 0.3%	0.104505	0.285398	LOC113075319;LOC113064371	2	--	0	LOC113075319;LOC113064371	2
Biological process	GO:0009200	deoxyribonucleoside triphosphate metabolic process	1/180 0.56%	29/47325 0.06%	0.104653	0.285398	samhd1	1	--	0	samhd1	1
Biological process	GO:0010918	positive regulation of mitochondrial membrane potential	1/180 0.56%	29/47325 0.06%	0.104653	0.285398	LOC113054139	1	--	0	LOC113054139	1
Biological process	GO:0034138	toll-like receptor 3 signaling pathway	1/180 0.56%	29/47325 0.06%	0.104653	0.285398	LOC113065505	1	LOC113065505	1	--	0
Biological process	GO:0035999	tetrahydrofolate interconversion	1/180 0.56%	29/47325 0.06%	0.104653	0.285398	mthfd2	1	--	0	mthfd2	1
Biological process	GO:0042795	snRNA transcription by RNA polymerase II	1/180 0.56%	29/47325 0.06%	0.104653	0.285398	ell	1	--	0	ell	1
Biological process	GO:0060623	regulation of chromosome condensation	1/180 0.56%	29/47325 0.06%	0.104653	0.285398	LOC113061302	1	--	0	LOC113061302	1
Biological process	GO:0006090	pyruvate metabolic process	3/180 1.67%	297/47325 0.63%	0.104712	0.285398	LOC113076174;LOC113046883;LOC113070062	3	--	0	LOC113076174;LOC113046883;LOC113070062	3
Biological process	GO:0032368	regulation of lipid transport	3/180 1.67%	297/47325 0.63%	0.104712	0.285398	LOC113102212;LOC113099910;LOC113108922	3	LOC113102212;LOC113099910	2	LOC113108922	1
Biological process	GO:0002720	positive regulation of cytokine production involved in immune response	3/180 1.67%	298/47325 0.63%	0.105497	0.287147	LOC113055239;LOC113075319;LOC113064371	3	--	0	LOC113055239;LOC113075319;LOC113064371	3
Biological process	GO:0010821	regulation of mitochondrion organization	3/180 1.67%	299/47325 0.63%	0.106284	0.288083	novel.2634;novel.2633;LOC113054139	3	novel.2634;novel.2633	2	LOC113054139	1
Biological process	GO:2000377	regulation of reactive oxygen species metabolic process	3/180 1.67%	299/47325 0.63%	0.106284	0.288083	abcd2;LOC113075319;LOC113064371	3	--	0	abcd2;LOC113075319;LOC113064371	3
Biological process	GO:0006109	regulation of carbohydrate metabolic process	4/180 2.22%	472/47325 1%	0.106605	0.288083	LOC113076174;LOC113046883;LOC113064214;LOC113108922	4	--	0	LOC113076174;LOC113046883;LOC113064214;LOC113108922	4
Biological process	GO:0071103	DNA conformation change	2/180 1.11%	146/47325 0.31%	0.106924	0.288083	LOC113114886;LOC113079870	2	--	0	LOC113114886;LOC113079870	2
Biological process	GO:0090303	positive regulation of wound healing	2/180 1.11%	146/47325 0.31%	0.106924	0.288083	f3b;LOC113116076	2	LOC113116076	1	f3b	1
Biological process	GO:0000723	telomere maintenance	3/180 1.67%	300/47325 0.63%	0.107073	0.288083	LOC113114886;LOC113118229;LOC113079870	3	LOC113118229	1	LOC113114886;LOC113079870	2
Biological process	GO:0007143	female meiotic nuclear division	1/180 0.56%	30/47325 0.06%	0.108061	0.288083	LOC113046094	1	--	0	LOC113046094	1
Biological process	GO:0009120	deoxyribonucleoside metabolic process	1/180 0.56%	30/47325 0.06%	0.108061	0.288083	LOC113093832	1	LOC113093832	1	--	0
Biological process	GO:0015820	leucine transport	1/180 0.56%	30/47325 0.06%	0.108061	0.288083	slc3a2b	1	--	0	slc3a2b	1
Biological process	GO:0030575	nuclear body organization	1/180 0.56%	30/47325 0.06%	0.108061	0.288083	LOC113054635	1	--	0	LOC113054635	1
Biological process	GO:0042541	hemoglobin biosynthetic process	1/180 0.56%	30/47325 0.06%	0.108061	0.288083	LOC113107212	1	LOC113107212	1	--	0
Biological process	GO:0045117	azole transmembrane transport	1/180 0.56%	30/47325 0.06%	0.108061	0.288083	LOC113094097	1	--	0	LOC113094097	1
Biological process	GO:0051342	regulation of cyclic-nucleotide phosphodiesterase activity	1/180 0.56%	30/47325 0.06%	0.108061	0.288083	LOC113121164	1	--	0	LOC113121164	1
Biological process	GO:0060315	negative regulation of ryanodine-sensitive calcium-release channel activity	1/180 0.56%	30/47325 0.06%	0.108061	0.288083	LOC113121164	1	--	0	LOC113121164	1
Biological process	GO:0002279	mast cell activation involved in immune response	2/180 1.11%	147/47325 0.31%	0.108139	0.288083	LOC113102212;LOC113099910	2	LOC113102212;LOC113099910	2	--	0
Biological process	GO:0035025	positive regulation of Rho protein signal transduction	2/180 1.11%	147/47325 0.31%	0.108139	0.288083	LOC113075319;LOC113064371	2	--	0	LOC113075319;LOC113064371	2
Biological process	GO:0003341	cilium movement	3/180 1.67%	302/47325 0.64%	0.108659	0.289085	LOC113102212;LOC113099910;slirp	3	LOC113102212;LOC113099910	2	slirp	1
Biological process	GO:0032722	positive regulation of chemokine production	2/180 1.11%	148/47325 0.31%	0.109358	0.289772	LOC113075319;LOC113064371	2	--	0	LOC113075319;LOC113064371	2
Biological process	GO:0030218	erythrocyte differentiation	3/180 1.67%	303/47325 0.64%	0.109455	0.289772	id2a;LOC113107212;LOC113060586	3	id2a;LOC113107212;LOC113060586	3	--	0
Biological process	GO:0045667	regulation of osteoblast differentiation	3/180 1.67%	304/47325 0.64%	0.110254	0.289772	id2a;LOC113060586;LOC113116076	3	id2a;LOC113060586;LOC113116076	3	--	0
Biological process	GO:0009311	oligosaccharide metabolic process	2/180 1.11%	149/47325 0.31%	0.11058	0.289772	LOC113076174;LOC113090792	2	LOC113090792	1	LOC113076174	1
Biological process	GO:0045912	negative regulation of carbohydrate metabolic process	2/180 1.11%	149/47325 0.31%	0.11058	0.289772	LOC113076174;LOC113046883	2	--	0	LOC113076174;LOC113046883	2
Biological process	GO:0048565	digestive tract development	3/180 1.67%	305/47325 0.64%	0.111055	0.289772	id2a;LOC113060586;sall1a	3	id2a;LOC113060586	2	sall1a	1
Biological process	GO:0001522	pseudouridine synthesis	1/180 0.56%	31/47325 0.07%	0.111455	0.289772	LOC113074346	1	--	0	LOC113074346	1
Biological process	GO:0003174	mitral valve development	1/180 0.56%	31/47325 0.07%	0.111455	0.289772	LOC113116591	1	LOC113116591	1	--	0
Biological process	GO:0003183	mitral valve morphogenesis	1/180 0.56%	31/47325 0.07%	0.111455	0.289772	LOC113116591	1	LOC113116591	1	--	0
Biological process	GO:0005984	disaccharide metabolic process	1/180 0.56%	31/47325 0.07%	0.111455	0.289772	LOC113076174	1	--	0	LOC113076174	1
Biological process	GO:0007315	pole plasm assembly	1/180 0.56%	31/47325 0.07%	0.111455	0.289772	LOC113111673	1	--	0	LOC113111673	1
Biological process	GO:0009301	snRNA transcription	1/180 0.56%	31/47325 0.07%	0.111455	0.289772	ell	1	--	0	ell	1
Biological process	GO:0015697	quaternary ammonium group transport	1/180 0.56%	31/47325 0.07%	0.111455	0.289772	LOC113094097	1	--	0	LOC113094097	1
Biological process	GO:0031167	rRNA methylation	1/180 0.56%	31/47325 0.07%	0.111455	0.289772	nsun5	1	--	0	nsun5	1
Biological process	GO:0043201	response to leucine	1/180 0.56%	31/47325 0.07%	0.111455	0.289772	LOC113062111	1	--	0	LOC113062111	1
Biological process	GO:0070544	histone H3-K36 demethylation	1/180 0.56%	31/47325 0.07%	0.111455	0.289772	LOC113043252	1	--	0	LOC113043252	1
Biological process	GO:2000480	negative regulation of cAMP-dependent protein kinase activity	1/180 0.56%	31/47325 0.07%	0.111455	0.289772	LOC113093969	1	--	0	LOC113093969	1
Biological process	GO:0019362	pyridine nucleotide metabolic process	2/180 1.11%	150/47325 0.32%	0.111806	0.289772	LOC113048288;LOC113064209	2	--	0	LOC113048288;LOC113064209	2
Biological process	GO:0035082	axoneme assembly	2/180 1.11%	150/47325 0.32%	0.111806	0.289772	LOC113102212;LOC113099910	2	LOC113102212;LOC113099910	2	--	0
Biological process	GO:0046496	nicotinamide nucleotide metabolic process	2/180 1.11%	150/47325 0.32%	0.111806	0.289772	LOC113048288;LOC113064209	2	--	0	LOC113048288;LOC113064209	2
Biological process	GO:0036230	granulocyte activation	2/180 1.11%	151/47325 0.32%	0.113036	0.290863	LOC113075319;LOC113064371	2	--	0	LOC113075319;LOC113064371	2
Biological process	GO:0051147	regulation of muscle cell differentiation	3/180 1.67%	308/47325 0.65%	0.113471	0.290863	id2a;LOC113060586;LOC113050543	3	id2a;LOC113060586	2	LOC113050543	1
Biological process	GO:0038066	p38MAPK cascade	2/180 1.11%	152/47325 0.32%	0.114269	0.290863	LOC113055239;LOC113065505	2	LOC113065505	1	LOC113055239	1
Biological process	GO:0007308	oocyte construction	1/180 0.56%	32/47325 0.07%	0.114837	0.290863	LOC113111673	1	--	0	LOC113111673	1
Biological process	GO:0007309	oocyte axis specification	1/180 0.56%	32/47325 0.07%	0.114837	0.290863	LOC113111673	1	--	0	LOC113111673	1
Biological process	GO:0007314	oocyte anterior/posterior axis specification	1/180 0.56%	32/47325 0.07%	0.114837	0.290863	LOC113111673	1	--	0	LOC113111673	1
Biological process	GO:0008358	maternal determination of anterior/posterior axis, embryo	1/180 0.56%	32/47325 0.07%	0.114837	0.290863	LOC113111673	1	--	0	LOC113111673	1
Biological process	GO:0009128	purine nucleoside monophosphate catabolic process	1/180 0.56%	32/47325 0.07%	0.114837	0.290863	LOC113057959	1	--	0	LOC113057959	1
Biological process	GO:0009169	purine ribonucleoside monophosphate catabolic process	1/180 0.56%	32/47325 0.07%	0.114837	0.290863	LOC113057959	1	--	0	LOC113057959	1
Biological process	GO:0016024	CDP-diacylglycerol biosynthetic process	1/180 0.56%	32/47325 0.07%	0.114837	0.290863	LOC113077852	1	LOC113077852	1	--	0
Biological process	GO:0016240	autophagosome membrane docking	1/180 0.56%	32/47325 0.07%	0.114837	0.290863	LOC113121164	1	--	0	LOC113121164	1
Biological process	GO:0034454	microtubule anchoring at centrosome	1/180 0.56%	32/47325 0.07%	0.114837	0.290863	LOC113112469	1	--	0	LOC113112469	1
Biological process	GO:0043046	DNA methylation involved in gamete generation	1/180 0.56%	32/47325 0.07%	0.114837	0.290863	LOC113111673	1	--	0	LOC113111673	1
Biological process	GO:0044351	macropinocytosis	1/180 0.56%	32/47325 0.07%	0.114837	0.290863	LOC113055239	1	--	0	LOC113055239	1
Biological process	GO:0055089	fatty acid homeostasis	1/180 0.56%	32/47325 0.07%	0.114837	0.290863	LOC113056857	1	--	0	LOC113056857	1
Biological process	GO:0060413	atrial septum morphogenesis	1/180 0.56%	32/47325 0.07%	0.114837	0.290863	LOC113116591	1	LOC113116591	1	--	0
Biological process	GO:0071340	skeletal muscle acetylcholine-gated channel clustering	1/180 0.56%	32/47325 0.07%	0.114837	0.290863	dnaja3b	1	--	0	dnaja3b	1
Biological process	GO:0072283	metanephric renal vesicle morphogenesis	1/180 0.56%	32/47325 0.07%	0.114837	0.290863	sall1a	1	--	0	sall1a	1
Biological process	GO:0043300	regulation of leukocyte degranulation	2/180 1.11%	153/47325 0.32%	0.115506	0.292188	LOC113102212;LOC113099910	2	LOC113102212;LOC113099910	2	--	0
Biological process	GO:0045637	regulation of myeloid cell differentiation	4/180 2.22%	487/47325 1.03%	0.115899	0.292814	id2a;LOC113102212;LOC113099910;LOC113060586	4	id2a;LOC113102212;LOC113099910;LOC113060586	4	--	0
Biological process	GO:0002448	mast cell mediated immunity	2/180 1.11%	154/47325 0.33%	0.116746	0.294583	LOC113102212;LOC113099910	2	LOC113102212;LOC113099910	2	--	0
Biological process	GO:0015808	L-alanine transport	1/180 0.56%	33/47325 0.07%	0.118206	0.296402	LOC113093913	1	--	0	LOC113093913	1
Biological process	GO:0034163	regulation of toll-like receptor 9 signaling pathway	1/180 0.56%	33/47325 0.07%	0.118206	0.296402	LOC113065505	1	LOC113065505	1	--	0
Biological process	GO:0051782	negative regulation of cell division	1/180 0.56%	33/47325 0.07%	0.118206	0.296402	LOC113048758	1	LOC113048758	1	--	0
Biological process	GO:1902902	negative regulation of autophagosome assembly	1/180 0.56%	33/47325 0.07%	0.118206	0.296402	LOC113046883	1	--	0	LOC113046883	1
Biological process	GO:1990456	mitochondrion-endoplasmic reticulum membrane tethering	1/180 0.56%	33/47325 0.07%	0.118206	0.296402	LOC113121164	1	--	0	LOC113121164	1
Biological process	GO:0006661	phosphatidylinositol biosynthetic process	3/180 1.67%	315/47325 0.67%	0.119185	0.298483	LOC113070737;LOC113077852;LOC113112937	3	LOC113077852	1	LOC113070737;LOC113112937	2
Biological process	GO:0034101	erythrocyte homeostasis	3/180 1.67%	316/47325 0.67%	0.12001	0.298547	id2a;LOC113107212;LOC113060586	3	id2a;LOC113107212;LOC113060586	3	--	0
Biological process	GO:0060759	regulation of response to cytokine stimulus	3/180 1.67%	316/47325 0.67%	0.12001	0.298547	dnaja3b;LOC113043606;samhd1	3	--	0	dnaja3b;LOC113043606;samhd1	3
Biological process	GO:0003211	cardiac ventricle formation	1/180 0.56%	34/47325 0.07%	0.121562	0.298547	LOC113116591	1	LOC113116591	1	--	0
Biological process	GO:0006177	GMP biosynthetic process	1/180 0.56%	34/47325 0.07%	0.121562	0.298547	LOC113057959	1	--	0	LOC113057959	1
Biological process	GO:0006188	IMP biosynthetic process	1/180 0.56%	34/47325 0.07%	0.121562	0.298547	LOC113057959	1	--	0	LOC113057959	1
Biological process	GO:0009071	serine family amino acid catabolic process	1/180 0.56%	34/47325 0.07%	0.121562	0.298547	cbsb	1	--	0	cbsb	1
Biological process	GO:0010649	regulation of cell communication by electrical coupling	1/180 0.56%	34/47325 0.07%	0.121562	0.298547	LOC113121164	1	--	0	LOC113121164	1
Biological process	GO:0015803	branched-chain amino acid transport	1/180 0.56%	34/47325 0.07%	0.121562	0.298547	slc3a2b	1	--	0	slc3a2b	1
Biological process	GO:0019373	epoxygenase P450 pathway	1/180 0.56%	34/47325 0.07%	0.121562	0.298547	LOC113051375	1	LOC113051375	1	--	0
Biological process	GO:0036151	phosphatidylcholine acyl-chain remodeling	1/180 0.56%	34/47325 0.07%	0.121562	0.298547	mboat2a	1	--	0	mboat2a	1
Biological process	GO:0046341	CDP-diacylglycerol metabolic process	1/180 0.56%	34/47325 0.07%	0.121562	0.298547	LOC113077852	1	LOC113077852	1	--	0
Biological process	GO:0051290	protein heterotetramerization	1/180 0.56%	34/47325 0.07%	0.121562	0.298547	farsa	1	--	0	farsa	1
Biological process	GO:0090649	response to oxygen-glucose deprivation	1/180 0.56%	34/47325 0.07%	0.121562	0.298547	LOC113043508	1	--	0	LOC113043508	1
Biological process	GO:0106380	purine ribonucleotide salvage	1/180 0.56%	34/47325 0.07%	0.121562	0.298547	LOC113057959	1	--	0	LOC113057959	1
Biological process	GO:2000105	positive regulation of DNA-templated DNA replication	1/180 0.56%	34/47325 0.07%	0.121562	0.298547	LOC113054139	1	--	0	LOC113054139	1
Biological process	GO:0006289	nucleotide-excision repair	2/180 1.11%	158/47325 0.33%	0.121741	0.298547	LOC113114886;LOC113079870	2	--	0	LOC113114886;LOC113079870	2
Biological process	GO:0021545	cranial nerve development	2/180 1.11%	158/47325 0.33%	0.121741	0.298547	LOC113117056;sall1a	2	--	0	LOC113117056;sall1a	2
Biological process	GO:0048255	mRNA stabilization	2/180 1.11%	159/47325 0.34%	0.122997	0.300794	LOC113055239;LOC113046094	2	--	0	LOC113055239;LOC113046094	2
Biological process	GO:1903578	regulation of ATP metabolic process	2/180 1.11%	159/47325 0.34%	0.122997	0.300794	LOC113076174;LOC113046883	2	--	0	LOC113076174;LOC113046883	2
Biological process	GO:0006997	nucleus organization	3/180 1.67%	320/47325 0.68%	0.123331	0.300794	LOC113054635;LOC113098643;LOC113061302	3	--	0	LOC113054635;LOC113098643;LOC113061302	3
Biological process	GO:0042311	vasodilation	2/180 1.11%	160/47325 0.34%	0.124257	0.300794	LOC113075319;LOC113064371	2	--	0	LOC113075319;LOC113064371	2
Biological process	GO:0007076	mitotic chromosome condensation	1/180 0.56%	35/47325 0.07%	0.124906	0.300794	LOC113061302	1	--	0	LOC113061302	1
Biological process	GO:0034982	mitochondrial protein processing	1/180 0.56%	35/47325 0.07%	0.124906	0.300794	LOC113054139	1	--	0	LOC113054139	1
Biological process	GO:0036152	phosphatidylethanolamine acyl-chain remodeling	1/180 0.56%	35/47325 0.07%	0.124906	0.300794	mboat2a	1	--	0	mboat2a	1
Biological process	GO:0036302	atrioventricular canal development	1/180 0.56%	35/47325 0.07%	0.124906	0.300794	LOC113117056	1	--	0	LOC113117056	1
Biological process	GO:0042048	olfactory behavior	1/180 0.56%	35/47325 0.07%	0.124906	0.300794	LOC113117056	1	--	0	LOC113117056	1
Biological process	GO:0060331	negative regulation of response to interferon-gamma	1/180 0.56%	35/47325 0.07%	0.124906	0.300794	dnaja3b	1	--	0	dnaja3b	1
Biological process	GO:0060336	negative regulation of interferon-gamma-mediated signaling pathway	1/180 0.56%	35/47325 0.07%	0.124906	0.300794	dnaja3b	1	--	0	dnaja3b	1
Biological process	GO:0070431	nucleotide-binding oligomerization domain containing 2 signaling pathway	1/180 0.56%	35/47325 0.07%	0.124906	0.300794	LOC113065505	1	LOC113065505	1	--	0
Biological process	GO:0080009	mRNA methylation	1/180 0.56%	35/47325 0.07%	0.124906	0.300794	LOC113119539	1	--	0	LOC113119539	1
Biological process	GO:1900044	regulation of protein K63-linked ubiquitination	1/180 0.56%	35/47325 0.07%	0.124906	0.300794	LOC113065505	1	LOC113065505	1	--	0
Biological process	GO:2000637	positive regulation of miRNA-mediated gene silencing	1/180 0.56%	35/47325 0.07%	0.124906	0.300794	LOC113074346	1	--	0	LOC113074346	1
Biological process	GO:0006633	fatty acid biosynthetic process	3/180 1.67%	324/47325 0.68%	0.126685	0.303678	abcd2;LOC113102212;LOC113099910	3	LOC113102212;LOC113099910	2	abcd2	1
Biological process	GO:0009132	nucleoside diphosphate metabolic process	3/180 1.67%	324/47325 0.68%	0.126685	0.303678	LOC113076174;LOC113046883;LOC113070062	3	--	0	LOC113076174;LOC113046883;LOC113070062	3
Biological process	GO:0035904	aorta development	2/180 1.11%	162/47325 0.34%	0.126786	0.303678	LOC113116591;LOC113117056	2	LOC113116591	1	LOC113117056	1
Biological process	GO:2000756	regulation of peptidyl-lysine acetylation	2/180 1.11%	162/47325 0.34%	0.126786	0.303678	LOC113116591;LOC113061302	2	LOC113116591	1	LOC113061302	1
Biological process	GO:0006002	fructose 6-phosphate metabolic process	1/180 0.56%	36/47325 0.08%	0.128237	0.303678	LOC113076174	1	--	0	LOC113076174	1
Biological process	GO:0034635	glutathione transport	1/180 0.56%	36/47325 0.08%	0.128237	0.303678	LOC113042760	1	LOC113042760	1	--	0
Biological process	GO:0042492	gamma-delta T cell differentiation	1/180 0.56%	36/47325 0.08%	0.128237	0.303678	LOC113116591	1	LOC113116591	1	--	0
Biological process	GO:0042939	tripeptide transport	1/180 0.56%	36/47325 0.08%	0.128237	0.303678	LOC113042760	1	LOC113042760	1	--	0
Biological process	GO:0046831	regulation of RNA export from nucleus	1/180 0.56%	36/47325 0.08%	0.128237	0.303678	LOC113119539	1	--	0	LOC113119539	1
Biological process	GO:0051280	negative regulation of release of sequestered calcium ion into cytosol	1/180 0.56%	36/47325 0.08%	0.128237	0.303678	LOC113121164	1	--	0	LOC113121164	1
Biological process	GO:0072077	renal vesicle morphogenesis	1/180 0.56%	36/47325 0.08%	0.128237	0.303678	sall1a	1	--	0	sall1a	1
Biological process	GO:0072087	renal vesicle development	1/180 0.56%	36/47325 0.08%	0.128237	0.303678	sall1a	1	--	0	sall1a	1
Biological process	GO:0072350	tricarboxylic acid metabolic process	1/180 0.56%	36/47325 0.08%	0.128237	0.303678	LOC113043410	1	--	0	LOC113043410	1
Biological process	GO:1900034	regulation of cellular response to heat	1/180 0.56%	36/47325 0.08%	0.128237	0.303678	LOC113055239	1	--	0	LOC113055239	1
Biological process	GO:0045727	positive regulation of translation	3/180 1.67%	326/47325 0.69%	0.128374	0.303678	abcf1;LOC113116591;nsun5	3	LOC113116591	1	abcf1;nsun5	2
Biological process	GO:0009166	nucleotide catabolic process	2/180 1.11%	165/47325 0.35%	0.130603	0.303682	LOC113057959;samhd1	2	--	0	LOC113057959;samhd1	2
Biological process	GO:0032507	maintenance of protein location in cell	2/180 1.11%	165/47325 0.35%	0.130603	0.303682	novel.2634;novel.2633	2	novel.2634;novel.2633	2	--	0
Biological process	GO:0033003	regulation of mast cell activation	2/180 1.11%	165/47325 0.35%	0.130603	0.303682	LOC113102212;LOC113099910	2	LOC113102212;LOC113099910	2	--	0
Biological process	GO:0042440	pigment metabolic process	2/180 1.11%	165/47325 0.35%	0.130603	0.303682	LOC113042760;LOC113107212	2	LOC113042760;LOC113107212	2	--	0
Biological process	GO:0006166	purine ribonucleoside salvage	1/180 0.56%	37/47325 0.08%	0.131555	0.303682	LOC113057959	1	--	0	LOC113057959	1
Biological process	GO:0007141	male meiosis I	1/180 0.56%	37/47325 0.08%	0.131555	0.303682	LOC113046094	1	--	0	LOC113046094	1
Biological process	GO:0007512	adult heart development	1/180 0.56%	37/47325 0.08%	0.131555	0.303682	LOC113117056	1	--	0	LOC113117056	1
Biological process	GO:0009110	vitamin biosynthetic process	1/180 0.56%	37/47325 0.08%	0.131555	0.303682	LOC113085299	1	--	0	LOC113085299	1
Biological process	GO:0009155	purine deoxyribonucleotide catabolic process	1/180 0.56%	37/47325 0.08%	0.131555	0.303682	samhd1	1	--	0	samhd1	1
Biological process	GO:0020027	hemoglobin metabolic process	1/180 0.56%	37/47325 0.08%	0.131555	0.303682	LOC113107212	1	LOC113107212	1	--	0
Biological process	GO:0033617	mitochondrial cytochrome c oxidase assembly	1/180 0.56%	37/47325 0.08%	0.131555	0.303682	LOC113095441	1	--	0	LOC113095441	1
Biological process	GO:0043650	dicarboxylic acid biosynthetic process	1/180 0.56%	37/47325 0.08%	0.131555	0.303682	LOC113056857	1	--	0	LOC113056857	1
Biological process	GO:0045725	positive regulation of glycogen biosynthetic process	1/180 0.56%	37/47325 0.08%	0.131555	0.303682	LOC113108922	1	--	0	LOC113108922	1
Biological process	GO:0046479	glycosphingolipid catabolic process	1/180 0.56%	37/47325 0.08%	0.131555	0.303682	LOC113090792	1	LOC113090792	1	--	0
Biological process	GO:0060123	regulation of growth hormone secretion	1/180 0.56%	37/47325 0.08%	0.131555	0.303682	LOC113117056	1	--	0	LOC113117056	1
Biological process	GO:0060148	positive regulation of post-transcriptional gene silencing	1/180 0.56%	37/47325 0.08%	0.131555	0.303682	LOC113074346	1	--	0	LOC113074346	1
Biological process	GO:0086014	atrial cardiac muscle cell action potential	1/180 0.56%	37/47325 0.08%	0.131555	0.303682	LOC113098643	1	--	0	LOC113098643	1
Biological process	GO:0086026	atrial cardiac muscle cell to AV node cell signaling	1/180 0.56%	37/47325 0.08%	0.131555	0.303682	LOC113098643	1	--	0	LOC113098643	1
Biological process	GO:0086066	atrial cardiac muscle cell to AV node cell communication	1/180 0.56%	37/47325 0.08%	0.131555	0.303682	LOC113098643	1	--	0	LOC113098643	1
Biological process	GO:1900370	positive regulation of post-transcriptional gene silencing by RNA	1/180 0.56%	37/47325 0.08%	0.131555	0.303682	LOC113074346	1	--	0	LOC113074346	1
Biological process	GO:1902916	positive regulation of protein polyubiquitination	1/180 0.56%	37/47325 0.08%	0.131555	0.303682	LOC113065505	1	LOC113065505	1	--	0
Biological process	GO:0001960	negative regulation of cytokine-mediated signaling pathway	2/180 1.11%	166/47325 0.35%	0.131881	0.303735	dnaja3b;samhd1	2	--	0	dnaja3b;samhd1	2
Biological process	GO:0033363	secretory granule organization	2/180 1.11%	166/47325 0.35%	0.131881	0.303735	LOC113102212;LOC113099910	2	LOC113102212;LOC113099910	2	--	0
Biological process	GO:0007000	nucleolus organization	1/180 0.56%	38/47325 0.08%	0.134861	0.307421	LOC113061302	1	--	0	LOC113061302	1
Biological process	GO:0016926	protein desumoylation	1/180 0.56%	38/47325 0.08%	0.134861	0.307421	LOC113054635	1	--	0	LOC113054635	1
Biological process	GO:0030540	female genitalia development	1/180 0.56%	38/47325 0.08%	0.134861	0.307421	LOC113117056	1	--	0	LOC113117056	1
Biological process	GO:0031054	pre-miRNA processing	1/180 0.56%	38/47325 0.08%	0.134861	0.307421	LOC113074346	1	--	0	LOC113074346	1
Biological process	GO:0032048	cardiolipin metabolic process	1/180 0.56%	38/47325 0.08%	0.134861	0.307421	LOC113054139	1	--	0	LOC113054139	1
Biological process	GO:0032069	regulation of nuclease activity	1/180 0.56%	38/47325 0.08%	0.134861	0.307421	novel.3088	1	--	0	novel.3088	1
Biological process	GO:0032261	purine nucleotide salvage	1/180 0.56%	38/47325 0.08%	0.134861	0.307421	LOC113057959	1	--	0	LOC113057959	1
Biological process	GO:1901857	positive regulation of cellular respiration	1/180 0.56%	38/47325 0.08%	0.134861	0.307421	LOC113046883	1	--	0	LOC113046883	1
Biological process	GO:1903798	regulation of miRNA maturation	1/180 0.56%	38/47325 0.08%	0.134861	0.307421	LOC113074346	1	--	0	LOC113074346	1
Biological process	GO:0014015	positive regulation of gliogenesis	2/180 1.11%	169/47325 0.36%	0.135732	0.308357	id2a;LOC113060586	2	id2a;LOC113060586	2	--	0
Biological process	GO:0072666	establishment of protein localization to vacuole	2/180 1.11%	169/47325 0.36%	0.135732	0.308357	novel.2634;novel.2633	2	novel.2634;novel.2633	2	--	0
Biological process	GO:1901657	glycosyl compound metabolic process	2/180 1.11%	169/47325 0.36%	0.135732	0.308357	LOC113093832;LOC113057959	2	LOC113093832	1	LOC113057959	1
Biological process	GO:0006213	pyrimidine nucleoside metabolic process	1/180 0.56%	39/47325 0.08%	0.138154	0.309304	LOC113093832	1	LOC113093832	1	--	0
Biological process	GO:0006525	arginine metabolic process	1/180 0.56%	39/47325 0.08%	0.138154	0.309304	LOC113055884	1	--	0	LOC113055884	1
Biological process	GO:0010881	regulation of cardiac muscle contraction by regulation of the release of sequestered calcium ion	1/180 0.56%	39/47325 0.08%	0.138154	0.309304	LOC113121164	1	--	0	LOC113121164	1
Biological process	GO:0035116	embryonic hindlimb morphogenesis	1/180 0.56%	39/47325 0.08%	0.138154	0.309304	LOC113117056	1	--	0	LOC113117056	1
Biological process	GO:0036260	RNA capping	1/180 0.56%	39/47325 0.08%	0.138154	0.309304	utp20	1	--	0	utp20	1
Biological process	GO:0043471	regulation of cellular carbohydrate catabolic process	1/180 0.56%	39/47325 0.08%	0.138154	0.309304	LOC113064214	1	--	0	LOC113064214	1
Biological process	GO:0043584	nose development	1/180 0.56%	39/47325 0.08%	0.138154	0.309304	LOC113117056	1	--	0	LOC113117056	1
Biological process	GO:0045838	positive regulation of membrane potential	1/180 0.56%	39/47325 0.08%	0.138154	0.309304	LOC113054139	1	--	0	LOC113054139	1
Biological process	GO:0070212	protein poly-ADP-ribosylation	1/180 0.56%	39/47325 0.08%	0.138154	0.309304	LOC113120494	1	--	0	LOC113120494	1
Biological process	GO:0070875	positive regulation of glycogen metabolic process	1/180 0.56%	39/47325 0.08%	0.138154	0.309304	LOC113108922	1	--	0	LOC113108922	1
Biological process	GO:0072378	blood coagulation, fibrin clot formation	1/180 0.56%	39/47325 0.08%	0.138154	0.309304	f3b	1	--	0	f3b	1
Biological process	GO:1901841	regulation of high voltage-gated calcium channel activity	1/180 0.56%	39/47325 0.08%	0.138154	0.309304	LOC113121164	1	--	0	LOC113121164	1
Biological process	GO:1903427	negative regulation of reactive oxygen species biosynthetic process	1/180 0.56%	39/47325 0.08%	0.138154	0.309304	abcd2	1	--	0	abcd2	1
Biological process	GO:0000381	regulation of alternative mRNA splicing, via spliceosome	2/180 1.11%	172/47325 0.36%	0.139609	0.311436	LOC113111261;rbfox1l	2	rbfox1l	1	LOC113111261	1
Biological process	GO:0002886	regulation of myeloid leukocyte mediated immunity	2/180 1.11%	172/47325 0.36%	0.139609	0.311436	LOC113102212;LOC113099910	2	LOC113102212;LOC113099910	2	--	0
Biological process	GO:0048844	artery morphogenesis	2/180 1.11%	172/47325 0.36%	0.139609	0.311436	LOC113116591;LOC113117056	2	LOC113116591	1	LOC113117056	1
Biological process	GO:0050684	regulation of mRNA processing	3/180 1.67%	341/47325 0.72%	0.141296	0.311436	LOC113111261;srpk1b;rbfox1l	3	rbfox1l	1	LOC113111261;srpk1b	2
Biological process	GO:0002756	MyD88-independent toll-like receptor signaling pathway	1/180 0.56%	40/47325 0.08%	0.141435	0.311436	LOC113043606	1	--	0	LOC113043606	1
Biological process	GO:0003283	atrial septum development	1/180 0.56%	40/47325 0.08%	0.141435	0.311436	LOC113116591	1	LOC113116591	1	--	0
Biological process	GO:0006123	mitochondrial electron transport, cytochrome c to oxygen	1/180 0.56%	40/47325 0.08%	0.141435	0.311436	LOC113064075	1	--	0	LOC113064075	1
Biological process	GO:0009158	ribonucleoside monophosphate catabolic process	1/180 0.56%	40/47325 0.08%	0.141435	0.311436	LOC113057959	1	--	0	LOC113057959	1
Biological process	GO:0019377	glycolipid catabolic process	1/180 0.56%	40/47325 0.08%	0.141435	0.311436	LOC113090792	1	LOC113090792	1	--	0
Biological process	GO:0032717	negative regulation of interleukin-8 production	1/180 0.56%	40/47325 0.08%	0.141435	0.311436	LOC113065505	1	LOC113065505	1	--	0
Biological process	GO:0048752	semicircular canal morphogenesis	1/180 0.56%	40/47325 0.08%	0.141435	0.311436	LOC113117056	1	--	0	LOC113117056	1
Biological process	GO:0060339	negative regulation of type I interferon-mediated signaling pathway	1/180 0.56%	40/47325 0.08%	0.141435	0.311436	samhd1	1	--	0	samhd1	1
Biological process	GO:0070213	protein auto-ADP-ribosylation	1/180 0.56%	40/47325 0.08%	0.141435	0.311436	LOC113120494	1	--	0	LOC113120494	1
Biological process	GO:0070920	regulation of production of small RNA involved in gene silencing by RNA	1/180 0.56%	40/47325 0.08%	0.141435	0.311436	LOC113074346	1	--	0	LOC113074346	1
Biological process	GO:2001185	regulation of CD8-positive, alpha-beta T cell activation	1/180 0.56%	40/47325 0.08%	0.141435	0.311436	LOC113065505	1	LOC113065505	1	--	0
Biological process	GO:0014068	positive regulation of phosphatidylinositol 3-kinase signaling	2/180 1.11%	174/47325 0.37%	0.142207	0.312792	LOC113075319;LOC113064371	2	--	0	LOC113075319;LOC113064371	2
Biological process	GO:0043506	regulation of JUN kinase activity	2/180 1.11%	175/47325 0.37%	0.143509	0.315312	cbsb;LOC113065505	2	LOC113065505	1	cbsb	1
Biological process	GO:0003207	cardiac chamber formation	1/180 0.56%	41/47325 0.09%	0.144703	0.315759	LOC113116591	1	LOC113116591	1	--	0
Biological process	GO:0006071	glycerol metabolic process	1/180 0.56%	41/47325 0.09%	0.144703	0.315759	LOC113056857	1	--	0	LOC113056857	1
Biological process	GO:0009068	aspartate family amino acid catabolic process	1/180 0.56%	41/47325 0.09%	0.144703	0.315759	LOC113056857	1	--	0	LOC113056857	1
Biological process	GO:0009074	aromatic amino acid family catabolic process	1/180 0.56%	41/47325 0.09%	0.144703	0.315759	LOC113113986	1	LOC113113986	1	--	0
Biological process	GO:0032239	regulation of nucleobase-containing compound transport	1/180 0.56%	41/47325 0.09%	0.144703	0.315759	LOC113119539	1	--	0	LOC113119539	1
Biological process	GO:0060263	regulation of respiratory burst	1/180 0.56%	41/47325 0.09%	0.144703	0.315759	camk1db	1	--	0	camk1db	1
Biological process	GO:0048708	astrocyte differentiation	2/180 1.11%	176/47325 0.37%	0.144815	0.315759	id2a;LOC113060586	2	id2a;LOC113060586	2	--	0
Biological process	GO:0061035	regulation of cartilage development	2/180 1.11%	177/47325 0.37%	0.146122	0.318264	mboat2a;LOC113116076	2	LOC113116076	1	mboat2a	1
Biological process	GO:0030177	positive regulation of Wnt signaling pathway	3/180 1.67%	347/47325 0.73%	0.146583	0.318803	LOC113116591;LOC113116076;sall1a	3	LOC113116591;LOC113116076	2	sall1a	1
Biological process	GO:0034121	regulation of toll-like receptor signaling pathway	2/180 1.11%	178/47325 0.38%	0.147432	0.318803	LOC113065505;LOC113043606	2	LOC113065505	1	LOC113043606	1
Biological process	GO:0042752	regulation of circadian rhythm	3/180 1.67%	348/47325 0.74%	0.14747	0.318803	id2a;LOC113118275;LOC113060586	3	id2a;LOC113060586	2	LOC113118275	1
Biological process	GO:0044272	sulfur compound biosynthetic process	3/180 1.67%	348/47325 0.74%	0.14747	0.318803	cbsb;LOC113045280;LOC113050543	3	--	0	cbsb;LOC113045280;LOC113050543	3
Biological process	GO:0009067	aspartate family amino acid biosynthetic process	1/180 0.56%	42/47325 0.09%	0.147959	0.318803	LOC113056857	1	--	0	LOC113056857	1
Biological process	GO:0032026	response to magnesium ion	1/180 0.56%	42/47325 0.09%	0.147959	0.318803	LOC113076174	1	--	0	LOC113076174	1
Biological process	GO:0032211	negative regulation of telomere maintenance via telomerase	1/180 0.56%	42/47325 0.09%	0.147959	0.318803	LOC113118229	1	LOC113118229	1	--	0
Biological process	GO:0042053	regulation of dopamine metabolic process	1/180 0.56%	42/47325 0.09%	0.147959	0.318803	LOC113057959	1	--	0	LOC113057959	1
Biological process	GO:0043174	nucleoside salvage	1/180 0.56%	42/47325 0.09%	0.147959	0.318803	LOC113057959	1	--	0	LOC113057959	1
Biological process	GO:0072393	microtubule anchoring at microtubule organizing center	1/180 0.56%	42/47325 0.09%	0.147959	0.318803	LOC113112469	1	--	0	LOC113112469	1
Biological process	GO:0051279	regulation of release of sequestered calcium ion into cytosol	2/180 1.11%	179/47325 0.38%	0.148745	0.320153	LOC113121164;LOC113117056	2	--	0	LOC113121164;LOC113117056	2
Biological process	GO:0002534	cytokine production involved in inflammatory response	3/180 1.67%	351/47325 0.74%	0.150143	0.321987	abcd2;LOC113102212;LOC113099910	3	LOC113102212;LOC113099910	2	abcd2	1
Biological process	GO:0035107	appendage morphogenesis	3/180 1.67%	351/47325 0.74%	0.150143	0.321987	LOC113116591;LOC113117056;sall1a	3	LOC113116591	1	LOC113117056;sall1a	2
Biological process	GO:1900015	regulation of cytokine production involved in inflammatory response	3/180 1.67%	351/47325 0.74%	0.150143	0.321987	abcd2;LOC113102212;LOC113099910	3	LOC113102212;LOC113099910	2	abcd2	1
Biological process	GO:0002328	pro-B cell differentiation	1/180 0.56%	43/47325 0.09%	0.151202	0.321987	LOC113116591	1	LOC113116591	1	--	0
Biological process	GO:0006206	pyrimidine nucleobase metabolic process	1/180 0.56%	43/47325 0.09%	0.151202	0.321987	LOC113093832	1	LOC113093832	1	--	0
Biological process	GO:0007130	synaptonemal complex assembly	1/180 0.56%	43/47325 0.09%	0.151202	0.321987	LOC113046094	1	--	0	LOC113046094	1
Biological process	GO:0035672	oligopeptide transmembrane transport	1/180 0.56%	43/47325 0.09%	0.151202	0.321987	LOC113042760	1	LOC113042760	1	--	0
Biological process	GO:0042537	benzene-containing compound metabolic process	1/180 0.56%	43/47325 0.09%	0.151202	0.321987	LOC113113986	1	LOC113113986	1	--	0
Biological process	GO:0042753	positive regulation of circadian rhythm	1/180 0.56%	43/47325 0.09%	0.151202	0.321987	LOC113118275	1	--	0	LOC113118275	1
Biological process	GO:0061484	hematopoietic stem cell homeostasis	1/180 0.56%	43/47325 0.09%	0.151202	0.321987	LOC113116591	1	LOC113116591	1	--	0
Biological process	GO:1903036	positive regulation of response to wounding	2/180 1.11%	181/47325 0.38%	0.151378	0.322018	f3b;LOC113116076	2	LOC113116076	1	f3b	1
Biological process	GO:0003208	cardiac ventricle morphogenesis	2/180 1.11%	183/47325 0.39%	0.154019	0.324361	LOC113116591;LOC113117056	2	LOC113116591	1	LOC113117056	1
Biological process	GO:0060612	adipose tissue development	2/180 1.11%	183/47325 0.39%	0.154019	0.324361	id2a;LOC113060586	2	id2a;LOC113060586	2	--	0
Biological process	GO:0060761	negative regulation of response to cytokine stimulus	2/180 1.11%	183/47325 0.39%	0.154019	0.324361	dnaja3b;samhd1	2	--	0	dnaja3b;samhd1	2
Biological process	GO:0005980	glycogen catabolic process	1/180 0.56%	44/47325 0.09%	0.154434	0.324361	LOC113064214	1	--	0	LOC113064214	1
Biological process	GO:0008535	respiratory chain complex IV assembly	1/180 0.56%	44/47325 0.09%	0.154434	0.324361	LOC113095441	1	--	0	LOC113095441	1
Biological process	GO:0009083	branched-chain amino acid catabolic process	1/180 0.56%	44/47325 0.09%	0.154434	0.324361	LOC113046028	1	--	0	LOC113046028	1
Biological process	GO:0009164	nucleoside catabolic process	1/180 0.56%	44/47325 0.09%	0.154434	0.324361	LOC113093832	1	LOC113093832	1	--	0
Biological process	GO:0010667	negative regulation of cardiac muscle cell apoptotic process	1/180 0.56%	44/47325 0.09%	0.154434	0.324361	LOC113046883	1	--	0	LOC113046883	1
Biological process	GO:0021889	olfactory bulb interneuron differentiation	1/180 0.56%	44/47325 0.09%	0.154434	0.324361	sall1a	1	--	0	sall1a	1
Biological process	GO:0030325	adrenal gland development	1/180 0.56%	44/47325 0.09%	0.154434	0.324361	sall1a	1	--	0	sall1a	1
Biological process	GO:0051284	positive regulation of sequestering of calcium ion	1/180 0.56%	44/47325 0.09%	0.154434	0.324361	LOC113121164	1	--	0	LOC113121164	1
Biological process	GO:0032200	telomere organization	3/180 1.67%	358/47325 0.76%	0.15644	0.324361	LOC113114886;LOC113118229;LOC113079870	3	LOC113118229	1	LOC113114886;LOC113079870	2
Biological process	GO:1901292	nucleoside phosphate catabolic process	2/180 1.11%	185/47325 0.39%	0.15667	0.324361	LOC113057959;samhd1	2	--	0	LOC113057959;samhd1	2
Biological process	GO:2001251	negative regulation of chromosome organization	2/180 1.11%	185/47325 0.39%	0.15667	0.324361	LOC113118229;LOC113061302	2	LOC113118229	1	LOC113061302	1
Biological process	GO:0006828	manganese ion transport	1/180 0.56%	45/47325 0.1%	0.157653	0.324361	LOC113042760	1	LOC113042760	1	--	0
Biological process	GO:0009125	nucleoside monophosphate catabolic process	1/180 0.56%	45/47325 0.1%	0.157653	0.324361	LOC113057959	1	--	0	LOC113057959	1
Biological process	GO:0009251	glucan catabolic process	1/180 0.56%	45/47325 0.1%	0.157653	0.324361	LOC113064214	1	--	0	LOC113064214	1
Biological process	GO:0034162	toll-like receptor 9 signaling pathway	1/180 0.56%	45/47325 0.1%	0.157653	0.324361	LOC113065505	1	LOC113065505	1	--	0
Biological process	GO:0034587	piRNA metabolic process	1/180 0.56%	45/47325 0.1%	0.157653	0.324361	LOC113111673	1	--	0	LOC113111673	1
Biological process	GO:0036490	regulation of translation in response to endoplasmic reticulum stress	1/180 0.56%	45/47325 0.1%	0.157653	0.324361	LOC113062111	1	--	0	LOC113062111	1
Biological process	GO:0042451	purine nucleoside biosynthetic process	1/180 0.56%	45/47325 0.1%	0.157653	0.324361	LOC113057959	1	--	0	LOC113057959	1
Biological process	GO:0042455	ribonucleoside biosynthetic process	1/180 0.56%	45/47325 0.1%	0.157653	0.324361	LOC113057959	1	--	0	LOC113057959	1
Biological process	GO:0044247	cellular polysaccharide catabolic process	1/180 0.56%	45/47325 0.1%	0.157653	0.324361	LOC113064214	1	--	0	LOC113064214	1
Biological process	GO:0046129	purine ribonucleoside biosynthetic process	1/180 0.56%	45/47325 0.1%	0.157653	0.324361	LOC113057959	1	--	0	LOC113057959	1
Biological process	GO:0060330	regulation of response to interferon-gamma	1/180 0.56%	45/47325 0.1%	0.157653	0.324361	dnaja3b	1	--	0	dnaja3b	1
Biological process	GO:0060334	regulation of interferon-gamma-mediated signaling pathway	1/180 0.56%	45/47325 0.1%	0.157653	0.324361	dnaja3b	1	--	0	dnaja3b	1
Biological process	GO:0070193	synaptonemal complex organization	1/180 0.56%	45/47325 0.1%	0.157653	0.324361	LOC113046094	1	--	0	LOC113046094	1
Biological process	GO:0070198	protein localization to chromosome, telomeric region	1/180 0.56%	45/47325 0.1%	0.157653	0.324361	LOC113118229	1	LOC113118229	1	--	0
Biological process	GO:0072376	protein activation cascade	1/180 0.56%	45/47325 0.1%	0.157653	0.324361	f3b	1	--	0	f3b	1
Biological process	GO:0086064	cell communication by electrical coupling involved in cardiac conduction	1/180 0.56%	45/47325 0.1%	0.157653	0.324361	LOC113121164	1	--	0	LOC113121164	1
Biological process	GO:1901522	positive regulation of transcription from RNA polymerase II promoter involved in cellular response to chemical stimulus	1/180 0.56%	45/47325 0.1%	0.157653	0.324361	LOC113062111	1	--	0	LOC113062111	1
Biological process	GO:1990034	calcium ion export across plasma membrane	1/180 0.56%	45/47325 0.1%	0.157653	0.324361	LOC113121164	1	--	0	LOC113121164	1
Biological process	GO:1905952	regulation of lipid localization	3/180 1.67%	360/47325 0.76%	0.158255	0.325265	LOC113102212;LOC113099910;LOC113108922	3	LOC113102212;LOC113099910	2	LOC113108922	1
Biological process	GO:0061912	selective autophagy	2/180 1.11%	187/47325 0.4%	0.159329	0.325944	novel.2634;novel.2633	2	novel.2634;novel.2633	2	--	0
Biological process	GO:0048660	regulation of smooth muscle cell proliferation	3/180 1.67%	362/47325 0.76%	0.160075	0.325944	id2a;LOC113060586;LOC113116076	3	id2a;LOC113060586;LOC113116076	3	--	0
Biological process	GO:0055123	digestive system development	3/180 1.67%	362/47325 0.76%	0.160075	0.325944	id2a;LOC113060586;sall1a	3	id2a;LOC113060586	2	sall1a	1
Biological process	GO:0086001	cardiac muscle cell action potential	2/180 1.11%	188/47325 0.4%	0.160662	0.325944	LOC113121164;LOC113098643	2	--	0	LOC113121164;LOC113098643	2
Biological process	GO:1902373	negative regulation of mRNA catabolic process	2/180 1.11%	188/47325 0.4%	0.160662	0.325944	LOC113055239;LOC113046094	2	--	0	LOC113055239;LOC113046094	2
Biological process	GO:0000966	RNA 5'-end processing	1/180 0.56%	46/47325 0.1%	0.16086	0.325944	utp20	1	--	0	utp20	1
Biological process	GO:0002902	regulation of B cell apoptotic process	1/180 0.56%	46/47325 0.1%	0.16086	0.325944	LOC113108922	1	--	0	LOC113108922	1
Biological process	GO:0006448	regulation of translational elongation	1/180 0.56%	46/47325 0.1%	0.16086	0.325944	LOC113061464	1	--	0	LOC113061464	1
Biological process	GO:0032328	alanine transport	1/180 0.56%	46/47325 0.1%	0.16086	0.325944	LOC113093913	1	--	0	LOC113093913	1
Biological process	GO:0040037	negative regulation of fibroblast growth factor receptor signaling pathway	1/180 0.56%	46/47325 0.1%	0.16086	0.325944	LOC113121227	1	LOC113121227	1	--	0
Biological process	GO:0042069	regulation of catecholamine metabolic process	1/180 0.56%	46/47325 0.1%	0.16086	0.325944	LOC113057959	1	--	0	LOC113057959	1
Biological process	GO:0043217	myelin maintenance	1/180 0.56%	46/47325 0.1%	0.16086	0.325944	abcd2	1	--	0	abcd2	1
Biological process	GO:0072202	cell differentiation involved in metanephros development	1/180 0.56%	46/47325 0.1%	0.16086	0.325944	sall1a	1	--	0	sall1a	1
Biological process	GO:1903319	positive regulation of protein maturation	1/180 0.56%	46/47325 0.1%	0.16086	0.325944	LOC113116591	1	LOC113116591	1	--	0
Biological process	GO:1901983	regulation of protein acetylation	2/180 1.11%	189/47325 0.4%	0.161997	0.327918	LOC113116591;LOC113061302	2	LOC113116591	1	LOC113061302	1
Biological process	GO:0048477	oogenesis	3/180 1.67%	366/47325 0.77%	0.163736	0.328109	ythdc2;LOC113046094;LOC113111673	3	--	0	ythdc2;LOC113046094;LOC113111673	3
Biological process	GO:0000154	rRNA modification	1/180 0.56%	47/47325 0.1%	0.164055	0.328109	nsun5	1	--	0	nsun5	1
Biological process	GO:0002053	positive regulation of mesenchymal cell proliferation	1/180 0.56%	47/47325 0.1%	0.164055	0.328109	LOC113108922	1	--	0	LOC113108922	1
Biological process	GO:0006851	mitochondrial calcium ion transmembrane transport	1/180 0.56%	47/47325 0.1%	0.164055	0.328109	LOC113054139	1	--	0	LOC113054139	1
Biological process	GO:0019400	alditol metabolic process	1/180 0.56%	47/47325 0.1%	0.164055	0.328109	LOC113056857	1	--	0	LOC113056857	1
Biological process	GO:0032331	negative regulation of chondrocyte differentiation	1/180 0.56%	47/47325 0.1%	0.164055	0.328109	LOC113116076	1	LOC113116076	1	--	0
Biological process	GO:0032891	negative regulation of organic acid transport	1/180 0.56%	47/47325 0.1%	0.164055	0.328109	LOC113108922	1	--	0	LOC113108922	1
Biological process	GO:0043508	negative regulation of JUN kinase activity	1/180 0.56%	47/47325 0.1%	0.164055	0.328109	LOC113065505	1	LOC113065505	1	--	0
Biological process	GO:0043651	linoleic acid metabolic process	1/180 0.56%	47/47325 0.1%	0.164055	0.328109	LOC113051375	1	LOC113051375	1	--	0
Biological process	GO:0046112	nucleobase biosynthetic process	1/180 0.56%	47/47325 0.1%	0.164055	0.328109	LOC113057959	1	--	0	LOC113057959	1
Biological process	GO:0070935	3'-UTR-mediated mRNA stabilization	1/180 0.56%	47/47325 0.1%	0.164055	0.328109	LOC113055239	1	--	0	LOC113055239	1
Biological process	GO:0071468	cellular response to acidic pH	1/180 0.56%	47/47325 0.1%	0.164055	0.328109	LOC113093913	1	--	0	LOC113093913	1
Biological process	GO:0042116	macrophage activation	2/180 1.11%	192/47325 0.41%	0.166014	0.331697	LOC113102212;LOC113099910	2	LOC113102212;LOC113099910	2	--	0
Biological process	GO:0007263	nitric oxide mediated signal transduction	1/180 0.56%	48/47325 0.1%	0.167237	0.332394	cbsb	1	--	0	cbsb	1
Biological process	GO:0030150	protein import into mitochondrial matrix	1/180 0.56%	48/47325 0.1%	0.167237	0.332394	LOC113106130	1	--	0	LOC113106130	1
Biological process	GO:0032369	negative regulation of lipid transport	1/180 0.56%	48/47325 0.1%	0.167237	0.332394	LOC113108922	1	--	0	LOC113108922	1
Biological process	GO:0060872	semicircular canal development	1/180 0.56%	48/47325 0.1%	0.167237	0.332394	LOC113117056	1	--	0	LOC113117056	1
Biological process	GO:0032602	chemokine production	2/180 1.11%	193/47325 0.41%	0.167357	0.332394	LOC113075319;LOC113064371	2	--	0	LOC113075319;LOC113064371	2
Biological process	GO:0032642	regulation of chemokine production	2/180 1.11%	193/47325 0.41%	0.167357	0.332394	LOC113075319;LOC113064371	2	--	0	LOC113075319;LOC113064371	2
Biological process	GO:0000422	autophagy of mitochondrion	2/180 1.11%	195/47325 0.41%	0.170048	0.335464	novel.2634;novel.2633	2	novel.2634;novel.2633	2	--	0
Biological process	GO:0006446	regulation of translational initiation	2/180 1.11%	195/47325 0.41%	0.170048	0.335464	LOC113119887;LOC113053447	2	--	0	LOC113119887;LOC113053447	2
Biological process	GO:0061726	mitochondrion disassembly	2/180 1.11%	195/47325 0.41%	0.170048	0.335464	novel.2634;novel.2633	2	novel.2634;novel.2633	2	--	0
Biological process	GO:0030534	adult behavior	3/180 1.67%	373/47325 0.79%	0.170202	0.335464	id2a;LOC113060586;LOC113117056	3	id2a;LOC113060586	2	LOC113117056	1
Biological process	GO:0006335	DNA replication-dependent chromatin assembly	1/180 0.56%	49/47325 0.1%	0.170408	0.335464	ipo4	1	--	0	ipo4	1
Biological process	GO:0015919	peroxisomal membrane transport	1/180 0.56%	49/47325 0.1%	0.170408	0.335464	abcd2	1	--	0	abcd2	1
Biological process	GO:0032727	positive regulation of interferon-alpha production	1/180 0.56%	49/47325 0.1%	0.170408	0.335464	LOC113043606	1	--	0	LOC113043606	1
Biological process	GO:0046037	GMP metabolic process	1/180 0.56%	49/47325 0.1%	0.170408	0.335464	LOC113057959	1	--	0	LOC113057959	1
Biological process	GO:1904262	negative regulation of TORC1 signaling	1/180 0.56%	49/47325 0.1%	0.170408	0.335464	LOC113062111	1	--	0	LOC113062111	1
Biological process	GO:0048659	smooth muscle cell proliferation	3/180 1.67%	374/47325 0.79%	0.171132	0.336559	id2a;LOC113060586;LOC113116076	3	id2a;LOC113060586;LOC113116076	3	--	0
Biological process	GO:0046514	ceramide catabolic process	1/180 0.56%	50/47325 0.11%	0.173566	0.340679	LOC113090792	1	LOC113090792	1	--	0
Biological process	GO:0070423	nucleotide-binding oligomerization domain containing signaling pathway	1/180 0.56%	50/47325 0.11%	0.173566	0.340679	LOC113065505	1	LOC113065505	1	--	0
Biological process	GO:0002367	cytokine production involved in immune response	3/180 1.67%	377/47325 0.8%	0.17393	0.340724	LOC113055239;LOC113075319;LOC113064371	3	--	0	LOC113055239;LOC113075319;LOC113064371	3
Biological process	GO:0002718	regulation of cytokine production involved in immune response	3/180 1.67%	377/47325 0.8%	0.17393	0.340724	LOC113055239;LOC113075319;LOC113064371	3	--	0	LOC113055239;LOC113075319;LOC113064371	3
Biological process	GO:0014910	regulation of smooth muscle cell migration	2/180 1.11%	198/47325 0.42%	0.174099	0.340724	f3b;LOC113116076	2	LOC113116076	1	f3b	1
Biological process	GO:0006691	leukotriene metabolic process	1/180 0.56%	51/47325 0.11%	0.176713	0.343548	LOC113055239	1	--	0	LOC113055239	1
Biological process	GO:0010882	regulation of cardiac muscle contraction by calcium ion signaling	1/180 0.56%	51/47325 0.11%	0.176713	0.343548	LOC113121164	1	--	0	LOC113121164	1
Biological process	GO:0010955	negative regulation of protein processing	1/180 0.56%	51/47325 0.11%	0.176713	0.343548	LOC113063140	1	--	0	LOC113063140	1
Biological process	GO:0043574	peroxisomal transport	1/180 0.56%	51/47325 0.11%	0.176713	0.343548	abcd2	1	--	0	abcd2	1
Biological process	GO:0062099	negative regulation of programmed necrotic cell death	1/180 0.56%	51/47325 0.11%	0.176713	0.343548	LOC113046883	1	--	0	LOC113046883	1
Biological process	GO:1903318	negative regulation of protein maturation	1/180 0.56%	51/47325 0.11%	0.176713	0.343548	LOC113063140	1	--	0	LOC113063140	1
Biological process	GO:0051250	negative regulation of lymphocyte activation	3/180 1.67%	380/47325 0.8%	0.176741	0.343548	id2a;LOC113065505;LOC113060586	3	id2a;LOC113065505;LOC113060586	3	--	0
Biological process	GO:0045685	regulation of glial cell differentiation	2/180 1.11%	201/47325 0.42%	0.178165	0.345647	id2a;LOC113060586	2	id2a;LOC113060586	2	--	0
Biological process	GO:1900542	regulation of purine nucleotide metabolic process	2/180 1.11%	201/47325 0.42%	0.178165	0.345647	LOC113076174;LOC113046883	2	--	0	LOC113076174;LOC113046883	2
Biological process	GO:0046890	regulation of lipid biosynthetic process	3/180 1.67%	382/47325 0.81%	0.178622	0.345901	abcd2;LOC113102212;LOC113099910	3	LOC113102212;LOC113099910	2	abcd2	1
Biological process	GO:0071897	DNA biosynthetic process	3/180 1.67%	383/47325 0.81%	0.179564	0.345901	LOC113114886;LOC113118229;LOC113079870	3	LOC113118229	1	LOC113114886;LOC113079870	2
Biological process	GO:0000469	cleavage involved in rRNA processing	1/180 0.56%	52/47325 0.11%	0.179848	0.345901	utp20	1	--	0	utp20	1
Biological process	GO:0009163	nucleoside biosynthetic process	1/180 0.56%	52/47325 0.11%	0.179848	0.345901	LOC113057959	1	--	0	LOC113057959	1
Biological process	GO:0032728	positive regulation of interferon-beta production	1/180 0.56%	52/47325 0.11%	0.179848	0.345901	LOC113043606	1	--	0	LOC113043606	1
Biological process	GO:0034404	nucleobase-containing small molecule biosynthetic process	1/180 0.56%	52/47325 0.11%	0.179848	0.345901	LOC113057959	1	--	0	LOC113057959	1
Biological process	GO:0045943	positive regulation of transcription by RNA polymerase I	1/180 0.56%	52/47325 0.11%	0.179848	0.345901	LOC113061302	1	--	0	LOC113061302	1
Biological process	GO:0061037	negative regulation of cartilage development	1/180 0.56%	52/47325 0.11%	0.179848	0.345901	LOC113116076	1	LOC113116076	1	--	0
Biological process	GO:0098869	cellular oxidant detoxification	1/180 0.56%	52/47325 0.11%	0.179848	0.345901	LOC113062111	1	--	0	LOC113062111	1
Biological process	GO:0046434	organophosphate catabolic process	3/180 1.67%	384/47325 0.81%	0.180508	0.346839	LOC113057959;novel.268;samhd1	3	novel.268	1	LOC113057959;samhd1	2
Biological process	GO:0000380	alternative mRNA splicing, via spliceosome	2/180 1.11%	204/47325 0.43%	0.182246	0.347575	LOC113111261;rbfox1l	2	rbfox1l	1	LOC113111261	1
Biological process	GO:0006919	activation of cysteine-type endopeptidase activity involved in apoptotic process	2/180 1.11%	204/47325 0.43%	0.182246	0.347575	dnaja3b;f3b	2	--	0	dnaja3b;f3b	2
Biological process	GO:0006857	oligopeptide transport	1/180 0.56%	53/47325 0.11%	0.182971	0.347575	LOC113042760	1	LOC113042760	1	--	0
Biological process	GO:0010664	negative regulation of striated muscle cell apoptotic process	1/180 0.56%	53/47325 0.11%	0.182971	0.347575	LOC113046883	1	--	0	LOC113046883	1
Biological process	GO:0031065	positive regulation of histone deacetylation	1/180 0.56%	53/47325 0.11%	0.182971	0.347575	LOC113061302	1	--	0	LOC113061302	1
Biological process	GO:0034656	nucleobase-containing small molecule catabolic process	1/180 0.56%	53/47325 0.11%	0.182971	0.347575	LOC113093832	1	LOC113093832	1	--	0
Biological process	GO:0035137	hindlimb morphogenesis	1/180 0.56%	53/47325 0.11%	0.182971	0.347575	LOC113117056	1	--	0	LOC113117056	1
Biological process	GO:0044539	long-chain fatty acid import into cell	1/180 0.56%	53/47325 0.11%	0.182971	0.347575	LOC113108922	1	--	0	LOC113108922	1
Biological process	GO:0046629	gamma-delta T cell activation	1/180 0.56%	53/47325 0.11%	0.182971	0.347575	LOC113116591	1	LOC113116591	1	--	0
Biological process	GO:0046641	positive regulation of alpha-beta T cell proliferation	1/180 0.56%	53/47325 0.11%	0.182971	0.347575	LOC113065505	1	LOC113065505	1	--	0
Biological process	GO:0048884	neuromast development	1/180 0.56%	53/47325 0.11%	0.182971	0.347575	LOC113056240	1	--	0	LOC113056240	1
Biological process	GO:2000479	regulation of cAMP-dependent protein kinase activity	1/180 0.56%	53/47325 0.11%	0.182971	0.347575	LOC113093969	1	--	0	LOC113093969	1
Biological process	GO:0050886	endocrine process	2/180 1.11%	205/47325 0.43%	0.18361	0.348129	LOC113075319;LOC113064371	2	--	0	LOC113075319;LOC113064371	2
Biological process	GO:1902106	negative regulation of leukocyte differentiation	2/180 1.11%	205/47325 0.43%	0.18361	0.348129	id2a;LOC113060586	2	id2a;LOC113060586	2	--	0
Biological process	GO:0044728	DNA methylation or demethylation	2/180 1.11%	206/47325 0.44%	0.184974	0.349841	LOC113111673;LOC113061302	2	--	0	LOC113111673;LOC113061302	2
Biological process	GO:0006144	purine nucleobase metabolic process	1/180 0.56%	54/47325 0.11%	0.186082	0.349841	LOC113057959	1	--	0	LOC113057959	1
Biological process	GO:0007351	tripartite regional subdivision	1/180 0.56%	54/47325 0.11%	0.186082	0.349841	LOC113111673	1	--	0	LOC113111673	1
Biological process	GO:0008595	anterior/posterior axis specification, embryo	1/180 0.56%	54/47325 0.11%	0.186082	0.349841	LOC113111673	1	--	0	LOC113111673	1
Biological process	GO:0031954	positive regulation of protein autophosphorylation	1/180 0.56%	54/47325 0.11%	0.186082	0.349841	LOC113121164	1	--	0	LOC113121164	1
Biological process	GO:0035872	nucleotide-binding domain, leucine rich repeat containing receptor signaling pathway	1/180 0.56%	54/47325 0.11%	0.186082	0.349841	LOC113065505	1	LOC113065505	1	--	0
Biological process	GO:0051291	protein heterooligomerization	1/180 0.56%	54/47325 0.11%	0.186082	0.349841	farsa	1	--	0	farsa	1
Biological process	GO:0072529	pyrimidine-containing compound catabolic process	1/180 0.56%	54/47325 0.11%	0.186082	0.349841	LOC113093832	1	LOC113093832	1	--	0
Biological process	GO:1904357	negative regulation of telomere maintenance via telomere lengthening	1/180 0.56%	54/47325 0.11%	0.186082	0.349841	LOC113118229	1	LOC113118229	1	--	0
Biological process	GO:0043299	leukocyte degranulation	2/180 1.11%	208/47325 0.44%	0.187709	0.352569	LOC113102212;LOC113099910	2	LOC113102212;LOC113099910	2	--	0
Biological process	GO:0060563	neuroepithelial cell differentiation	1/180 0.56%	55/47325 0.12%	0.189181	0.354339	LOC113116591	1	LOC113116591	1	--	0
Biological process	GO:0090502	RNA phosphodiester bond hydrolysis, endonucleolytic	1/180 0.56%	55/47325 0.12%	0.189181	0.354339	utp20	1	--	0	utp20	1
Biological process	GO:0140042	lipid droplet formation	1/180 0.56%	55/47325 0.12%	0.189181	0.354339	LOC113077852	1	LOC113077852	1	--	0
Biological process	GO:0032370	positive regulation of lipid transport	2/180 1.11%	210/47325 0.44%	0.190449	0.356381	LOC113102212;LOC113099910	2	LOC113102212;LOC113099910	2	--	0
Biological process	GO:0032755	positive regulation of interleukin-6 production	2/180 1.11%	211/47325 0.45%	0.191821	0.357946	LOC113075319;LOC113064371	2	--	0	LOC113075319;LOC113064371	2
Biological process	GO:0046785	microtubule polymerization	2/180 1.11%	211/47325 0.45%	0.191821	0.357946	LOC113112469;LOC113046866	2	--	0	LOC113112469;LOC113046866	2
Biological process	GO:0062014	negative regulation of small molecule metabolic process	2/180 1.11%	211/47325 0.45%	0.191821	0.357946	LOC113076174;LOC113046883	2	--	0	LOC113076174;LOC113046883	2
Biological process	GO:0006474	N-terminal protein amino acid acetylation	1/180 0.56%	56/47325 0.12%	0.192269	0.358116	LOC113116591	1	LOC113116591	1	--	0
Biological process	GO:0072273	metanephric nephron morphogenesis	1/180 0.56%	56/47325 0.12%	0.192269	0.358116	sall1a	1	--	0	sall1a	1
Biological process	GO:0006140	regulation of nucleotide metabolic process	2/180 1.11%	212/47325 0.45%	0.193194	0.359173	LOC113076174;LOC113046883	2	--	0	LOC113076174;LOC113046883	2
Biological process	GO:1903707	negative regulation of hemopoiesis	2/180 1.11%	212/47325 0.45%	0.193194	0.359173	id2a;LOC113060586	2	id2a;LOC113060586	2	--	0
Biological process	GO:0048754	branching morphogenesis of an epithelial tube	3/180 1.67%	398/47325 0.84%	0.193863	0.360082	LOC113074190;LOC113041539;sall1a	3	--	0	LOC113074190;LOC113041539;sall1a	3
Biological process	GO:0000272	polysaccharide catabolic process	1/180 0.56%	57/47325 0.12%	0.195344	0.361162	LOC113064214	1	--	0	LOC113064214	1
Biological process	GO:0032488	Cdc42 protein signal transduction	1/180 0.56%	57/47325 0.12%	0.195344	0.361162	LOC113112986	1	LOC113112986	1	--	0
Biological process	GO:0045737	positive regulation of cyclin-dependent protein serine/threonine kinase activity	1/180 0.56%	57/47325 0.12%	0.195344	0.361162	LOC113097401	1	--	0	LOC113097401	1
Biological process	GO:0051150	regulation of smooth muscle cell differentiation	1/180 0.56%	57/47325 0.12%	0.195344	0.361162	LOC113050543	1	--	0	LOC113050543	1
Biological process	GO:0060333	interferon-gamma-mediated signaling pathway	1/180 0.56%	57/47325 0.12%	0.195344	0.361162	dnaja3b	1	--	0	dnaja3b	1
Biological process	GO:0006637	acyl-CoA metabolic process	2/180 1.11%	214/47325 0.45%	0.195945	0.361273	LOC113045280;LOC113113986	2	LOC113113986	1	LOC113045280	1
Biological process	GO:0033692	cellular polysaccharide biosynthetic process	2/180 1.11%	214/47325 0.45%	0.195945	0.361273	LOC113064214;LOC113108922	2	--	0	LOC113064214;LOC113108922	2
Biological process	GO:0035383	thioester metabolic process	2/180 1.11%	214/47325 0.45%	0.195945	0.361273	LOC113045280;LOC113113986	2	LOC113113986	1	LOC113045280	1
Biological process	GO:0014909	smooth muscle cell migration	2/180 1.11%	215/47325 0.45%	0.197322	0.362357	f3b;LOC113116076	2	LOC113116076	1	f3b	1
Biological process	GO:0034250	positive regulation of cellular amide metabolic process	3/180 1.67%	402/47325 0.85%	0.197723	0.362357	abcf1;LOC113116591;nsun5	3	LOC113116591	1	abcf1;nsun5	2
Biological process	GO:0001958	endochondral ossification	1/180 0.56%	58/47325 0.12%	0.198409	0.362357	cbsb	1	--	0	cbsb	1
Biological process	GO:0002082	regulation of oxidative phosphorylation	1/180 0.56%	58/47325 0.12%	0.198409	0.362357	LOC113046883	1	--	0	LOC113046883	1
Biological process	GO:0036075	replacement ossification	1/180 0.56%	58/47325 0.12%	0.198409	0.362357	cbsb	1	--	0	cbsb	1
Biological process	GO:0042430	indole-containing compound metabolic process	1/180 0.56%	58/47325 0.12%	0.198409	0.362357	LOC113113986	1	LOC113113986	1	--	0
Biological process	GO:0044030	regulation of DNA methylation	1/180 0.56%	58/47325 0.12%	0.198409	0.362357	LOC113061302	1	--	0	LOC113061302	1
Biological process	GO:0060314	regulation of ryanodine-sensitive calcium-release channel activity	1/180 0.56%	58/47325 0.12%	0.198409	0.362357	LOC113121164	1	--	0	LOC113121164	1
Biological process	GO:0090023	positive regulation of neutrophil chemotaxis	1/180 0.56%	58/47325 0.12%	0.198409	0.362357	camk1db	1	--	0	camk1db	1
Biological process	GO:1901659	glycosyl compound biosynthetic process	1/180 0.56%	58/47325 0.12%	0.198409	0.362357	LOC113057959	1	--	0	LOC113057959	1
Biological process	GO:0030901	midbrain development	2/180 1.11%	216/47325 0.46%	0.1987	0.362357	LOC113121164;LOC113043252	2	--	0	LOC113121164;LOC113043252	2
Biological process	GO:0061337	cardiac conduction	2/180 1.11%	216/47325 0.46%	0.1987	0.362357	LOC113121164;LOC113098643	2	--	0	LOC113121164;LOC113098643	2
Biological process	GO:0050852	T cell receptor signaling pathway	3/180 1.67%	405/47325 0.86%	0.200631	0.364009	eif2b1;LOC113065505;LOC113054139	3	LOC113065505	1	eif2b1;LOC113054139	2
Biological process	GO:0072665	protein localization to vacuole	2/180 1.11%	218/47325 0.46%	0.20146	0.364009	novel.2634;novel.2633	2	novel.2634;novel.2633	2	--	0
Biological process	GO:0009226	nucleotide-sugar biosynthetic process	1/180 0.56%	59/47325 0.12%	0.201461	0.364009	LOC113044320	1	--	0	LOC113044320	1
Biological process	GO:0030488	tRNA methylation	1/180 0.56%	59/47325 0.12%	0.201461	0.364009	LOC113119539	1	--	0	LOC113119539	1
Biological process	GO:0034123	positive regulation of toll-like receptor signaling pathway	1/180 0.56%	59/47325 0.12%	0.201461	0.364009	LOC113065505	1	LOC113065505	1	--	0
Biological process	GO:0034143	regulation of toll-like receptor 4 signaling pathway	1/180 0.56%	59/47325 0.12%	0.201461	0.364009	LOC113065505	1	LOC113065505	1	--	0
Biological process	GO:0043101	purine-containing compound salvage	1/180 0.56%	59/47325 0.12%	0.201461	0.364009	LOC113057959	1	--	0	LOC113057959	1
Biological process	GO:0060547	negative regulation of necrotic cell death	1/180 0.56%	59/47325 0.12%	0.201461	0.364009	LOC113046883	1	--	0	LOC113046883	1
Biological process	GO:0062009	secondary palate development	1/180 0.56%	59/47325 0.12%	0.201461	0.364009	LOC113117056	1	--	0	LOC113117056	1
Biological process	GO:0035296	regulation of tube diameter	3/180 1.67%	406/47325 0.86%	0.201602	0.364009	cbsb;LOC113075319;LOC113064371	3	--	0	cbsb;LOC113075319;LOC113064371	3
Biological process	GO:0097746	blood vessel diameter maintenance	3/180 1.67%	406/47325 0.86%	0.201602	0.364009	cbsb;LOC113075319;LOC113064371	3	--	0	cbsb;LOC113075319;LOC113064371	3
Biological process	GO:0060173	limb development	3/180 1.67%	407/47325 0.86%	0.202575	0.365262	LOC113116591;LOC113117056;sall1a	3	LOC113116591	1	LOC113117056;sall1a	2
Biological process	GO:0032456	endocytic recycling	2/180 1.11%	219/47325 0.46%	0.202842	0.365262	LOC113102212;LOC113099910	2	LOC113102212;LOC113099910	2	--	0
Biological process	GO:0062207	regulation of pattern recognition receptor signaling pathway	2/180 1.11%	219/47325 0.46%	0.202842	0.365262	LOC113065505;LOC113043606	2	LOC113065505	1	LOC113043606	1
Biological process	GO:0002262	myeloid cell homeostasis	3/180 1.67%	408/47325 0.86%	0.203548	0.365951	id2a;LOC113107212;LOC113060586	3	id2a;LOC113107212;LOC113060586	3	--	0
Biological process	GO:0010644	cell communication by electrical coupling	1/180 0.56%	60/47325 0.13%	0.204502	0.365951	LOC113121164	1	--	0	LOC113121164	1
Biological process	GO:0032495	response to muramyl dipeptide	1/180 0.56%	60/47325 0.13%	0.204502	0.365951	LOC113065505	1	LOC113065505	1	--	0
Biological process	GO:0036003	positive regulation of transcription from RNA polymerase II promoter in response to stress	1/180 0.56%	60/47325 0.13%	0.204502	0.365951	LOC113062111	1	--	0	LOC113062111	1
Biological process	GO:0040018	positive regulation of multicellular organism growth	1/180 0.56%	60/47325 0.13%	0.204502	0.365951	LOC113117056	1	--	0	LOC113117056	1
Biological process	GO:0048485	sympathetic nervous system development	1/180 0.56%	60/47325 0.13%	0.204502	0.365951	LOC113116591	1	LOC113116591	1	--	0
Biological process	GO:1903727	positive regulation of phospholipid metabolic process	1/180 0.56%	60/47325 0.13%	0.204502	0.365951	LOC113054139	1	--	0	LOC113054139	1
Biological process	GO:0035150	regulation of tube size	3/180 1.67%	411/47325 0.87%	0.206476	0.367764	cbsb;LOC113075319;LOC113064371	3	--	0	cbsb;LOC113075319;LOC113064371	3
Biological process	GO:0050671	positive regulation of lymphocyte proliferation	3/180 1.67%	412/47325 0.87%	0.207454	0.367764	dnaja3b;LOC113065505;LOC113108922	3	LOC113065505	1	dnaja3b;LOC113108922	2
Biological process	GO:0007028	cytoplasm organization	1/180 0.56%	61/47325 0.13%	0.207532	0.367764	LOC113111673	1	--	0	LOC113111673	1
Biological process	GO:0018200	peptidyl-glutamic acid modification	1/180 0.56%	61/47325 0.13%	0.207532	0.367764	LOC113120494	1	--	0	LOC113120494	1
Biological process	GO:0030194	positive regulation of blood coagulation	1/180 0.56%	61/47325 0.13%	0.207532	0.367764	f3b	1	--	0	f3b	1
Biological process	GO:0032968	positive regulation of transcription elongation by RNA polymerase II	1/180 0.56%	61/47325 0.13%	0.207532	0.367764	ell	1	--	0	ell	1
Biological process	GO:0050820	positive regulation of coagulation	1/180 0.56%	61/47325 0.13%	0.207532	0.367764	f3b	1	--	0	f3b	1
Biological process	GO:0070584	mitochondrion morphogenesis	1/180 0.56%	61/47325 0.13%	0.207532	0.367764	slirp	1	--	0	slirp	1
Biological process	GO:0071624	positive regulation of granulocyte chemotaxis	1/180 0.56%	61/47325 0.13%	0.207532	0.367764	camk1db	1	--	0	camk1db	1
Biological process	GO:1900048	positive regulation of hemostasis	1/180 0.56%	61/47325 0.13%	0.207532	0.367764	f3b	1	--	0	f3b	1
Biological process	GO:1901386	negative regulation of voltage-gated calcium channel activity	1/180 0.56%	61/47325 0.13%	0.207532	0.367764	LOC113121164	1	--	0	LOC113121164	1
Biological process	GO:0030326	embryonic limb morphogenesis	2/180 1.11%	223/47325 0.47%	0.20838	0.368941	LOC113117056;sall1a	2	--	0	LOC113117056;sall1a	2
Biological process	GO:0032946	positive regulation of mononuclear cell proliferation	3/180 1.67%	414/47325 0.87%	0.209414	0.370169	dnaja3b;LOC113065505;LOC113108922	3	LOC113065505	1	dnaja3b;LOC113108922	2
Biological process	GO:0046579	positive regulation of Ras protein signal transduction	2/180 1.11%	224/47325 0.47%	0.209767	0.370169	LOC113075319;LOC113064371	2	--	0	LOC113075319;LOC113064371	2
Biological process	GO:0002230	positive regulation of defense response to virus by host	1/180 0.56%	62/47325 0.13%	0.21055	0.370169	LOC113065505	1	LOC113065505	1	--	0
Biological process	GO:0006907	pinocytosis	1/180 0.56%	62/47325 0.13%	0.21055	0.370169	LOC113055239	1	--	0	LOC113055239	1
Biological process	GO:0010464	regulation of mesenchymal cell proliferation	1/180 0.56%	62/47325 0.13%	0.21055	0.370169	LOC113108922	1	--	0	LOC113108922	1
Biological process	GO:0032205	negative regulation of telomere maintenance	1/180 0.56%	62/47325 0.13%	0.21055	0.370169	LOC113118229	1	LOC113118229	1	--	0
Biological process	GO:0036037	CD8-positive, alpha-beta T cell activation	1/180 0.56%	62/47325 0.13%	0.21055	0.370169	LOC113065505	1	LOC113065505	1	--	0
Biological process	GO:0140354	lipid import into cell	1/180 0.56%	62/47325 0.13%	0.21055	0.370169	LOC113108922	1	--	0	LOC113108922	1
Biological process	GO:0030330	DNA damage response, signal transduction by p53 class mediator	2/180 1.11%	225/47325 0.48%	0.211155	0.370908	LOC113062111;LOC113116591	2	LOC113116591	1	LOC113062111	1
Biological process	GO:0050921	positive regulation of chemotaxis	3/180 1.67%	416/47325 0.88%	0.211377	0.370973	camk1db;LOC113075319;LOC113064371	3	--	0	camk1db;LOC113075319;LOC113064371	3
Biological process	GO:0043487	regulation of RNA stability	3/180 1.67%	417/47325 0.88%	0.21236	0.37187	LOC113055239;LOC113119539;LOC113046094	3	--	0	LOC113055239;LOC113119539;LOC113046094	3
Biological process	GO:0005977	glycogen metabolic process	2/180 1.11%	226/47325 0.48%	0.212544	0.37187	LOC113064214;LOC113108922	2	--	0	LOC113064214;LOC113108922	2
Biological process	GO:0045665	negative regulation of neuron differentiation	2/180 1.11%	226/47325 0.48%	0.212544	0.37187	id2a;LOC113060586	2	id2a;LOC113060586	2	--	0
Biological process	GO:0001783	B cell apoptotic process	1/180 0.56%	63/47325 0.13%	0.213556	0.37187	LOC113108922	1	--	0	LOC113108922	1
Biological process	GO:0009264	deoxyribonucleotide catabolic process	1/180 0.56%	63/47325 0.13%	0.213556	0.37187	samhd1	1	--	0	samhd1	1
Biological process	GO:0017004	cytochrome complex assembly	1/180 0.56%	63/47325 0.13%	0.213556	0.37187	LOC113095441	1	--	0	LOC113095441	1
Biological process	GO:0046386	deoxyribose phosphate catabolic process	1/180 0.56%	63/47325 0.13%	0.213556	0.37187	samhd1	1	--	0	samhd1	1
Biological process	GO:0070076	histone lysine demethylation	1/180 0.56%	63/47325 0.13%	0.213556	0.37187	LOC113043252	1	--	0	LOC113043252	1
Biological process	GO:1901658	glycosyl compound catabolic process	1/180 0.56%	63/47325 0.13%	0.213556	0.37187	LOC113093832	1	LOC113093832	1	--	0
Biological process	GO:0006073	cellular glucan metabolic process	2/180 1.11%	227/47325 0.48%	0.213934	0.371881	LOC113064214;LOC113108922	2	--	0	LOC113064214;LOC113108922	2
Biological process	GO:0044042	glucan metabolic process	2/180 1.11%	227/47325 0.48%	0.213934	0.371881	LOC113064214;LOC113108922	2	--	0	LOC113064214;LOC113108922	2
Biological process	GO:0006576	cellular biogenic amine metabolic process	2/180 1.11%	228/47325 0.48%	0.215324	0.372202	LOC113057959;LOC113113986	2	LOC113113986	1	LOC113057959	1
Biological process	GO:0072331	signal transduction by p53 class mediator	3/180 1.67%	421/47325 0.89%	0.216304	0.372202	LOC113062111;LOC113046883;LOC113116591	3	LOC113116591	1	LOC113062111;LOC113046883	2
Biological process	GO:0000462	maturation of SSU-rRNA from tricistronic rRNA transcript (SSU-rRNA, 5.8S rRNA, LSU-rRNA)	1/180 0.56%	64/47325 0.14%	0.216552	0.372202	utp20	1	--	0	utp20	1
Biological process	GO:0002755	MyD88-dependent toll-like receptor signaling pathway	1/180 0.56%	64/47325 0.14%	0.216552	0.372202	LOC113043606	1	--	0	LOC113043606	1
Biological process	GO:0006085	acetyl-CoA biosynthetic process	1/180 0.56%	64/47325 0.14%	0.216552	0.372202	LOC113045280	1	--	0	LOC113045280	1
Biological process	GO:0010640	regulation of platelet-derived growth factor receptor signaling pathway	1/180 0.56%	64/47325 0.14%	0.216552	0.372202	f3b	1	--	0	f3b	1
Biological process	GO:0010800	positive regulation of peptidyl-threonine phosphorylation	1/180 0.56%	64/47325 0.14%	0.216552	0.372202	LOC113121164	1	--	0	LOC113121164	1
Biological process	GO:0016577	histone demethylation	1/180 0.56%	64/47325 0.14%	0.216552	0.372202	LOC113043252	1	--	0	LOC113043252	1
Biological process	GO:0030252	growth hormone secretion	1/180 0.56%	64/47325 0.14%	0.216552	0.372202	LOC113117056	1	--	0	LOC113117056	1
Biological process	GO:0032516	positive regulation of phosphoprotein phosphatase activity	1/180 0.56%	64/47325 0.14%	0.216552	0.372202	LOC113121164	1	--	0	LOC113121164	1
Biological process	GO:0032793	positive regulation of CREB transcription factor activity	1/180 0.56%	64/47325 0.14%	0.216552	0.372202	camk1db	1	--	0	camk1db	1
Biological process	GO:0090312	positive regulation of protein deacetylation	1/180 0.56%	64/47325 0.14%	0.216552	0.372202	LOC113061302	1	--	0	LOC113061302	1
Biological process	GO:1902914	regulation of protein polyubiquitination	1/180 0.56%	64/47325 0.14%	0.216552	0.372202	LOC113065505	1	LOC113065505	1	--	0
Biological process	GO:0045921	positive regulation of exocytosis	2/180 1.11%	229/47325 0.48%	0.216716	0.372202	LOC113102212;LOC113099910	2	LOC113102212;LOC113099910	2	--	0
Biological process	GO:0003073	regulation of systemic arterial blood pressure	2/180 1.11%	230/47325 0.49%	0.218108	0.373953	LOC113075319;LOC113064371	2	--	0	LOC113075319;LOC113064371	2
Biological process	GO:0010906	regulation of glucose metabolic process	2/180 1.11%	230/47325 0.49%	0.218108	0.373953	LOC113076174;LOC113108922	2	--	0	LOC113076174;LOC113108922	2
Biological process	GO:0072330	monocarboxylic acid biosynthetic process	3/180 1.67%	424/47325 0.9%	0.219271	0.374798	abcd2;LOC113102212;LOC113099910	3	LOC113102212;LOC113099910	2	abcd2	1
Biological process	GO:0016233	telomere capping	1/180 0.56%	65/47325 0.14%	0.219535	0.374798	LOC113118229	1	LOC113118229	1	--	0
Biological process	GO:0043555	regulation of translation in response to stress	1/180 0.56%	65/47325 0.14%	0.219535	0.374798	LOC113062111	1	--	0	LOC113062111	1
Biological process	GO:0060351	cartilage development involved in endochondral bone morphogenesis	1/180 0.56%	65/47325 0.14%	0.219535	0.374798	cbsb	1	--	0	cbsb	1
Biological process	GO:1904031	positive regulation of cyclin-dependent protein kinase activity	1/180 0.56%	65/47325 0.14%	0.219535	0.374798	LOC113097401	1	--	0	LOC113097401	1
Biological process	GO:0043524	negative regulation of neuron apoptotic process	3/180 1.67%	425/47325 0.9%	0.220262	0.375719	LOC113102212;LOC113099910;LOC113061464	3	LOC113102212;LOC113099910	2	LOC113061464	1
Biological process	GO:0002532	production of molecular mediator involved in inflammatory response	3/180 1.67%	427/47325 0.9%	0.222247	0.378783	abcd2;LOC113102212;LOC113099910	3	LOC113102212;LOC113099910	2	abcd2	1
Biological process	GO:0000041	transition metal ion transport	2/180 1.11%	234/47325 0.49%	0.223685	0.380587	LOC113042760;LOC113045904	2	LOC113042760	1	LOC113045904	1
Biological process	GO:0045185	maintenance of protein location	2/180 1.11%	234/47325 0.49%	0.223685	0.380587	novel.2634;novel.2633	2	novel.2634;novel.2633	2	--	0
Biological process	GO:0009168	purine ribonucleoside monophosphate biosynthetic process	1/180 0.56%	67/47325 0.14%	0.225469	0.382326	LOC113057959	1	--	0	LOC113057959	1
Biological process	GO:0010801	negative regulation of peptidyl-threonine phosphorylation	1/180 0.56%	67/47325 0.14%	0.225469	0.382326	LOC113121164	1	--	0	LOC113121164	1
Biological process	GO:0015740	C4-dicarboxylate transport	1/180 0.56%	67/47325 0.14%	0.225469	0.382326	slc13a5a	1	--	0	slc13a5a	1
Biological process	GO:0021952	central nervous system projection neuron axonogenesis	1/180 0.56%	67/47325 0.14%	0.225469	0.382326	LOC113112469	1	--	0	LOC113112469	1
Biological process	GO:0000271	polysaccharide biosynthetic process	2/180 1.11%	236/47325 0.5%	0.226478	0.383712	LOC113064214;LOC113108922	2	--	0	LOC113064214;LOC113108922	2
Biological process	GO:0009072	aromatic amino acid family metabolic process	1/180 0.56%	68/47325 0.14%	0.228419	0.386023	LOC113113986	1	LOC113113986	1	--	0
Biological process	GO:0042776	proton motive force-driven mitochondrial ATP synthesis	1/180 0.56%	68/47325 0.14%	0.228419	0.386023	LOC113054139	1	--	0	LOC113054139	1
Biological process	GO:0050860	negative regulation of T cell receptor signaling pathway	1/180 0.56%	68/47325 0.14%	0.228419	0.386023	LOC113065505	1	LOC113065505	1	--	0
Biological process	GO:0001578	microtubule bundle formation	2/180 1.11%	238/47325 0.5%	0.229273	0.38714	LOC113102212;LOC113099910	2	LOC113102212;LOC113099910	2	--	0
Biological process	GO:0009408	response to heat	2/180 1.11%	239/47325 0.51%	0.230672	0.388697	dnaja3b;LOC113055239	2	--	0	dnaja3b;LOC113055239	2
Biological process	GO:0002320	lymphoid progenitor cell differentiation	1/180 0.56%	69/47325 0.15%	0.231358	0.388697	LOC113116591	1	LOC113116591	1	--	0
Biological process	GO:0043171	peptide catabolic process	1/180 0.56%	69/47325 0.15%	0.231358	0.388697	LOC113063140	1	--	0	LOC113063140	1
Biological process	GO:0043173	nucleotide salvage	1/180 0.56%	69/47325 0.15%	0.231358	0.388697	LOC113057959	1	--	0	LOC113057959	1
Biological process	GO:0070229	negative regulation of lymphocyte apoptotic process	1/180 0.56%	69/47325 0.15%	0.231358	0.388697	LOC113108922	1	--	0	LOC113108922	1
Biological process	GO:0072525	pyridine-containing compound biosynthetic process	1/180 0.56%	69/47325 0.15%	0.231358	0.388697	LOC113085299	1	--	0	LOC113085299	1
Biological process	GO:0032024	positive regulation of insulin secretion	2/180 1.11%	240/47325 0.51%	0.232071	0.388851	LOC113116591;LOC113108922	2	LOC113116591	1	LOC113108922	1
Biological process	GO:0032418	lysosome localization	2/180 1.11%	240/47325 0.51%	0.232071	0.388851	LOC113102212;LOC113099910	2	LOC113102212;LOC113099910	2	--	0
Biological process	GO:1990849	vacuolar localization	2/180 1.11%	240/47325 0.51%	0.232071	0.388851	LOC113102212;LOC113099910	2	LOC113102212;LOC113099910	2	--	0
Biological process	GO:0009152	purine ribonucleotide biosynthetic process	3/180 1.67%	437/47325 0.92%	0.232225	0.388851	LOC113057959;LOC113045280;LOC113054139	3	--	0	LOC113057959;LOC113045280;LOC113054139	3
Biological process	GO:0010592	positive regulation of lamellipodium assembly	1/180 0.56%	70/47325 0.15%	0.234286	0.390672	LOC113056368	1	LOC113056368	1	--	0
Biological process	GO:0045730	respiratory burst	1/180 0.56%	70/47325 0.15%	0.234286	0.390672	camk1db	1	--	0	camk1db	1
Biological process	GO:0046040	IMP metabolic process	1/180 0.56%	70/47325 0.15%	0.234286	0.390672	LOC113057959	1	--	0	LOC113057959	1
Biological process	GO:0050691	regulation of defense response to virus by host	1/180 0.56%	70/47325 0.15%	0.234286	0.390672	LOC113065505	1	LOC113065505	1	--	0
Biological process	GO:0070897	transcription preinitiation complex assembly	1/180 0.56%	70/47325 0.15%	0.234286	0.390672	LOC113049195	1	--	0	LOC113049195	1
Biological process	GO:0070665	positive regulation of leukocyte proliferation	3/180 1.67%	440/47325 0.93%	0.235234	0.391927	dnaja3b;LOC113065505;LOC113108922	3	LOC113065505	1	dnaja3b;LOC113108922	2
Biological process	GO:0009127	purine nucleoside monophosphate biosynthetic process	1/180 0.56%	71/47325 0.15%	0.237203	0.393898	LOC113057959	1	--	0	LOC113057959	1
Biological process	GO:0009151	purine deoxyribonucleotide metabolic process	1/180 0.56%	71/47325 0.15%	0.237203	0.393898	samhd1	1	--	0	samhd1	1
Biological process	GO:0046339	diacylglycerol metabolic process	1/180 0.56%	71/47325 0.15%	0.237203	0.393898	LOC113056368	1	LOC113056368	1	--	0
Biological process	GO:0150077	regulation of neuroinflammatory response	1/180 0.56%	71/47325 0.15%	0.237203	0.393898	LOC113046883	1	--	0	LOC113046883	1
Biological process	GO:0002062	chondrocyte differentiation	2/180 1.11%	244/47325 0.52%	0.237672	0.394351	mboat2a;LOC113116076	2	LOC113116076	1	mboat2a	1
Biological process	GO:0003338	metanephros morphogenesis	1/180 0.56%	72/47325 0.15%	0.240108	0.396706	sall1a	1	--	0	sall1a	1
Biological process	GO:0006482	protein demethylation	1/180 0.56%	72/47325 0.15%	0.240108	0.396706	LOC113043252	1	--	0	LOC113043252	1
Biological process	GO:0008214	protein dealkylation	1/180 0.56%	72/47325 0.15%	0.240108	0.396706	LOC113043252	1	--	0	LOC113043252	1
Biological process	GO:0046128	purine ribonucleoside metabolic process	1/180 0.56%	72/47325 0.15%	0.240108	0.396706	LOC113057959	1	--	0	LOC113057959	1
Biological process	GO:0006112	energy reserve metabolic process	2/180 1.11%	246/47325 0.52%	0.240476	0.396706	LOC113064214;LOC113108922	2	--	0	LOC113064214;LOC113108922	2
Biological process	GO:0042147	retrograde transport, endosome to Golgi	2/180 1.11%	246/47325 0.52%	0.240476	0.396706	LOC113063920;LOC113045824	2	LOC113045824	1	LOC113063920	1
Biological process	GO:0046822	regulation of nucleocytoplasmic transport	2/180 1.11%	246/47325 0.52%	0.240476	0.396706	LOC113119539;novel.1079	2	--	0	LOC113119539;novel.1079	2
Biological process	GO:0016525	negative regulation of angiogenesis	2/180 1.11%	247/47325 0.52%	0.241878	0.398692	LOC113074190;LOC113041539	2	--	0	LOC113074190;LOC113041539	2
Biological process	GO:0031297	replication fork processing	1/180 0.56%	73/47325 0.15%	0.243003	0.399889	samhd1	1	--	0	samhd1	1
Biological process	GO:0062208	positive regulation of pattern recognition receptor signaling pathway	1/180 0.56%	73/47325 0.15%	0.243003	0.399889	LOC113065505	1	LOC113065505	1	--	0
Biological process	GO:0045576	mast cell activation	2/180 1.11%	249/47325 0.53%	0.244684	0.402325	LOC113102212;LOC113099910	2	LOC113102212;LOC113099910	2	--	0
Biological process	GO:0007350	blastoderm segmentation	1/180 0.56%	74/47325 0.16%	0.245887	0.403311	LOC113111673	1	--	0	LOC113111673	1
Biological process	GO:0021762	substantia nigra development	1/180 0.56%	74/47325 0.16%	0.245887	0.403311	LOC113121164	1	--	0	LOC113121164	1
Biological process	GO:0032814	regulation of natural killer cell activation	1/180 0.56%	74/47325 0.16%	0.245887	0.403311	LOC113065505	1	LOC113065505	1	--	0
Biological process	GO:2000181	negative regulation of blood vessel morphogenesis	2/180 1.11%	250/47325 0.53%	0.246088	0.403311	LOC113074190;LOC113041539	2	--	0	LOC113074190;LOC113041539	2
Biological process	GO:0032479	regulation of type I interferon production	3/180 1.67%	452/47325 0.96%	0.247339	0.40429	LOC113064305;LOC113065505;LOC113043606	3	LOC113064305;LOC113065505	2	LOC113043606	1
Biological process	GO:0032606	type I interferon production	3/180 1.67%	452/47325 0.96%	0.247339	0.40429	LOC113064305;LOC113065505;LOC113043606	3	LOC113064305;LOC113065505	2	LOC113043606	1
Biological process	GO:0014812	muscle cell migration	2/180 1.11%	251/47325 0.53%	0.247492	0.40429	f3b;LOC113116076	2	LOC113116076	1	f3b	1
Biological process	GO:1903312	negative regulation of mRNA metabolic process	2/180 1.11%	251/47325 0.53%	0.247492	0.40429	LOC113055239;LOC113046094	2	--	0	LOC113055239;LOC113046094	2
Biological process	GO:0048736	appendage development	3/180 1.67%	453/47325 0.96%	0.248353	0.405042	LOC113116591;LOC113117056;sall1a	3	LOC113116591	1	LOC113117056;sall1a	2
Biological process	GO:0006356	regulation of transcription by RNA polymerase I	1/180 0.56%	75/47325 0.16%	0.24876	0.405042	LOC113061302	1	--	0	LOC113061302	1
Biological process	GO:0048668	collateral sprouting	1/180 0.56%	75/47325 0.16%	0.24876	0.405042	LOC113112469	1	--	0	LOC113112469	1
Biological process	GO:0090022	regulation of neutrophil chemotaxis	1/180 0.56%	75/47325 0.16%	0.24876	0.405042	camk1db	1	--	0	camk1db	1
Biological process	GO:0014029	neural crest formation	1/180 0.56%	76/47325 0.16%	0.251621	0.408842	id3	1	id3	1	--	0
Biological process	GO:0051057	positive regulation of small GTPase mediated signal transduction	2/180 1.11%	254/47325 0.54%	0.251705	0.408842	LOC113075319;LOC113064371	2	--	0	LOC113075319;LOC113064371	2
Biological process	GO:1905954	positive regulation of lipid localization	2/180 1.11%	254/47325 0.54%	0.251705	0.408842	LOC113102212;LOC113099910	2	LOC113102212;LOC113099910	2	--	0
Biological process	GO:0010447	response to acidic pH	1/180 0.56%	77/47325 0.16%	0.254472	0.411738	LOC113093913	1	--	0	LOC113093913	1
Biological process	GO:0010907	positive regulation of glucose metabolic process	1/180 0.56%	77/47325 0.16%	0.254472	0.411738	LOC113108922	1	--	0	LOC113108922	1
Biological process	GO:0002275	myeloid cell activation involved in immune response	2/180 1.11%	256/47325 0.54%	0.254514	0.411738	LOC113102212;LOC113099910	2	LOC113102212;LOC113099910	2	--	0
Biological process	GO:0140013	meiotic nuclear division	2/180 1.11%	256/47325 0.54%	0.254514	0.411738	LOC113046094;LOC113111673	2	--	0	LOC113046094;LOC113111673	2
Biological process	GO:1901343	negative regulation of vasculature development	2/180 1.11%	256/47325 0.54%	0.254514	0.411738	LOC113074190;LOC113041539	2	--	0	LOC113074190;LOC113041539	2
Biological process	GO:0034661	ncRNA catabolic process	1/180 0.56%	78/47325 0.16%	0.257313	0.414947	LOC113119539	1	--	0	LOC113119539	1
Biological process	GO:0071467	cellular response to pH	1/180 0.56%	78/47325 0.16%	0.257313	0.414947	LOC113093913	1	--	0	LOC113093913	1
Biological process	GO:0008584	male gonad development	2/180 1.11%	258/47325 0.55%	0.257325	0.414947	LOC113046883;LOC113063920	2	--	0	LOC113046883;LOC113063920	2
Biological process	GO:0035113	embryonic appendage morphogenesis	2/180 1.11%	258/47325 0.55%	0.257325	0.414947	LOC113117056;sall1a	2	--	0	LOC113117056;sall1a	2
Biological process	GO:0006352	DNA-templated transcription initiation	2/180 1.11%	259/47325 0.55%	0.25873	0.416144	LOC113049195;LOC113061302	2	--	0	LOC113049195;LOC113061302	2
Biological process	GO:0044106	cellular amine metabolic process	2/180 1.11%	259/47325 0.55%	0.25873	0.416144	LOC113057959;LOC113113986	2	LOC113113986	1	LOC113057959	1
Biological process	GO:0033865	nucleoside bisphosphate metabolic process	2/180 1.11%	260/47325 0.55%	0.260136	0.416144	LOC113045280;LOC113113986	2	LOC113113986	1	LOC113045280	1
Biological process	GO:0033875	ribonucleoside bisphosphate metabolic process	2/180 1.11%	260/47325 0.55%	0.260136	0.416144	LOC113045280;LOC113113986	2	LOC113113986	1	LOC113045280	1
Biological process	GO:0034032	purine nucleoside bisphosphate metabolic process	2/180 1.11%	260/47325 0.55%	0.260136	0.416144	LOC113045280;LOC113113986	2	LOC113113986	1	LOC113045280	1
Biological process	GO:0006891	intra-Golgi vesicle-mediated transport	1/180 0.56%	79/47325 0.17%	0.260142	0.416144	LOC113045824	1	LOC113045824	1	--	0
Biological process	GO:0007628	adult walking behavior	1/180 0.56%	79/47325 0.17%	0.260142	0.416144	LOC113117056	1	--	0	LOC113117056	1
Biological process	GO:0021522	spinal cord motor neuron differentiation	1/180 0.56%	79/47325 0.17%	0.260142	0.416144	LOC113116591	1	LOC113116591	1	--	0
Biological process	GO:0033238	regulation of cellular amine metabolic process	1/180 0.56%	79/47325 0.17%	0.260142	0.416144	LOC113057959	1	--	0	LOC113057959	1
Biological process	GO:0061384	heart trabecula morphogenesis	1/180 0.56%	79/47325 0.17%	0.260142	0.416144	LOC113117056	1	--	0	LOC113117056	1
Biological process	GO:0046546	development of primary male sexual characteristics	2/180 1.11%	261/47325 0.55%	0.261541	0.41805	LOC113046883;LOC113063920	2	--	0	LOC113046883;LOC113063920	2
Biological process	GO:0007266	Rho protein signal transduction	3/180 1.67%	467/47325 0.99%	0.262603	0.418983	LOC113075319;LOC113064371;LOC113112986	3	LOC113112986	1	LOC113075319;LOC113064371	2
Biological process	GO:1902806	regulation of cell cycle G1/S phase transition	3/180 1.67%	467/47325 0.99%	0.262603	0.418983	LOC113048758;id2a;LOC113060586	3	LOC113048758;id2a;LOC113060586	3	--	0
Biological process	GO:0035886	vascular associated smooth muscle cell differentiation	1/180 0.56%	80/47325 0.17%	0.262961	0.418983	LOC113050543	1	--	0	LOC113050543	1
Biological process	GO:0042278	purine nucleoside metabolic process	1/180 0.56%	80/47325 0.17%	0.262961	0.418983	LOC113057959	1	--	0	LOC113057959	1
Biological process	GO:0042445	hormone metabolic process	3/180 1.67%	468/47325 0.99%	0.263625	0.419374	LOC113091910;LOC113092183;LOC113113612	3	LOC113091910;LOC113092183;LOC113113612	3	--	0
Biological process	GO:0061138	morphogenesis of a branching epithelium	3/180 1.67%	468/47325 0.99%	0.263625	0.419374	LOC113074190;LOC113041539;sall1a	3	--	0	LOC113074190;LOC113041539;sall1a	3
Biological process	GO:0002221	pattern recognition receptor signaling pathway	3/180 1.67%	470/47325 0.99%	0.26567	0.420451	LOC113055239;LOC113065505;LOC113043606	3	LOC113065505	1	LOC113055239;LOC113043606	2
Biological process	GO:0021675	nerve development	2/180 1.11%	264/47325 0.56%	0.265759	0.420451	LOC113117056;sall1a	2	--	0	LOC113117056;sall1a	2
Biological process	GO:0060840	artery development	2/180 1.11%	264/47325 0.56%	0.265759	0.420451	LOC113116591;LOC113117056	2	LOC113116591	1	LOC113117056	1
Biological process	GO:0008053	mitochondrial fusion	1/180 0.56%	81/47325 0.17%	0.265769	0.420451	LOC113054139	1	--	0	LOC113054139	1
Biological process	GO:0030521	androgen receptor signaling pathway	1/180 0.56%	81/47325 0.17%	0.265769	0.420451	ar	1	ar	1	--	0
Biological process	GO:0034453	microtubule anchoring	1/180 0.56%	81/47325 0.17%	0.265769	0.420451	LOC113112469	1	--	0	LOC113112469	1
Biological process	GO:1903715	regulation of aerobic respiration	1/180 0.56%	81/47325 0.17%	0.265769	0.420451	LOC113046883	1	--	0	LOC113046883	1
Biological process	GO:0007292	female gamete generation	3/180 1.67%	471/47325 1%	0.266694	0.421582	ythdc2;LOC113046094;LOC113111673	3	--	0	ythdc2;LOC113046094;LOC113111673	3
Biological process	GO:0050864	regulation of B cell activation	3/180 1.67%	472/47325 1%	0.267718	0.42249	id2a;LOC113060586;LOC113108922	3	id2a;LOC113060586	2	LOC113108922	1
Biological process	GO:0006734	NADH metabolic process	1/180 0.56%	82/47325 0.17%	0.268566	0.42249	LOC113043410	1	--	0	LOC113043410	1
Biological process	GO:0007007	inner mitochondrial membrane organization	1/180 0.56%	82/47325 0.17%	0.268566	0.42249	LOC113075579	1	--	0	LOC113075579	1
Biological process	GO:0060964	regulation of miRNA-mediated gene silencing	1/180 0.56%	82/47325 0.17%	0.268566	0.42249	LOC113074346	1	--	0	LOC113074346	1
Biological process	GO:1902624	positive regulation of neutrophil migration	1/180 0.56%	82/47325 0.17%	0.268566	0.42249	camk1db	1	--	0	camk1db	1
Biological process	GO:1902745	positive regulation of lamellipodium organization	1/180 0.56%	82/47325 0.17%	0.268566	0.42249	LOC113056368	1	LOC113056368	1	--	0
Biological process	GO:0008406	gonad development	3/180 1.67%	473/47325 1%	0.268742	0.42249	LOC113046883;LOC113063920;sall1a	3	--	0	LOC113046883;LOC113063920;sall1a	3
Biological process	GO:0070374	positive regulation of ERK1 and ERK2 cascade	3/180 1.67%	474/47325 1%	0.269767	0.423607	LOC113065505;LOC113075319;LOC113064371	3	LOC113065505	1	LOC113075319;LOC113064371	2
Biological process	GO:0021549	cerebellum development	2/180 1.11%	267/47325 0.56%	0.269976	0.423607	cbsb;LOC113061464	2	--	0	cbsb;LOC113061464	2
Biological process	GO:0007031	peroxisome organization	1/180 0.56%	83/47325 0.18%	0.271353	0.423607	abcd2	1	--	0	abcd2	1
Biological process	GO:0007635	chemosensory behavior	1/180 0.56%	83/47325 0.18%	0.271353	0.423607	LOC113117056	1	--	0	LOC113117056	1
Biological process	GO:0009312	oligosaccharide biosynthetic process	1/180 0.56%	83/47325 0.18%	0.271353	0.423607	LOC113076174	1	--	0	LOC113076174	1
Biological process	GO:0021680	cerebellar Purkinje cell layer development	1/180 0.56%	83/47325 0.18%	0.271353	0.423607	LOC113061464	1	--	0	LOC113061464	1
Biological process	GO:0030261	chromosome condensation	1/180 0.56%	83/47325 0.18%	0.271353	0.423607	LOC113061302	1	--	0	LOC113061302	1
Biological process	GO:0035066	positive regulation of histone acetylation	1/180 0.56%	83/47325 0.18%	0.271353	0.423607	LOC113061302	1	--	0	LOC113061302	1
Biological process	GO:0045005	DNA-templated DNA replication maintenance of fidelity	1/180 0.56%	83/47325 0.18%	0.271353	0.423607	samhd1	1	--	0	samhd1	1
Biological process	GO:0002444	myeloid leukocyte mediated immunity	2/180 1.11%	269/47325 0.57%	0.272787	0.425515	LOC113102212;LOC113099910	2	LOC113102212;LOC113099910	2	--	0
Biological process	GO:0003209	cardiac atrium morphogenesis	1/180 0.56%	84/47325 0.18%	0.274129	0.426282	LOC113116591	1	LOC113116591	1	--	0
Biological process	GO:0015986	proton motive force-driven ATP synthesis	1/180 0.56%	84/47325 0.18%	0.274129	0.426282	LOC113054139	1	--	0	LOC113054139	1
Biological process	GO:0090659	walking behavior	1/180 0.56%	84/47325 0.18%	0.274129	0.426282	LOC113117056	1	--	0	LOC113117056	1
Biological process	GO:1905953	negative regulation of lipid localization	1/180 0.56%	84/47325 0.18%	0.274129	0.426282	LOC113108922	1	--	0	LOC113108922	1
Biological process	GO:0009308	amine metabolic process	2/180 1.11%	271/47325 0.57%	0.275598	0.427271	LOC113057959;LOC113113986	2	LOC113113986	1	LOC113057959	1
Biological process	GO:0014013	regulation of gliogenesis	2/180 1.11%	271/47325 0.57%	0.275598	0.427271	id2a;LOC113060586	2	id2a;LOC113060586	2	--	0
Biological process	GO:0048024	regulation of mRNA splicing, via spliceosome	2/180 1.11%	271/47325 0.57%	0.275598	0.427271	LOC113111261;rbfox1l	2	rbfox1l	1	LOC113111261	1
Biological process	GO:0009119	ribonucleoside metabolic process	1/180 0.56%	85/47325 0.18%	0.276895	0.427271	LOC113057959	1	--	0	LOC113057959	1
Biological process	GO:0021983	pituitary gland development	1/180 0.56%	85/47325 0.18%	0.276895	0.427271	sall1a	1	--	0	sall1a	1
Biological process	GO:0030149	sphingolipid catabolic process	1/180 0.56%	85/47325 0.18%	0.276895	0.427271	LOC113090792	1	LOC113090792	1	--	0
Biological process	GO:0048806	genitalia development	1/180 0.56%	85/47325 0.18%	0.276895	0.427271	LOC113117056	1	--	0	LOC113117056	1
Biological process	GO:0062098	regulation of programmed necrotic cell death	1/180 0.56%	85/47325 0.18%	0.276895	0.427271	LOC113046883	1	--	0	LOC113046883	1
Biological process	GO:2000279	negative regulation of DNA biosynthetic process	1/180 0.56%	85/47325 0.18%	0.276895	0.427271	LOC113118229	1	LOC113118229	1	--	0
Biological process	GO:2000378	negative regulation of reactive oxygen species metabolic process	1/180 0.56%	85/47325 0.18%	0.276895	0.427271	abcd2	1	--	0	abcd2	1
Biological process	GO:0006164	purine nucleotide biosynthetic process	3/180 1.67%	482/47325 1.02%	0.277983	0.428619	LOC113057959;LOC113045280;LOC113054139	3	--	0	LOC113057959;LOC113045280;LOC113054139	3
Biological process	GO:0032786	positive regulation of DNA-templated transcription, elongation	1/180 0.56%	86/47325 0.18%	0.27965	0.429869	ell	1	--	0	ell	1
Biological process	GO:0072210	metanephric nephron development	1/180 0.56%	86/47325 0.18%	0.27965	0.429869	sall1a	1	--	0	sall1a	1
Biological process	GO:1900368	regulation of post-transcriptional gene silencing by RNA	1/180 0.56%	86/47325 0.18%	0.27965	0.429869	LOC113074346	1	--	0	LOC113074346	1
Biological process	GO:2000785	regulation of autophagosome assembly	1/180 0.56%	86/47325 0.18%	0.27965	0.429869	LOC113046883	1	--	0	LOC113046883	1
Biological process	GO:0009260	ribonucleotide biosynthetic process	3/180 1.67%	484/47325 1.02%	0.28004	0.430139	LOC113057959;LOC113045280;LOC113054139	3	--	0	LOC113057959;LOC113045280;LOC113054139	3
Biological process	GO:0086019	cell-cell signaling involved in cardiac conduction	1/180 0.56%	87/47325 0.18%	0.282395	0.433424	LOC113098643	1	--	0	LOC113098643	1
Biological process	GO:0034763	negative regulation of transmembrane transport	2/180 1.11%	276/47325 0.58%	0.282623	0.433442	LOC113121164;LOC113108922	2	--	0	LOC113121164;LOC113108922	2
Biological process	GO:0001573	ganglioside metabolic process	1/180 0.56%	88/47325 0.19%	0.28513	0.435383	LOC113090792	1	LOC113090792	1	--	0
Biological process	GO:0010665	regulation of cardiac muscle cell apoptotic process	1/180 0.56%	88/47325 0.19%	0.28513	0.435383	LOC113046883	1	--	0	LOC113046883	1
Biological process	GO:0031063	regulation of histone deacetylation	1/180 0.56%	88/47325 0.19%	0.28513	0.435383	LOC113061302	1	--	0	LOC113061302	1
Biological process	GO:0060147	regulation of post-transcriptional gene silencing	1/180 0.56%	88/47325 0.19%	0.28513	0.435383	LOC113074346	1	--	0	LOC113074346	1
Biological process	GO:1901031	regulation of response to reactive oxygen species	1/180 0.56%	88/47325 0.19%	0.28513	0.435383	LOC113062111	1	--	0	LOC113062111	1
Biological process	GO:0002695	negative regulation of leukocyte activation	3/180 1.67%	489/47325 1.03%	0.285191	0.435383	id2a;LOC113065505;LOC113060586	3	id2a;LOC113065505;LOC113060586	3	--	0
Biological process	GO:0060993	kidney morphogenesis	2/180 1.11%	278/47325 0.59%	0.285432	0.435419	LOC113116591;sall1a	2	LOC113116591	1	sall1a	1
Biological process	GO:0070227	lymphocyte apoptotic process	2/180 1.11%	279/47325 0.59%	0.286836	0.437119	dnaja3b;LOC113108922	2	--	0	dnaja3b;LOC113108922	2
Biological process	GO:0008631	intrinsic apoptotic signaling pathway in response to oxidative stress	1/180 0.56%	89/47325 0.19%	0.287854	0.437119	LOC113038959	1	--	0	LOC113038959	1
Biological process	GO:0009066	aspartate family amino acid metabolic process	1/180 0.56%	89/47325 0.19%	0.287854	0.437119	LOC113056857	1	--	0	LOC113056857	1
Biological process	GO:0034142	toll-like receptor 4 signaling pathway	1/180 0.56%	89/47325 0.19%	0.287854	0.437119	LOC113065505	1	LOC113065505	1	--	0
Biological process	GO:0044743	protein transmembrane import into intracellular organelle	1/180 0.56%	89/47325 0.19%	0.287854	0.437119	LOC113106130	1	--	0	LOC113106130	1
Biological process	GO:0048882	lateral line development	1/180 0.56%	89/47325 0.19%	0.287854	0.437119	LOC113056240	1	--	0	LOC113056240	1
Biological process	GO:0021955	central nervous system neuron axonogenesis	1/180 0.56%	90/47325 0.19%	0.290568	0.438914	LOC113112469	1	--	0	LOC113112469	1
Biological process	GO:0030490	maturation of SSU-rRNA	1/180 0.56%	90/47325 0.19%	0.290568	0.438914	utp20	1	--	0	utp20	1
Biological process	GO:0043388	positive regulation of DNA binding	1/180 0.56%	90/47325 0.19%	0.290568	0.438914	LOC113121164	1	--	0	LOC113121164	1
Biological process	GO:0060384	innervation	1/180 0.56%	90/47325 0.19%	0.290568	0.438914	LOC113117056	1	--	0	LOC113117056	1
Biological process	GO:0060966	regulation of gene silencing by RNA	1/180 0.56%	90/47325 0.19%	0.290568	0.438914	LOC113074346	1	--	0	LOC113074346	1
Biological process	GO:1905168	positive regulation of double-strand break repair via homologous recombination	1/180 0.56%	90/47325 0.19%	0.290568	0.438914	LOC113120494	1	--	0	LOC113120494	1
Biological process	GO:2000648	positive regulation of stem cell proliferation	1/180 0.56%	90/47325 0.19%	0.290568	0.438914	LOC113108922	1	--	0	LOC113108922	1
Biological process	GO:0010976	positive regulation of neuron projection development	3/180 1.67%	495/47325 1.05%	0.291383	0.439815	LOC113102212;LOC113099910;camk1db	3	LOC113102212;LOC113099910	2	camk1db	1
Biological process	GO:0051281	positive regulation of release of sequestered calcium ion into cytosol	1/180 0.56%	91/47325 0.19%	0.293271	0.442	LOC113121164	1	--	0	LOC113121164	1
Biological process	GO:1903426	regulation of reactive oxygen species biosynthetic process	1/180 0.56%	91/47325 0.19%	0.293271	0.442	abcd2	1	--	0	abcd2	1
Biological process	GO:0046390	ribose phosphate biosynthetic process	3/180 1.67%	498/47325 1.05%	0.294482	0.443492	LOC113057959;LOC113045280;LOC113054139	3	--	0	LOC113057959;LOC113045280;LOC113054139	3
Biological process	GO:0003181	atrioventricular valve morphogenesis	1/180 0.56%	92/47325 0.19%	0.295964	0.444722	LOC113116591	1	LOC113116591	1	--	0
Biological process	GO:0007129	homologous chromosome pairing at meiosis	1/180 0.56%	92/47325 0.19%	0.295964	0.444722	LOC113046094	1	--	0	LOC113046094	1
Biological process	GO:0032210	regulation of telomere maintenance via telomerase	1/180 0.56%	92/47325 0.19%	0.295964	0.444722	LOC113118229	1	LOC113118229	1	--	0
Biological process	GO:0045137	development of primary sexual characteristics	3/180 1.67%	500/47325 1.06%	0.29655	0.445268	LOC113046883;LOC113063920;sall1a	3	--	0	LOC113046883;LOC113063920;sall1a	3
Biological process	GO:0048821	erythrocyte development	1/180 0.56%	93/47325 0.2%	0.298647	0.447748	LOC113107212	1	LOC113107212	1	--	0
Biological process	GO:1901020	negative regulation of calcium ion transmembrane transporter activity	1/180 0.56%	93/47325 0.2%	0.298647	0.447748	LOC113121164	1	--	0	LOC113121164	1
Biological process	GO:0010659	cardiac muscle cell apoptotic process	1/180 0.56%	94/47325 0.2%	0.30132	0.450744	LOC113046883	1	--	0	LOC113046883	1
Biological process	GO:0046466	membrane lipid catabolic process	1/180 0.56%	94/47325 0.2%	0.30132	0.450744	LOC113090792	1	LOC113090792	1	--	0
Biological process	GO:1902116	negative regulation of organelle assembly	1/180 0.56%	94/47325 0.2%	0.30132	0.450744	LOC113046883	1	--	0	LOC113046883	1
Biological process	GO:0030183	B cell differentiation	2/180 1.11%	290/47325 0.61%	0.302256	0.45147	id2a;LOC113060586	2	id2a;LOC113060586	2	--	0
Biological process	GO:0032731	positive regulation of interleukin-1 beta production	2/180 1.11%	290/47325 0.61%	0.302256	0.45147	LOC113075319;LOC113064371	2	--	0	LOC113075319;LOC113064371	2
Biological process	GO:0003171	atrioventricular valve development	1/180 0.56%	95/47325 0.2%	0.303983	0.453038	LOC113116591	1	LOC113116591	1	--	0
Biological process	GO:0016073	snRNA metabolic process	1/180 0.56%	95/47325 0.2%	0.303983	0.453038	ell	1	--	0	ell	1
Biological process	GO:0060135	maternal process involved in female pregnancy	1/180 0.56%	95/47325 0.2%	0.303983	0.453038	cbsb	1	--	0	cbsb	1
Biological process	GO:0003230	cardiac atrium development	1/180 0.56%	96/47325 0.2%	0.306635	0.455637	LOC113116591	1	LOC113116591	1	--	0
Biological process	GO:0031365	N-terminal protein amino acid modification	1/180 0.56%	96/47325 0.2%	0.306635	0.455637	LOC113116591	1	LOC113116591	1	--	0
Biological process	GO:0045599	negative regulation of fat cell differentiation	1/180 0.56%	96/47325 0.2%	0.306635	0.455637	LOC113116076	1	LOC113116076	1	--	0
Biological process	GO:0072337	modified amino acid transport	1/180 0.56%	96/47325 0.2%	0.306635	0.455637	LOC113042760	1	LOC113042760	1	--	0
Biological process	GO:0010463	mesenchymal cell proliferation	1/180 0.56%	97/47325 0.2%	0.309278	0.457868	LOC113108922	1	--	0	LOC113108922	1
Biological process	GO:0010656	negative regulation of muscle cell apoptotic process	1/180 0.56%	97/47325 0.2%	0.309278	0.457868	LOC113046883	1	--	0	LOC113046883	1
Biological process	GO:0010662	regulation of striated muscle cell apoptotic process	1/180 0.56%	97/47325 0.2%	0.309278	0.457868	LOC113046883	1	--	0	LOC113046883	1
Biological process	GO:0046326	positive regulation of glucose import	1/180 0.56%	97/47325 0.2%	0.309278	0.457868	LOC113108922	1	--	0	LOC113108922	1
Biological process	GO:0098901	regulation of cardiac muscle cell action potential	1/180 0.56%	97/47325 0.2%	0.309278	0.457868	LOC113121164	1	--	0	LOC113121164	1
Biological process	GO:0006275	regulation of DNA replication	2/180 1.11%	296/47325 0.63%	0.310644	0.459213	LOC113054139;LOC113061302	2	--	0	LOC113054139;LOC113061302	2
Biological process	GO:0031398	positive regulation of protein ubiquitination	2/180 1.11%	296/47325 0.63%	0.310644	0.459213	dnaja3b;LOC113065505	2	LOC113065505	1	dnaja3b	1
Biological process	GO:0010922	positive regulation of phosphatase activity	1/180 0.56%	98/47325 0.21%	0.31191	0.459583	LOC113121164	1	--	0	LOC113121164	1
Biological process	GO:0030890	positive regulation of B cell proliferation	1/180 0.56%	98/47325 0.21%	0.31191	0.459583	LOC113108922	1	--	0	LOC113108922	1
Biological process	GO:0060907	positive regulation of macrophage cytokine production	1/180 0.56%	98/47325 0.21%	0.31191	0.459583	LOC113055239	1	--	0	LOC113055239	1
Biological process	GO:0098781	ncRNA transcription	1/180 0.56%	98/47325 0.21%	0.31191	0.459583	ell	1	--	0	ell	1
Biological process	GO:0071901	negative regulation of protein serine/threonine kinase activity	2/180 1.11%	297/47325 0.63%	0.31204	0.459583	LOC113093969;LOC113065505	2	LOC113065505	1	LOC113093969	1
Biological process	GO:0022037	metencephalon development	2/180 1.11%	299/47325 0.63%	0.314831	0.463353	cbsb;LOC113061464	2	--	0	cbsb;LOC113061464	2
Biological process	GO:0000038	very long-chain fatty acid metabolic process	1/180 0.56%	100/47325 0.21%	0.317146	0.46439	abcd2	1	--	0	abcd2	1
Biological process	GO:0002753	cytoplasmic pattern recognition receptor signaling pathway	1/180 0.56%	100/47325 0.21%	0.317146	0.46439	LOC113065505	1	LOC113065505	1	--	0
Biological process	GO:0009394	2'-deoxyribonucleotide metabolic process	1/180 0.56%	100/47325 0.21%	0.317146	0.46439	samhd1	1	--	0	samhd1	1
Biological process	GO:0030511	positive regulation of transforming growth factor beta receptor signaling pathway	1/180 0.56%	100/47325 0.21%	0.317146	0.46439	adisspa	1	--	0	adisspa	1
Biological process	GO:0045746	negative regulation of Notch signaling pathway	1/180 0.56%	100/47325 0.21%	0.317146	0.46439	LOC113063140	1	--	0	LOC113063140	1
Biological process	GO:1903846	positive regulation of cellular response to transforming growth factor beta stimulus	1/180 0.56%	100/47325 0.21%	0.317146	0.46439	adisspa	1	--	0	adisspa	1
Biological process	GO:0044264	cellular polysaccharide metabolic process	2/180 1.11%	301/47325 0.64%	0.317619	0.46439	LOC113064214;LOC113108922	2	--	0	LOC113064214;LOC113108922	2
Biological process	GO:0090277	positive regulation of peptide hormone secretion	2/180 1.11%	301/47325 0.64%	0.317619	0.46439	LOC113116591;LOC113108922	2	LOC113116591	1	LOC113108922	1
Biological process	GO:0140029	exocytic process	2/180 1.11%	301/47325 0.64%	0.317619	0.46439	LOC113102212;LOC113099910	2	LOC113102212;LOC113099910	2	--	0
Biological process	GO:0042417	dopamine metabolic process	1/180 0.56%	101/47325 0.21%	0.319748	0.466145	LOC113057959	1	--	0	LOC113057959	1
Biological process	GO:0046460	neutral lipid biosynthetic process	1/180 0.56%	101/47325 0.21%	0.319748	0.466145	LOC113056368	1	LOC113056368	1	--	0
Biological process	GO:0046463	acylglycerol biosynthetic process	1/180 0.56%	101/47325 0.21%	0.319748	0.466145	LOC113056368	1	LOC113056368	1	--	0
Biological process	GO:0140718	facultative heterochromatin formation	1/180 0.56%	101/47325 0.21%	0.319748	0.466145	LOC113061302	1	--	0	LOC113061302	1
Biological process	GO:0035023	regulation of Rho protein signal transduction	2/180 1.11%	303/47325 0.64%	0.320404	0.466761	LOC113075319;LOC113064371	2	--	0	LOC113075319;LOC113064371	2
Biological process	GO:0002181	cytoplasmic translation	2/180 1.11%	304/47325 0.64%	0.321796	0.468109	LOC113075571;LOC113061464	2	--	0	LOC113075571;LOC113061464	2
Biological process	GO:0002793	positive regulation of peptide secretion	2/180 1.11%	304/47325 0.64%	0.321796	0.468109	LOC113116591;LOC113108922	2	LOC113116591	1	LOC113108922	1
Biological process	GO:0046856	phosphatidylinositol dephosphorylation	1/180 0.56%	102/47325 0.22%	0.322341	0.468563	LOC113070737	1	--	0	LOC113070737	1
Biological process	GO:0010658	striated muscle cell apoptotic process	1/180 0.56%	103/47325 0.22%	0.324924	0.470952	LOC113046883	1	--	0	LOC113046883	1
Biological process	GO:0051957	positive regulation of amino acid transport	1/180 0.56%	103/47325 0.22%	0.324924	0.470952	LOC113093913	1	--	0	LOC113093913	1
Biological process	GO:1904356	regulation of telomere maintenance via telomere lengthening	1/180 0.56%	103/47325 0.22%	0.324924	0.470952	LOC113118229	1	LOC113118229	1	--	0
Biological process	GO:2001258	negative regulation of cation channel activity	1/180 0.56%	103/47325 0.22%	0.324924	0.470952	LOC113121164	1	--	0	LOC113121164	1
Biological process	GO:0031109	microtubule polymerization or depolymerization	2/180 1.11%	307/47325 0.65%	0.325967	0.472122	LOC113112469;LOC113046866	2	--	0	LOC113112469;LOC113046866	2
Biological process	GO:0006998	nuclear envelope organization	1/180 0.56%	104/47325 0.22%	0.327498	0.472633	LOC113098643	1	--	0	LOC113098643	1
Biological process	GO:0035335	peptidyl-tyrosine dephosphorylation	1/180 0.56%	104/47325 0.22%	0.327498	0.472633	LOC113065505	1	LOC113065505	1	--	0
Biological process	GO:0044275	cellular carbohydrate catabolic process	1/180 0.56%	104/47325 0.22%	0.327498	0.472633	LOC113064214	1	--	0	LOC113064214	1
Biological process	GO:0048009	insulin-like growth factor receptor signaling pathway	1/180 0.56%	104/47325 0.22%	0.327498	0.472633	LOC113105614	1	LOC113105614	1	--	0
Biological process	GO:0051642	centrosome localization	1/180 0.56%	104/47325 0.22%	0.327498	0.472633	LOC113112469	1	--	0	LOC113112469	1
Biological process	GO:0034243	regulation of transcription elongation by RNA polymerase II	1/180 0.56%	105/47325 0.22%	0.330061	0.475067	ell	1	--	0	ell	1
Biological process	GO:0048925	lateral line system development	1/180 0.56%	105/47325 0.22%	0.330061	0.475067	LOC113056240	1	--	0	LOC113056240	1
Biological process	GO:1903432	regulation of TORC1 signaling	1/180 0.56%	105/47325 0.22%	0.330061	0.475067	LOC113062111	1	--	0	LOC113062111	1
Biological process	GO:0046661	male sex differentiation	2/180 1.11%	310/47325 0.66%	0.330131	0.475067	LOC113046883;LOC113063920	2	--	0	LOC113046883;LOC113063920	2
Biological process	GO:0005513	detection of calcium ion	1/180 0.56%	106/47325 0.22%	0.332615	0.477271	LOC113121164	1	--	0	LOC113121164	1
Biological process	GO:0019692	deoxyribose phosphate metabolic process	1/180 0.56%	106/47325 0.22%	0.332615	0.477271	samhd1	1	--	0	samhd1	1
Biological process	GO:0035019	somatic stem cell population maintenance	1/180 0.56%	106/47325 0.22%	0.332615	0.477271	LOC113116591	1	LOC113116591	1	--	0
Biological process	GO:0040036	regulation of fibroblast growth factor receptor signaling pathway	1/180 0.56%	106/47325 0.22%	0.332615	0.477271	LOC113121227	1	LOC113121227	1	--	0
Biological process	GO:0008286	insulin receptor signaling pathway	2/180 1.11%	312/47325 0.66%	0.332903	0.477344	LOC113105614;LOC113108922	2	LOC113105614	1	LOC113108922	1
Biological process	GO:0032732	positive regulation of interleukin-1 production	2/180 1.11%	313/47325 0.66%	0.334288	0.477506	LOC113075319;LOC113064371	2	--	0	LOC113075319;LOC113064371	2
Biological process	GO:0071466	cellular response to xenobiotic stimulus	2/180 1.11%	313/47325 0.66%	0.334288	0.477506	LOC113076174;LOC113051375	2	LOC113051375	1	LOC113076174	1
Biological process	GO:0006360	transcription by RNA polymerase I	1/180 0.56%	107/47325 0.23%	0.335159	0.477506	LOC113061302	1	--	0	LOC113061302	1
Biological process	GO:0009154	purine ribonucleotide catabolic process	1/180 0.56%	107/47325 0.23%	0.335159	0.477506	LOC113057959	1	--	0	LOC113057959	1
Biological process	GO:0009156	ribonucleoside monophosphate biosynthetic process	1/180 0.56%	107/47325 0.23%	0.335159	0.477506	LOC113057959	1	--	0	LOC113057959	1
Biological process	GO:0010676	positive regulation of cellular carbohydrate metabolic process	1/180 0.56%	107/47325 0.23%	0.335159	0.477506	LOC113108922	1	--	0	LOC113108922	1
Biological process	GO:0014009	glial cell proliferation	1/180 0.56%	107/47325 0.23%	0.335159	0.477506	LOC113116591	1	LOC113116591	1	--	0
Biological process	GO:0042733	embryonic digit morphogenesis	1/180 0.56%	107/47325 0.23%	0.335159	0.477506	sall1a	1	--	0	sall1a	1
Biological process	GO:0046329	negative regulation of JNK cascade	1/180 0.56%	107/47325 0.23%	0.335159	0.477506	LOC113065505	1	LOC113065505	1	--	0
Biological process	GO:1903008	organelle disassembly	2/180 1.11%	314/47325 0.66%	0.335672	0.477899	novel.2634;novel.2633	2	novel.2634;novel.2633	2	--	0
Biological process	GO:0010591	regulation of lamellipodium assembly	1/180 0.56%	108/47325 0.23%	0.337693	0.478399	LOC113056368	1	LOC113056368	1	--	0
Biological process	GO:0010828	positive regulation of glucose transmembrane transport	1/180 0.56%	108/47325 0.23%	0.337693	0.478399	LOC113108922	1	--	0	LOC113108922	1
Biological process	GO:0031663	lipopolysaccharide-mediated signaling pathway	1/180 0.56%	108/47325 0.23%	0.337693	0.478399	LOC113065505	1	LOC113065505	1	--	0
Biological process	GO:0034389	lipid droplet organization	1/180 0.56%	108/47325 0.23%	0.337693	0.478399	LOC113077852	1	LOC113077852	1	--	0
Biological process	GO:0043094	cellular metabolic compound salvage	1/180 0.56%	108/47325 0.23%	0.337693	0.478399	LOC113057959	1	--	0	LOC113057959	1
Biological process	GO:0045143	homologous chromosome segregation	1/180 0.56%	108/47325 0.23%	0.337693	0.478399	LOC113046094	1	--	0	LOC113046094	1
Biological process	GO:0070613	regulation of protein processing	1/180 0.56%	108/47325 0.23%	0.337693	0.478399	LOC113063140	1	--	0	LOC113063140	1
Biological process	GO:0042102	positive regulation of T cell proliferation	2/180 1.11%	317/47325 0.67%	0.33982	0.48028	dnaja3b;LOC113065505	2	LOC113065505	1	dnaja3b	1
Biological process	GO:0009225	nucleotide-sugar metabolic process	1/180 0.56%	109/47325 0.23%	0.340218	0.48028	LOC113044320	1	--	0	LOC113044320	1
Biological process	GO:0035162	embryonic hemopoiesis	1/180 0.56%	109/47325 0.23%	0.340218	0.48028	LOC113107212	1	LOC113107212	1	--	0
Biological process	GO:0042771	intrinsic apoptotic signaling pathway in response to DNA damage by p53 class mediator	1/180 0.56%	109/47325 0.23%	0.340218	0.48028	LOC113046883	1	--	0	LOC113046883	1
Biological process	GO:0061842	microtubule organizing center localization	1/180 0.56%	109/47325 0.23%	0.340218	0.48028	LOC113112469	1	--	0	LOC113112469	1
Biological process	GO:0001961	positive regulation of cytokine-mediated signaling pathway	1/180 0.56%	110/47325 0.23%	0.342733	0.482472	LOC113043606	1	--	0	LOC113043606	1
Biological process	GO:0032206	positive regulation of telomere maintenance	1/180 0.56%	110/47325 0.23%	0.342733	0.482472	LOC113118229	1	LOC113118229	1	--	0
Biological process	GO:1901021	positive regulation of calcium ion transmembrane transporter activity	1/180 0.56%	110/47325 0.23%	0.342733	0.482472	LOC113121164	1	--	0	LOC113121164	1
Biological process	GO:1904036	negative regulation of epithelial cell apoptotic process	1/180 0.56%	110/47325 0.23%	0.342733	0.482472	LOC113046883	1	--	0	LOC113046883	1
Biological process	GO:0000184	nuclear-transcribed mRNA catabolic process, nonsense-mediated decay	1/180 0.56%	111/47325 0.23%	0.345239	0.485319	LOC113111261	1	--	0	LOC113111261	1
Biological process	GO:2000107	negative regulation of leukocyte apoptotic process	1/180 0.56%	111/47325 0.23%	0.345239	0.485319	LOC113108922	1	--	0	LOC113108922	1
Biological process	GO:0044088	regulation of vacuole organization	1/180 0.56%	112/47325 0.24%	0.347735	0.487802	LOC113046883	1	--	0	LOC113046883	1
Biological process	GO:0060324	face development	1/180 0.56%	112/47325 0.24%	0.347735	0.487802	LOC113117056	1	--	0	LOC113117056	1
Biological process	GO:1903409	reactive oxygen species biosynthetic process	1/180 0.56%	112/47325 0.24%	0.347735	0.487802	abcd2	1	--	0	abcd2	1
Biological process	GO:0006111	regulation of gluconeogenesis	1/180 0.56%	113/47325 0.24%	0.350222	0.488897	LOC113076174	1	--	0	LOC113076174	1
Biological process	GO:0009167	purine ribonucleoside monophosphate metabolic process	1/180 0.56%	113/47325 0.24%	0.350222	0.488897	LOC113057959	1	--	0	LOC113057959	1
Biological process	GO:0021587	cerebellum morphogenesis	1/180 0.56%	113/47325 0.24%	0.350222	0.488897	cbsb	1	--	0	cbsb	1
Biological process	GO:0051310	metaphase plate congression	1/180 0.56%	113/47325 0.24%	0.350222	0.488897	LOC113046094	1	--	0	LOC113046094	1
Biological process	GO:0061081	positive regulation of myeloid leukocyte cytokine production involved in immune response	1/180 0.56%	113/47325 0.24%	0.350222	0.488897	LOC113055239	1	--	0	LOC113055239	1
Biological process	GO:0061383	trabecula morphogenesis	1/180 0.56%	113/47325 0.24%	0.350222	0.488897	LOC113117056	1	--	0	LOC113117056	1
Biological process	GO:1902622	regulation of neutrophil migration	1/180 0.56%	113/47325 0.24%	0.350222	0.488897	camk1db	1	--	0	camk1db	1
Biological process	GO:0051209	release of sequestered calcium ion into cytosol	2/180 1.11%	326/47325 0.69%	0.352213	0.489969	LOC113121164;LOC113117056	2	--	0	LOC113121164;LOC113117056	2
Biological process	GO:0006754	ATP biosynthetic process	1/180 0.56%	114/47325 0.24%	0.352699	0.489969	LOC113054139	1	--	0	LOC113054139	1
Biological process	GO:0019369	arachidonic acid metabolic process	1/180 0.56%	114/47325 0.24%	0.352699	0.489969	LOC113051375	1	LOC113051375	1	--	0
Biological process	GO:0031128	developmental induction	1/180 0.56%	114/47325 0.24%	0.352699	0.489969	sall1a	1	--	0	sall1a	1
Biological process	GO:0032743	positive regulation of interleukin-2 production	1/180 0.56%	114/47325 0.24%	0.352699	0.489969	LOC113054139	1	--	0	LOC113054139	1
Biological process	GO:0034198	cellular response to amino acid starvation	1/180 0.56%	114/47325 0.24%	0.352699	0.489969	LOC113062111	1	--	0	LOC113062111	1
Biological process	GO:1903170	negative regulation of calcium ion transmembrane transport	1/180 0.56%	114/47325 0.24%	0.352699	0.489969	LOC113121164	1	--	0	LOC113121164	1
Biological process	GO:0061041	regulation of wound healing	2/180 1.11%	327/47325 0.69%	0.353585	0.49086	f3b;LOC113116076	2	LOC113116076	1	f3b	1
Biological process	GO:0060350	endochondral bone morphogenesis	1/180 0.56%	115/47325 0.24%	0.355167	0.492034	cbsb	1	--	0	cbsb	1
Biological process	GO:0086002	cardiac muscle cell action potential involved in contraction	1/180 0.56%	115/47325 0.24%	0.355167	0.492034	LOC113098643	1	--	0	LOC113098643	1
Biological process	GO:1900744	regulation of p38MAPK cascade	1/180 0.56%	115/47325 0.24%	0.355167	0.492034	LOC113065505	1	LOC113065505	1	--	0
Biological process	GO:0006749	glutathione metabolic process	1/180 0.56%	116/47325 0.25%	0.357626	0.493832	LOC113063140	1	--	0	LOC113063140	1
Biological process	GO:0010799	regulation of peptidyl-threonine phosphorylation	1/180 0.56%	116/47325 0.25%	0.357626	0.493832	LOC113121164	1	--	0	LOC113121164	1
Biological process	GO:0043618	regulation of transcription from RNA polymerase II promoter in response to stress	1/180 0.56%	116/47325 0.25%	0.357626	0.493832	LOC113062111	1	--	0	LOC113062111	1
Biological process	GO:0071622	regulation of granulocyte chemotaxis	1/180 0.56%	116/47325 0.25%	0.357626	0.493832	camk1db	1	--	0	camk1db	1
Biological process	GO:0046660	female sex differentiation	2/180 1.11%	330/47325 0.7%	0.357696	0.493832	LOC113046883;LOC113117056	2	--	0	LOC113046883;LOC113117056	2
Biological process	GO:0051283	negative regulation of sequestering of calcium ion	2/180 1.11%	331/47325 0.7%	0.359064	0.49538	LOC113121164;LOC113117056	2	--	0	LOC113121164;LOC113117056	2
Biological process	GO:0009126	purine nucleoside monophosphate metabolic process	1/180 0.56%	117/47325 0.25%	0.360075	0.495412	LOC113057959	1	--	0	LOC113057959	1
Biological process	GO:0043154	negative regulation of cysteine-type endopeptidase activity involved in apoptotic process	1/180 0.56%	117/47325 0.25%	0.360075	0.495412	dnaja3b	1	--	0	dnaja3b	1
Biological process	GO:0046640	regulation of alpha-beta T cell proliferation	1/180 0.56%	117/47325 0.25%	0.360075	0.495412	LOC113065505	1	LOC113065505	1	--	0
Biological process	GO:2001244	positive regulation of intrinsic apoptotic signaling pathway	1/180 0.56%	117/47325 0.25%	0.360075	0.495412	LOC113046883	1	--	0	LOC113046883	1
Biological process	GO:0032007	negative regulation of TOR signaling	1/180 0.56%	118/47325 0.25%	0.362515	0.497745	LOC113062111	1	--	0	LOC113062111	1
Biological process	GO:0035307	positive regulation of protein dephosphorylation	1/180 0.56%	118/47325 0.25%	0.362515	0.497745	LOC113121164	1	--	0	LOC113121164	1
Biological process	GO:1990928	response to amino acid starvation	1/180 0.56%	118/47325 0.25%	0.362515	0.497745	LOC113062111	1	--	0	LOC113062111	1
Biological process	GO:0002286	T cell activation involved in immune response	2/180 1.11%	335/47325 0.71%	0.364526	0.498015	LOC113075319;LOC113064371	2	--	0	LOC113075319;LOC113064371	2
Biological process	GO:0005976	polysaccharide metabolic process	2/180 1.11%	335/47325 0.71%	0.364526	0.498015	LOC113064214;LOC113108922	2	--	0	LOC113064214;LOC113108922	2
Biological process	GO:0009261	ribonucleotide catabolic process	1/180 0.56%	119/47325 0.25%	0.364946	0.498015	LOC113057959	1	--	0	LOC113057959	1
Biological process	GO:0021517	ventral spinal cord development	1/180 0.56%	119/47325 0.25%	0.364946	0.498015	LOC113116591	1	LOC113116591	1	--	0
Biological process	GO:0046633	alpha-beta T cell proliferation	1/180 0.56%	119/47325 0.25%	0.364946	0.498015	LOC113065505	1	LOC113065505	1	--	0
Biological process	GO:0050855	regulation of B cell receptor signaling pathway	1/180 0.56%	119/47325 0.25%	0.364946	0.498015	LOC113065505	1	LOC113065505	1	--	0
Biological process	GO:0060760	positive regulation of response to cytokine stimulus	1/180 0.56%	119/47325 0.25%	0.364946	0.498015	LOC113043606	1	--	0	LOC113043606	1
Biological process	GO:0090311	regulation of protein deacetylation	1/180 0.56%	119/47325 0.25%	0.364946	0.498015	LOC113061302	1	--	0	LOC113061302	1
Biological process	GO:1990748	cellular detoxification	1/180 0.56%	119/47325 0.25%	0.364946	0.498015	LOC113062111	1	--	0	LOC113062111	1
Biological process	GO:0060048	cardiac muscle contraction	2/180 1.11%	336/47325 0.71%	0.365889	0.498623	LOC113121164;LOC113098643	2	--	0	LOC113121164;LOC113098643	2
Biological process	GO:1903322	positive regulation of protein modification by small protein conjugation or removal	2/180 1.11%	336/47325 0.71%	0.365889	0.498623	dnaja3b;LOC113065505	2	LOC113065505	1	dnaja3b	1
Biological process	GO:0009124	nucleoside monophosphate biosynthetic process	1/180 0.56%	120/47325 0.25%	0.367367	0.499281	LOC113057959	1	--	0	LOC113057959	1
Biological process	GO:0038202	TORC1 signaling	1/180 0.56%	120/47325 0.25%	0.367367	0.499281	LOC113062111	1	--	0	LOC113062111	1
Biological process	GO:0045663	positive regulation of myoblast differentiation	1/180 0.56%	120/47325 0.25%	0.367367	0.499281	LOC113116591	1	LOC113116591	1	--	0
Biological process	GO:0150076	neuroinflammatory response	1/180 0.56%	120/47325 0.25%	0.367367	0.499281	LOC113046883	1	--	0	LOC113046883	1
Biological process	GO:0051282	regulation of sequestering of calcium ion	2/180 1.11%	338/47325 0.71%	0.368611	0.500633	LOC113121164;LOC113117056	2	--	0	LOC113121164;LOC113117056	2
Biological process	GO:0021695	cerebellar cortex development	1/180 0.56%	121/47325 0.26%	0.36978	0.500784	LOC113061464	1	--	0	LOC113061464	1
Biological process	GO:0032873	negative regulation of stress-activated MAPK cascade	1/180 0.56%	121/47325 0.26%	0.36978	0.500784	LOC113065505	1	LOC113065505	1	--	0
Biological process	GO:0070303	negative regulation of stress-activated protein kinase signaling cascade	1/180 0.56%	121/47325 0.26%	0.36978	0.500784	LOC113065505	1	LOC113065505	1	--	0
Biological process	GO:2000117	negative regulation of cysteine-type endopeptidase activity	1/180 0.56%	121/47325 0.26%	0.36978	0.500784	dnaja3b	1	--	0	dnaja3b	1
Biological process	GO:0035303	regulation of dephosphorylation	2/180 1.11%	339/47325 0.72%	0.369971	0.500784	LOC113070737;LOC113121164	2	--	0	LOC113070737;LOC113121164	2
Biological process	GO:0048010	vascular endothelial growth factor receptor signaling pathway	1/180 0.56%	122/47325 0.26%	0.372183	0.50276	LOC113055239	1	--	0	LOC113055239	1
Biological process	GO:0055010	ventricular cardiac muscle tissue morphogenesis	1/180 0.56%	122/47325 0.26%	0.372183	0.50276	LOC113117056	1	--	0	LOC113117056	1
Biological process	GO:1902275	regulation of chromatin organization	1/180 0.56%	122/47325 0.26%	0.372183	0.50276	LOC113058058	1	--	0	LOC113058058	1
Biological process	GO:0010934	macrophage cytokine production	1/180 0.56%	123/47325 0.26%	0.374577	0.504635	LOC113055239	1	--	0	LOC113055239	1
Biological process	GO:0010935	regulation of macrophage cytokine production	1/180 0.56%	123/47325 0.26%	0.374577	0.504635	LOC113055239	1	--	0	LOC113055239	1
Biological process	GO:0032365	intracellular lipid transport	1/180 0.56%	123/47325 0.26%	0.374577	0.504635	abcd2	1	--	0	abcd2	1
Biological process	GO:0090329	regulation of DNA-templated DNA replication	1/180 0.56%	123/47325 0.26%	0.374577	0.504635	LOC113054139	1	--	0	LOC113054139	1
Biological process	GO:0051208	sequestering of calcium ion	2/180 1.11%	344/47325 0.73%	0.376751	0.507167	LOC113121164;LOC113117056	2	--	0	LOC113121164;LOC113117056	2
Biological process	GO:0043457	regulation of cellular respiration	1/180 0.56%	124/47325 0.26%	0.376962	0.507167	LOC113046883	1	--	0	LOC113046883	1
Biological process	GO:0043029	T cell homeostasis	1/180 0.56%	125/47325 0.26%	0.379338	0.509836	dnaja3b	1	--	0	dnaja3b	1
Biological process	GO:0006606	protein import into nucleus	2/180 1.11%	346/47325 0.73%	0.379454	0.509836	LOC113098643;ipo4	2	--	0	LOC113098643;ipo4	2
Biological process	GO:0000086	G2/M transition of mitotic cell cycle	2/180 1.11%	347/47325 0.73%	0.380804	0.511307	LOC113121164;LOC113097401	2	--	0	LOC113121164;LOC113097401	2
Biological process	GO:1901385	regulation of voltage-gated calcium channel activity	1/180 0.56%	126/47325 0.27%	0.381705	0.512174	LOC113121164	1	--	0	LOC113121164	1
Biological process	GO:0007565	female pregnancy	2/180 1.11%	348/47325 0.74%	0.382153	0.512432	cbsb;LOC113093913	2	--	0	cbsb;LOC113093913	2
Biological process	GO:0035270	endocrine system development	2/180 1.11%	349/47325 0.74%	0.3835	0.513278	LOC113116591;sall1a	2	LOC113116591	1	sall1a	1
Biological process	GO:0000578	embryonic axis specification	1/180 0.56%	127/47325 0.27%	0.384063	0.513278	LOC113111673	1	--	0	LOC113111673	1
Biological process	GO:0001941	postsynaptic membrane organization	1/180 0.56%	127/47325 0.27%	0.384063	0.513278	dnaja3b	1	--	0	dnaja3b	1
Biological process	GO:0009262	deoxyribonucleotide metabolic process	1/180 0.56%	127/47325 0.27%	0.384063	0.513278	samhd1	1	--	0	samhd1	1
Biological process	GO:0031952	regulation of protein autophosphorylation	1/180 0.56%	127/47325 0.27%	0.384063	0.513278	LOC113121164	1	--	0	LOC113121164	1
Biological process	GO:0003014	renal system process	2/180 1.11%	350/47325 0.74%	0.384847	0.513983	LOC113075319;LOC113064371	2	--	0	LOC113075319;LOC113064371	2
Biological process	GO:0035914	skeletal muscle cell differentiation	1/180 0.56%	128/47325 0.27%	0.386412	0.51573	LOC113046883	1	--	0	LOC113046883	1
Biological process	GO:0051170	import into nucleus	2/180 1.11%	352/47325 0.74%	0.387535	0.516886	LOC113098643;ipo4	2	--	0	LOC113098643;ipo4	2
Biological process	GO:0009268	response to pH	1/180 0.56%	129/47325 0.27%	0.388752	0.517987	LOC113093913	1	--	0	LOC113093913	1
Biological process	GO:0017015	regulation of transforming growth factor beta receptor signaling pathway	2/180 1.11%	353/47325 0.75%	0.388878	0.517987	LOC113070737;adisspa	2	--	0	LOC113070737;adisspa	2
Biological process	GO:0006584	catecholamine metabolic process	1/180 0.56%	130/47325 0.27%	0.391083	0.519201	LOC113057959	1	--	0	LOC113057959	1
Biological process	GO:0009712	catechol-containing compound metabolic process	1/180 0.56%	130/47325 0.27%	0.391083	0.519201	LOC113057959	1	--	0	LOC113057959	1
Biological process	GO:0031062	positive regulation of histone methylation	1/180 0.56%	130/47325 0.27%	0.391083	0.519201	LOC113061302	1	--	0	LOC113061302	1
Biological process	GO:0035850	epithelial cell differentiation involved in kidney development	1/180 0.56%	130/47325 0.27%	0.391083	0.519201	sall1a	1	--	0	sall1a	1
Biological process	GO:0048741	skeletal muscle fiber development	1/180 0.56%	130/47325 0.27%	0.391083	0.519201	rbfox1l	1	rbfox1l	1	--	0
Biological process	GO:0001658	branching involved in ureteric bud morphogenesis	1/180 0.56%	131/47325 0.28%	0.393406	0.521594	sall1a	1	--	0	sall1a	1
Biological process	GO:0070192	chromosome organization involved in meiotic cell cycle	1/180 0.56%	131/47325 0.28%	0.393406	0.521594	LOC113046094	1	--	0	LOC113046094	1
Biological process	GO:1903844	regulation of cellular response to transforming growth factor beta stimulus	2/180 1.11%	357/47325 0.75%	0.394235	0.522348	LOC113070737;adisspa	2	--	0	LOC113070737;adisspa	2
Biological process	GO:0006414	translational elongation	1/180 0.56%	132/47325 0.28%	0.395719	0.522933	LOC113061464	1	--	0	LOC113061464	1
Biological process	GO:0009395	phospholipid catabolic process	1/180 0.56%	132/47325 0.28%	0.395719	0.522933	novel.268	1	novel.268	1	--	0
Biological process	GO:0050856	regulation of T cell receptor signaling pathway	1/180 0.56%	132/47325 0.28%	0.395719	0.522933	LOC113065505	1	LOC113065505	1	--	0
Biological process	GO:1902743	regulation of lamellipodium organization	1/180 0.56%	132/47325 0.28%	0.395719	0.522933	LOC113056368	1	LOC113056368	1	--	0
Biological process	GO:0097352	autophagosome maturation	1/180 0.56%	133/47325 0.28%	0.398024	0.525633	LOC113121164	1	--	0	LOC113121164	1
Biological process	GO:0065004	protein-DNA complex assembly	2/180 1.11%	361/47325 0.76%	0.39957	0.526981	LOC113049195;LOC113061302	2	--	0	LOC113049195;LOC113061302	2
Biological process	GO:2000045	regulation of G1/S transition of mitotic cell cycle	2/180 1.11%	361/47325 0.76%	0.39957	0.526981	id2a;LOC113060586	2	id2a;LOC113060586	2	--	0
Biological process	GO:0035384	thioester biosynthetic process	1/180 0.56%	134/47325 0.28%	0.40032	0.527276	LOC113045280	1	--	0	LOC113045280	1
Biological process	GO:0071616	acyl-CoA biosynthetic process	1/180 0.56%	134/47325 0.28%	0.40032	0.527276	LOC113045280	1	--	0	LOC113045280	1
Biological process	GO:0042267	natural killer cell mediated cytotoxicity	1/180 0.56%	135/47325 0.29%	0.402607	0.529594	LOC113113767	1	--	0	LOC113113767	1
Biological process	GO:0043516	regulation of DNA damage response, signal transduction by p53 class mediator	1/180 0.56%	135/47325 0.29%	0.402607	0.529594	LOC113116591	1	LOC113116591	1	--	0
Biological process	GO:0044703	multi-organism reproductive process	2/180 1.11%	365/47325 0.77%	0.404884	0.531198	cbsb;LOC113093913	2	--	0	cbsb;LOC113093913	2
Biological process	GO:0016445	somatic diversification of immunoglobulins	1/180 0.56%	136/47325 0.29%	0.404886	0.531198	samhd1	1	--	0	samhd1	1
Biological process	GO:0040014	regulation of multicellular organism growth	1/180 0.56%	136/47325 0.29%	0.404886	0.531198	LOC113117056	1	--	0	LOC113117056	1
Biological process	GO:0050885	neuromuscular process controlling balance	1/180 0.56%	136/47325 0.29%	0.404886	0.531198	LOC113061464	1	--	0	LOC113061464	1
Biological process	GO:0044839	cell cycle G2/M phase transition	2/180 1.11%	366/47325 0.77%	0.406209	0.531742	LOC113121164;LOC113097401	2	--	0	LOC113121164;LOC113097401	2
Biological process	GO:0021515	cell differentiation in spinal cord	1/180 0.56%	137/47325 0.29%	0.407156	0.531742	LOC113116591	1	LOC113116591	1	--	0
Biological process	GO:0032784	regulation of DNA-templated transcription elongation	1/180 0.56%	137/47325 0.29%	0.407156	0.531742	ell	1	--	0	ell	1
Biological process	GO:0043620	regulation of DNA-templated transcription in response to stress	1/180 0.56%	137/47325 0.29%	0.407156	0.531742	LOC113062111	1	--	0	LOC113062111	1
Biological process	GO:0050688	regulation of defense response to virus	1/180 0.56%	137/47325 0.29%	0.407156	0.531742	LOC113065505	1	LOC113065505	1	--	0
Biological process	GO:0051303	establishment of chromosome localization	1/180 0.56%	137/47325 0.29%	0.407156	0.531742	LOC113046094	1	--	0	LOC113046094	1
Biological process	GO:0051954	positive regulation of amine transport	1/180 0.56%	137/47325 0.29%	0.407156	0.531742	LOC113093913	1	--	0	LOC113093913	1
Biological process	GO:0019646	aerobic electron transport chain	1/180 0.56%	138/47325 0.29%	0.409418	0.534347	LOC113064075	1	--	0	LOC113064075	1
Biological process	GO:0046580	negative regulation of Ras protein signal transduction	1/180 0.56%	139/47325 0.29%	0.41167	0.536241	LOC113076174	1	--	0	LOC113076174	1
Biological process	GO:0061005	cell differentiation involved in kidney development	1/180 0.56%	139/47325 0.29%	0.41167	0.536241	sall1a	1	--	0	sall1a	1
Biological process	GO:0097300	programmed necrotic cell death	1/180 0.56%	139/47325 0.29%	0.41167	0.536241	LOC113046883	1	--	0	LOC113046883	1
Biological process	GO:0009206	purine ribonucleoside triphosphate biosynthetic process	1/180 0.56%	140/47325 0.3%	0.413915	0.536378	LOC113054139	1	--	0	LOC113054139	1
Biological process	GO:0010569	regulation of double-strand break repair via homologous recombination	1/180 0.56%	140/47325 0.3%	0.413915	0.536378	LOC113120494	1	--	0	LOC113120494	1
Biological process	GO:0031641	regulation of myelination	1/180 0.56%	140/47325 0.3%	0.413915	0.536378	nsun5	1	--	0	nsun5	1
Biological process	GO:0035065	regulation of histone acetylation	1/180 0.56%	140/47325 0.3%	0.413915	0.536378	LOC113061302	1	--	0	LOC113061302	1
Biological process	GO:0051955	regulation of amino acid transport	1/180 0.56%	140/47325 0.3%	0.413915	0.536378	LOC113093913	1	--	0	LOC113093913	1
Biological process	GO:0065002	intracellular protein transmembrane transport	1/180 0.56%	140/47325 0.3%	0.413915	0.536378	LOC113106130	1	--	0	LOC113106130	1
Biological process	GO:0090501	RNA phosphodiester bond hydrolysis	1/180 0.56%	140/47325 0.3%	0.413915	0.536378	utp20	1	--	0	utp20	1
Biological process	GO:1902600	proton transmembrane transport	1/180 0.56%	140/47325 0.3%	0.413915	0.536378	LOC113064209	1	--	0	LOC113064209	1
Biological process	GO:0009636	response to toxic substance	2/180 1.11%	373/47325 0.79%	0.415444	0.536502	LOC113062111;LOC113046883	2	--	0	LOC113062111;LOC113046883	2
Biological process	GO:0043280	positive regulation of cysteine-type endopeptidase activity involved in apoptotic process	2/180 1.11%	373/47325 0.79%	0.415444	0.536502	dnaja3b;f3b	2	--	0	dnaja3b;f3b	2
Biological process	GO:0006826	iron ion transport	1/180 0.56%	141/47325 0.3%	0.41615	0.536502	LOC113045904	1	--	0	LOC113045904	1
Biological process	GO:0021575	hindbrain morphogenesis	1/180 0.56%	141/47325 0.3%	0.41615	0.536502	cbsb	1	--	0	cbsb	1
Biological process	GO:0034314	Arp2/3 complex-mediated actin nucleation	1/180 0.56%	141/47325 0.3%	0.41615	0.536502	LOC113070006	1	--	0	LOC113070006	1
Biological process	GO:0045911	positive regulation of DNA recombination	1/180 0.56%	141/47325 0.3%	0.41615	0.536502	LOC113120494	1	--	0	LOC113120494	1
Biological process	GO:0046324	regulation of glucose import	1/180 0.56%	141/47325 0.3%	0.41615	0.536502	LOC113108922	1	--	0	LOC113108922	1
Biological process	GO:0070988	demethylation	1/180 0.56%	141/47325 0.3%	0.41615	0.536502	LOC113043252	1	--	0	LOC113043252	1
Biological process	GO:0002228	natural killer cell mediated immunity	1/180 0.56%	142/47325 0.3%	0.418378	0.537991	LOC113113767	1	--	0	LOC113113767	1
Biological process	GO:0010939	regulation of necrotic cell death	1/180 0.56%	142/47325 0.3%	0.418378	0.537991	LOC113046883	1	--	0	LOC113046883	1
Biological process	GO:0035195	miRNA-mediated gene silencing	1/180 0.56%	142/47325 0.3%	0.418378	0.537991	LOC113074346	1	--	0	LOC113074346	1
Biological process	GO:0097237	cellular response to toxic substance	1/180 0.56%	142/47325 0.3%	0.418378	0.537991	LOC113062111	1	--	0	LOC113062111	1
Biological process	GO:0009266	response to temperature stimulus	2/180 1.11%	376/47325 0.79%	0.41938	0.538935	dnaja3b;LOC113055239	2	--	0	dnaja3b;LOC113055239	2
Biological process	GO:0034605	cellular response to heat	1/180 0.56%	143/47325 0.3%	0.420597	0.539806	LOC113055239	1	--	0	LOC113055239	1
Biological process	GO:0072527	pyrimidine-containing compound metabolic process	1/180 0.56%	143/47325 0.3%	0.420597	0.539806	LOC113093832	1	LOC113093832	1	--	0
Biological process	GO:0071887	leukocyte apoptotic process	2/180 1.11%	378/47325 0.8%	0.421997	0.541257	dnaja3b;LOC113108922	2	--	0	dnaja3b;LOC113108922	2
Biological process	GO:0006890	retrograde vesicle-mediated transport, Golgi to endoplasmic reticulum	1/180 0.56%	144/47325 0.3%	0.422807	0.541603	LOC113045824	1	LOC113045824	1	--	0
Biological process	GO:0014904	myotube cell development	1/180 0.56%	144/47325 0.3%	0.422807	0.541603	rbfox1l	1	rbfox1l	1	--	0
Biological process	GO:0044706	multi-multicellular organism process	2/180 1.11%	379/47325 0.8%	0.423303	0.541893	cbsb;LOC113093913	2	--	0	cbsb;LOC113093913	2
Biological process	GO:0006368	transcription elongation by RNA polymerase II promoter	1/180 0.56%	145/47325 0.31%	0.425009	0.543037	ell	1	--	0	ell	1
Biological process	GO:0043525	positive regulation of neuron apoptotic process	1/180 0.56%	145/47325 0.31%	0.425009	0.543037	LOC113046883	1	--	0	LOC113046883	1
Biological process	GO:0061082	myeloid leukocyte cytokine production	1/180 0.56%	145/47325 0.31%	0.425009	0.543037	LOC113055239	1	--	0	LOC113055239	1
Biological process	GO:0021543	pallium development	2/180 1.11%	381/47325 0.81%	0.425911	0.543843	novel.4068;nsun5	2	--	0	novel.4068;nsun5	2
Biological process	GO:0002040	sprouting angiogenesis	2/180 1.11%	382/47325 0.81%	0.427212	0.544811	LOC113074190;LOC113041539	2	--	0	LOC113074190;LOC113041539	2
Biological process	GO:2000243	positive regulation of reproductive process	2/180 1.11%	382/47325 0.81%	0.427212	0.544811	ythdc2;LOC113046094	2	--	0	ythdc2;LOC113046094	2
Biological process	GO:0009145	purine nucleoside triphosphate biosynthetic process	1/180 0.56%	147/47325 0.31%	0.429388	0.546544	LOC113054139	1	--	0	LOC113054139	1
Biological process	GO:0042775	mitochondrial ATP synthesis coupled electron transport	1/180 0.56%	147/47325 0.31%	0.429388	0.546544	LOC113064075	1	--	0	LOC113064075	1
Biological process	GO:0046839	phospholipid dephosphorylation	1/180 0.56%	147/47325 0.31%	0.429388	0.546544	LOC113070737	1	--	0	LOC113070737	1
Biological process	GO:0060675	ureteric bud morphogenesis	1/180 0.56%	148/47325 0.31%	0.431565	0.548618	sall1a	1	--	0	sall1a	1
Biological process	GO:0072171	mesonephric tubule morphogenesis	1/180 0.56%	148/47325 0.31%	0.431565	0.548618	sall1a	1	--	0	sall1a	1
Biological process	GO:0002526	acute inflammatory response	2/180 1.11%	387/47325 0.82%	0.433697	0.550329	LOC113046883;f3b	2	--	0	LOC113046883;f3b	2
Biological process	GO:0003179	heart valve morphogenesis	1/180 0.56%	149/47325 0.31%	0.433734	0.550329	LOC113116591	1	LOC113116591	1	--	0
Biological process	GO:0006879	cellular iron ion homeostasis	1/180 0.56%	149/47325 0.31%	0.433734	0.550329	LOC113045904	1	--	0	LOC113045904	1
Biological process	GO:0035194	post-transcriptional gene silencing by RNA	1/180 0.56%	150/47325 0.32%	0.435895	0.552023	LOC113074346	1	--	0	LOC113074346	1
Biological process	GO:0072348	sulfur compound transport	1/180 0.56%	150/47325 0.32%	0.435895	0.552023	LOC113042760	1	LOC113042760	1	--	0
Biological process	GO:1902807	negative regulation of cell cycle G1/S phase transition	1/180 0.56%	150/47325 0.32%	0.435895	0.552023	LOC113048758	1	LOC113048758	1	--	0
Biological process	GO:0042773	ATP synthesis coupled electron transport	1/180 0.56%	151/47325 0.32%	0.438047	0.5537	LOC113064075	1	--	0	LOC113064075	1
Biological process	GO:0045132	meiotic chromosome segregation	1/180 0.56%	151/47325 0.32%	0.438047	0.5537	LOC113046094	1	--	0	LOC113046094	1
Biological process	GO:0050000	chromosome localization	1/180 0.56%	151/47325 0.32%	0.438047	0.5537	LOC113046094	1	--	0	LOC113046094	1
Biological process	GO:0002200	somatic diversification of immune receptors	1/180 0.56%	152/47325 0.32%	0.440191	0.555361	samhd1	1	--	0	samhd1	1
Biological process	GO:0031018	endocrine pancreas development	1/180 0.56%	152/47325 0.32%	0.440191	0.555361	LOC113116591	1	LOC113116591	1	--	0
Biological process	GO:0043666	regulation of phosphoprotein phosphatase activity	1/180 0.56%	152/47325 0.32%	0.440191	0.555361	LOC113121164	1	--	0	LOC113121164	1
Biological process	GO:0016441	post-transcriptional gene silencing	1/180 0.56%	153/47325 0.32%	0.442327	0.557355	LOC113074346	1	--	0	LOC113074346	1
Biological process	GO:0098754	detoxification	1/180 0.56%	153/47325 0.32%	0.442327	0.557355	LOC113062111	1	--	0	LOC113062111	1
Biological process	GO:0043488	regulation of mRNA stability	2/180 1.11%	395/47325 0.83%	0.44399	0.558983	LOC113055239;LOC113046094	2	--	0	LOC113055239;LOC113046094	2
Biological process	GO:0035306	positive regulation of dephosphorylation	1/180 0.56%	154/47325 0.33%	0.444455	0.558983	LOC113121164	1	--	0	LOC113121164	1
Biological process	GO:0042149	cellular response to glucose starvation	1/180 0.56%	154/47325 0.33%	0.444455	0.558983	LOC113062111	1	--	0	LOC113062111	1
Biological process	GO:0000070	mitotic sister chromatid segregation	2/180 1.11%	396/47325 0.84%	0.44527	0.559656	LOC113046866;LOC113061302	2	--	0	LOC113046866;LOC113061302	2
Biological process	GO:0009948	anterior/posterior axis specification	1/180 0.56%	155/47325 0.33%	0.446575	0.560244	LOC113111673	1	--	0	LOC113111673	1
Biological process	GO:0051149	positive regulation of muscle cell differentiation	1/180 0.56%	155/47325 0.33%	0.446575	0.560244	LOC113050543	1	--	0	LOC113050543	1
Biological process	GO:1900182	positive regulation of protein localization to nucleus	1/180 0.56%	155/47325 0.33%	0.446575	0.560244	LOC113062111	1	--	0	LOC113062111	1
Biological process	GO:0048483	autonomic nervous system development	1/180 0.56%	156/47325 0.33%	0.448687	0.562541	LOC113116591	1	LOC113116591	1	--	0
Biological process	GO:0006941	striated muscle contraction	2/180 1.11%	399/47325 0.84%	0.449098	0.562705	LOC113121164;LOC113098643	2	--	0	LOC113121164;LOC113098643	2
Biological process	GO:0051145	smooth muscle cell differentiation	1/180 0.56%	157/47325 0.33%	0.450791	0.564474	LOC113050543	1	--	0	LOC113050543	1
Biological process	GO:0001508	action potential	2/180 1.11%	401/47325 0.85%	0.451642	0.565187	LOC113121164;LOC113098643	2	--	0	LOC113121164;LOC113098643	2
Biological process	GO:0006940	regulation of smooth muscle contraction	1/180 0.56%	158/47325 0.33%	0.452887	0.565685	LOC113056368	1	LOC113056368	1	--	0
Biological process	GO:0009201	ribonucleoside triphosphate biosynthetic process	1/180 0.56%	158/47325 0.33%	0.452887	0.565685	LOC113054139	1	--	0	LOC113054139	1
Biological process	GO:0085029	extracellular matrix assembly	1/180 0.56%	158/47325 0.33%	0.452887	0.565685	LOC113107160	1	LOC113107160	1	--	0
Biological process	GO:0009161	ribonucleoside monophosphate metabolic process	1/180 0.56%	159/47325 0.34%	0.454975	0.56794	LOC113057959	1	--	0	LOC113057959	1
Biological process	GO:0042552	myelination	2/180 1.11%	404/47325 0.85%	0.455446	0.568175	abcd2;nsun5	2	--	0	abcd2;nsun5	2
Biological process	GO:2001056	positive regulation of cysteine-type endopeptidase activity	2/180 1.11%	405/47325 0.86%	0.456711	0.568767	dnaja3b;f3b	2	--	0	dnaja3b;f3b	2
Biological process	GO:0048016	inositol phosphate-mediated signaling	1/180 0.56%	160/47325 0.34%	0.457055	0.568767	LOC113056368	1	LOC113056368	1	--	0
Biological process	GO:0050858	negative regulation of antigen receptor-mediated signaling pathway	1/180 0.56%	160/47325 0.34%	0.457055	0.568767	LOC113065505	1	LOC113065505	1	--	0
Biological process	GO:0071806	protein transmembrane transport	1/180 0.56%	160/47325 0.34%	0.457055	0.568767	LOC113106130	1	--	0	LOC113106130	1
Biological process	GO:0098876	vesicle-mediated transport to the plasma membrane	2/180 1.11%	406/47325 0.86%	0.457974	0.569557	LOC113102212;LOC113099910	2	LOC113102212;LOC113099910	2	--	0
Biological process	GO:0007034	vacuolar transport	2/180 1.11%	409/47325 0.86%	0.461752	0.5739	novel.2634;novel.2633	2	novel.2634;novel.2633	2	--	0
Biological process	GO:0033866	nucleoside bisphosphate biosynthetic process	1/180 0.56%	163/47325 0.34%	0.463247	0.574335	LOC113045280	1	--	0	LOC113045280	1
Biological process	GO:0034030	ribonucleoside bisphosphate biosynthetic process	1/180 0.56%	163/47325 0.34%	0.463247	0.574335	LOC113045280	1	--	0	LOC113045280	1
Biological process	GO:0034033	purine nucleoside bisphosphate biosynthetic process	1/180 0.56%	163/47325 0.34%	0.463247	0.574335	LOC113045280	1	--	0	LOC113045280	1
Biological process	GO:0048008	platelet-derived growth factor receptor signaling pathway	1/180 0.56%	163/47325 0.34%	0.463247	0.574335	f3b	1	--	0	f3b	1
Biological process	GO:0007519	skeletal muscle tissue development	2/180 1.11%	411/47325 0.87%	0.464263	0.575238	LOC113046883;rbfox1l	2	rbfox1l	1	LOC113046883	1
Biological process	GO:0048857	neural nucleus development	1/180 0.56%	164/47325 0.35%	0.465296	0.576079	LOC113121164	1	--	0	LOC113121164	1
Biological process	GO:1903034	regulation of response to wounding	2/180 1.11%	412/47325 0.87%	0.465515	0.576079	f3b;LOC113116076	2	LOC113116076	1	f3b	1
Biological process	GO:0043484	regulation of RNA splicing	2/180 1.11%	413/47325 0.87%	0.466766	0.577271	LOC113111261;rbfox1l	2	rbfox1l	1	LOC113111261	1
Biological process	GO:1905897	regulation of response to endoplasmic reticulum stress	1/180 0.56%	165/47325 0.35%	0.467337	0.57762	LOC113046883	1	--	0	LOC113046883	1
Biological process	GO:0007272	ensheathment of neurons	2/180 1.11%	414/47325 0.87%	0.468016	0.577747	abcd2;nsun5	2	--	0	abcd2;nsun5	2
Biological process	GO:0008366	axon ensheathment	2/180 1.11%	414/47325 0.87%	0.468016	0.577747	abcd2;nsun5	2	--	0	abcd2;nsun5	2
Biological process	GO:0010660	regulation of muscle cell apoptotic process	1/180 0.56%	166/47325 0.35%	0.46937	0.578351	LOC113046883	1	--	0	LOC113046883	1
Biological process	GO:0032204	regulation of telomere maintenance	1/180 0.56%	166/47325 0.35%	0.46937	0.578351	LOC113118229	1	LOC113118229	1	--	0
Biological process	GO:0051058	negative regulation of small GTPase mediated signal transduction	1/180 0.56%	166/47325 0.35%	0.46937	0.578351	LOC113076174	1	--	0	LOC113076174	1
Biological process	GO:0007605	sensory perception of sound	2/180 1.11%	417/47325 0.88%	0.471753	0.580931	LOC113117056;LOC113063649	2	--	0	LOC113117056;LOC113063649	2
Biological process	GO:0006094	gluconeogenesis	1/180 0.56%	168/47325 0.35%	0.473413	0.581547	LOC113076174	1	--	0	LOC113076174	1
Biological process	GO:0006805	xenobiotic metabolic process	1/180 0.56%	168/47325 0.35%	0.473413	0.581547	LOC113051375	1	LOC113051375	1	--	0
Biological process	GO:0030193	regulation of blood coagulation	1/180 0.56%	168/47325 0.35%	0.473413	0.581547	f3b	1	--	0	f3b	1
Biological process	GO:0046854	phosphatidylinositol phosphate biosynthetic process	1/180 0.56%	168/47325 0.35%	0.473413	0.581547	LOC113112937	1	--	0	LOC113112937	1
Biological process	GO:0031122	cytoplasmic microtubule organization	1/180 0.56%	169/47325 0.36%	0.475423	0.583659	LOC113046866	1	--	0	LOC113046866	1
Biological process	GO:0010827	regulation of glucose transmembrane transport	1/180 0.56%	170/47325 0.36%	0.477425	0.585043	LOC113108922	1	--	0	LOC113108922	1
Biological process	GO:0051926	negative regulation of calcium ion transport	1/180 0.56%	170/47325 0.36%	0.477425	0.585043	LOC113121164	1	--	0	LOC113121164	1
Biological process	GO:0098900	regulation of action potential	1/180 0.56%	170/47325 0.36%	0.477425	0.585043	LOC113121164	1	--	0	LOC113121164	1
Biological process	GO:0072006	nephron development	2/180 1.11%	423/47325 0.89%	0.479181	0.585342	LOC113056368;sall1a	2	LOC113056368	1	sall1a	1
Biological process	GO:0031397	negative regulation of protein ubiquitination	1/180 0.56%	171/47325 0.36%	0.47942	0.585342	LOC113116591	1	LOC113116591	1	--	0
Biological process	GO:0032760	positive regulation of tumor necrosis factor production	1/180 0.56%	171/47325 0.36%	0.47942	0.585342	LOC113055239	1	--	0	LOC113055239	1
Biological process	GO:0046173	polyol biosynthetic process	1/180 0.56%	171/47325 0.36%	0.47942	0.585342	LOC113056857	1	--	0	LOC113056857	1
Biological process	GO:0050766	positive regulation of phagocytosis	1/180 0.56%	171/47325 0.36%	0.47942	0.585342	camk1db	1	--	0	camk1db	1
Biological process	GO:0086003	cardiac muscle cell contraction	1/180 0.56%	171/47325 0.36%	0.47942	0.585342	LOC113098643	1	--	0	LOC113098643	1
Biological process	GO:0048771	tissue remodeling	2/180 1.11%	424/47325 0.9%	0.480413	0.586197	cbsb;LOC113117056	2	--	0	cbsb;LOC113117056	2
Biological process	GO:0001942	hair follicle development	1/180 0.56%	172/47325 0.36%	0.481407	0.586697	LOC113119539	1	--	0	LOC113119539	1
Biological process	GO:0032413	negative regulation of ion transmembrane transporter activity	1/180 0.56%	172/47325 0.36%	0.481407	0.586697	LOC113121164	1	--	0	LOC113121164	1
Biological process	GO:0010657	muscle cell apoptotic process	1/180 0.56%	173/47325 0.37%	0.483387	0.587681	LOC113046883	1	--	0	LOC113046883	1
Biological process	GO:0021766	hippocampus development	1/180 0.56%	173/47325 0.37%	0.483387	0.587681	novel.4068	1	--	0	novel.4068	1
Biological process	GO:0036473	cell death in response to oxidative stress	1/180 0.56%	173/47325 0.37%	0.483387	0.587681	LOC113038959	1	--	0	LOC113038959	1
Biological process	GO:0140115	export across plasma membrane	1/180 0.56%	173/47325 0.37%	0.483387	0.587681	LOC113121164	1	--	0	LOC113121164	1
Biological process	GO:0000079	regulation of cyclin-dependent protein serine/threonine kinase activity	1/180 0.56%	174/47325 0.37%	0.485359	0.589008	LOC113097401	1	--	0	LOC113097401	1
Biological process	GO:0033108	mitochondrial respiratory chain complex assembly	1/180 0.56%	174/47325 0.37%	0.485359	0.589008	LOC113095441	1	--	0	LOC113095441	1
Biological process	GO:0050818	regulation of coagulation	1/180 0.56%	174/47325 0.37%	0.485359	0.589008	f3b	1	--	0	f3b	1
Biological process	GO:0006006	glucose metabolic process	2/180 1.11%	429/47325 0.91%	0.486545	0.59009	LOC113076174;LOC113108922	2	--	0	LOC113076174;LOC113108922	2
Biological process	GO:1900046	regulation of hemostasis	1/180 0.56%	175/47325 0.37%	0.487324	0.590677	f3b	1	--	0	f3b	1
Biological process	GO:0060538	skeletal muscle organ development	2/180 1.11%	431/47325 0.91%	0.488985	0.592334	LOC113046883;rbfox1l	2	rbfox1l	1	LOC113046883	1
Biological process	GO:0009123	nucleoside monophosphate metabolic process	1/180 0.56%	176/47325 0.37%	0.489281	0.592334	LOC113057959	1	--	0	LOC113057959	1
Biological process	GO:0007127	meiosis I	1/180 0.56%	177/47325 0.37%	0.491231	0.593977	LOC113046094	1	--	0	LOC113046094	1
Biological process	GO:0019319	hexose biosynthetic process	1/180 0.56%	177/47325 0.37%	0.491231	0.593977	LOC113076174	1	--	0	LOC113076174	1
Biological process	GO:0046323	glucose import	1/180 0.56%	178/47325 0.38%	0.493173	0.595344	LOC113108922	1	--	0	LOC113108922	1
Biological process	GO:1902882	regulation of response to oxidative stress	1/180 0.56%	178/47325 0.38%	0.493173	0.595344	LOC113062111	1	--	0	LOC113062111	1
Biological process	GO:0009267	cellular response to starvation	2/180 1.11%	435/47325 0.92%	0.493845	0.595344	LOC113062111;LOC113093913	2	--	0	LOC113062111;LOC113093913	2
Biological process	GO:0022618	ribonucleoprotein complex assembly	2/180 1.11%	435/47325 0.92%	0.493845	0.595344	novel.1079;dhx30	2	--	0	novel.1079;dhx30	2
Biological process	GO:0061013	regulation of mRNA catabolic process	2/180 1.11%	435/47325 0.92%	0.493845	0.595344	LOC113055239;LOC113046094	2	--	0	LOC113055239;LOC113046094	2
Biological process	GO:0050679	positive regulation of epithelial cell proliferation	2/180 1.11%	436/47325 0.92%	0.495055	0.595611	f3b;LOC113108922	2	--	0	f3b;LOC113108922	2
Biological process	GO:1903557	positive regulation of tumor necrosis factor superfamily cytokine production	1/180 0.56%	179/47325 0.38%	0.495108	0.595611	LOC113055239	1	--	0	LOC113055239	1
Biological process	GO:0010927	cellular component assembly involved in morphogenesis	2/180 1.11%	437/47325 0.92%	0.496263	0.595611	LOC113102212;LOC113099910	2	LOC113102212;LOC113099910	2	--	0
Biological process	GO:0022404	molting cycle process	1/180 0.56%	180/47325 0.38%	0.497036	0.595611	LOC113119539	1	--	0	LOC113119539	1
Biological process	GO:0022405	hair cycle process	1/180 0.56%	180/47325 0.38%	0.497036	0.595611	LOC113119539	1	--	0	LOC113119539	1
Biological process	GO:0032623	interleukin-2 production	1/180 0.56%	180/47325 0.38%	0.497036	0.595611	LOC113054139	1	--	0	LOC113054139	1
Biological process	GO:0032663	regulation of interleukin-2 production	1/180 0.56%	180/47325 0.38%	0.497036	0.595611	LOC113054139	1	--	0	LOC113054139	1
Biological process	GO:0043407	negative regulation of MAP kinase activity	1/180 0.56%	180/47325 0.38%	0.497036	0.595611	LOC113065505	1	LOC113065505	1	--	0
Biological process	GO:0061982	meiosis I cell cycle process	1/180 0.56%	180/47325 0.38%	0.497036	0.595611	LOC113046094	1	--	0	LOC113046094	1
Biological process	GO:0071230	cellular response to amino acid stimulus	1/180 0.56%	180/47325 0.38%	0.497036	0.595611	LOC113062111	1	--	0	LOC113062111	1
Biological process	GO:0071824	protein-DNA complex subunit organization	2/180 1.11%	438/47325 0.93%	0.49747	0.595776	LOC113049195;LOC113061302	2	--	0	LOC113049195;LOC113061302	2
Biological process	GO:0051302	regulation of cell division	2/180 1.11%	439/47325 0.93%	0.498675	0.596487	LOC113121164;LOC113048758	2	LOC113048758	1	LOC113121164	1
Biological process	GO:2001234	negative regulation of apoptotic signaling pathway	2/180 1.11%	439/47325 0.93%	0.498675	0.596487	ar;LOC113050543	2	ar	1	LOC113050543	1
Biological process	GO:0045661	regulation of myoblast differentiation	1/180 0.56%	181/47325 0.38%	0.498956	0.596487	LOC113116591	1	LOC113116591	1	--	0
Biological process	GO:0032835	glomerulus development	1/180 0.56%	182/47325 0.38%	0.500869	0.5976	LOC113056368	1	LOC113056368	1	--	0
Biological process	GO:0070534	protein K63-linked ubiquitination	1/180 0.56%	182/47325 0.38%	0.500869	0.5976	LOC113065505	1	LOC113065505	1	--	0
Biological process	GO:1904029	regulation of cyclin-dependent protein kinase activity	1/180 0.56%	182/47325 0.38%	0.500869	0.5976	LOC113097401	1	--	0	LOC113097401	1
Biological process	GO:0045824	negative regulation of innate immune response	2/180 1.11%	441/47325 0.93%	0.501079	0.5976	dnaja3b;samhd1	2	--	0	dnaja3b;samhd1	2
Biological process	GO:0003170	heart valve development	1/180 0.56%	183/47325 0.39%	0.502775	0.598556	LOC113116591	1	LOC113116591	1	--	0
Biological process	GO:0045913	positive regulation of carbohydrate metabolic process	1/180 0.56%	183/47325 0.39%	0.502775	0.598556	LOC113108922	1	--	0	LOC113108922	1
Biological process	GO:0046364	monosaccharide biosynthetic process	1/180 0.56%	183/47325 0.39%	0.502775	0.598556	LOC113076174	1	--	0	LOC113076174	1
Biological process	GO:1903169	regulation of calcium ion transmembrane transport	2/180 1.11%	444/47325 0.94%	0.504671	0.599748	LOC113121164;LOC113117056	2	--	0	LOC113121164;LOC113117056	2
Biological process	GO:0002260	lymphocyte homeostasis	1/180 0.56%	184/47325 0.39%	0.504673	0.599748	dnaja3b	1	--	0	dnaja3b	1
Biological process	GO:0055008	cardiac muscle tissue morphogenesis	1/180 0.56%	184/47325 0.39%	0.504673	0.599748	LOC113117056	1	--	0	LOC113117056	1
Biological process	GO:0010950	positive regulation of endopeptidase activity	2/180 1.11%	445/47325 0.94%	0.505865	0.600572	dnaja3b;f3b	2	--	0	dnaja3b;f3b	2
Biological process	GO:0006354	DNA-templated transcription elongation	1/180 0.56%	185/47325 0.39%	0.506565	0.600572	ell	1	--	0	ell	1
Biological process	GO:0009142	nucleoside triphosphate biosynthetic process	1/180 0.56%	185/47325 0.39%	0.506565	0.600572	LOC113054139	1	--	0	LOC113054139	1
Biological process	GO:0045669	positive regulation of osteoblast differentiation	1/180 0.56%	185/47325 0.39%	0.506565	0.600572	LOC113116076	1	LOC113116076	1	--	0
Biological process	GO:0016482	cytosolic transport	2/180 1.11%	446/47325 0.94%	0.507056	0.6008	LOC113063920;LOC113045824	2	LOC113045824	1	LOC113063920	1
Biological process	GO:0006937	regulation of muscle contraction	2/180 1.11%	447/47325 0.94%	0.508246	0.60103	LOC113121164;LOC113056368	2	LOC113056368	1	LOC113121164	1
Biological process	GO:0051092	positive regulation of NF-kappaB transcription factor activity	2/180 1.11%	447/47325 0.94%	0.508246	0.60103	ar;LOC113050543	2	ar	1	LOC113050543	1
Biological process	GO:0072332	intrinsic apoptotic signaling pathway by p53 class mediator	1/180 0.56%	186/47325 0.39%	0.508449	0.60103	LOC113046883	1	--	0	LOC113046883	1
Biological process	GO:0098773	skin epidermis development	1/180 0.56%	186/47325 0.39%	0.508449	0.60103	LOC113119539	1	--	0	LOC113119539	1
Biological process	GO:0090305	nucleic acid phosphodiester bond hydrolysis	1/180 0.56%	187/47325 0.4%	0.510326	0.602894	utp20	1	--	0	utp20	1
Biological process	GO:0032410	negative regulation of transporter activity	1/180 0.56%	188/47325 0.4%	0.512196	0.604391	LOC113121164	1	--	0	LOC113121164	1
Biological process	GO:0045010	actin nucleation	1/180 0.56%	188/47325 0.4%	0.512196	0.604391	LOC113070006	1	--	0	LOC113070006	1
Biological process	GO:0007009	plasma membrane organization	2/180 1.11%	453/47325 0.96%	0.515347	0.607395	ar;abcd2	2	ar	1	abcd2	1
Biological process	GO:0033044	regulation of chromosome organization	2/180 1.11%	453/47325 0.96%	0.515347	0.607395	LOC113118229;LOC113061302	2	LOC113118229	1	LOC113061302	1
Biological process	GO:0055117	regulation of cardiac muscle contraction	1/180 0.56%	190/47325 0.4%	0.515914	0.607706	LOC113121164	1	--	0	LOC113121164	1
Biological process	GO:0000819	sister chromatid segregation	2/180 1.11%	456/47325 0.96%	0.518872	0.610474	LOC113046866;LOC113061302	2	--	0	LOC113046866;LOC113061302	2
Biological process	GO:0021953	central nervous system neuron differentiation	2/180 1.11%	456/47325 0.96%	0.518872	0.610474	LOC113116591;LOC113112469	2	LOC113116591	1	LOC113112469	1
Biological process	GO:2000781	positive regulation of double-strand break repair	1/180 0.56%	192/47325 0.41%	0.519604	0.610977	LOC113120494	1	--	0	LOC113120494	1
Biological process	GO:0050768	negative regulation of neurogenesis	2/180 1.11%	457/47325 0.97%	0.520043	0.611135	id2a;LOC113060586	2	id2a;LOC113060586	2	--	0
Biological process	GO:0031060	regulation of histone methylation	1/180 0.56%	193/47325 0.41%	0.521439	0.612416	LOC113061302	1	--	0	LOC113061302	1
Biological process	GO:0071333	cellular response to glucose stimulus	2/180 1.11%	459/47325 0.97%	0.52238	0.612769	LOC113116591;LOC113108922	2	LOC113116591	1	LOC113108922	1
Biological process	GO:0071826	ribonucleoprotein complex subunit organization	2/180 1.11%	459/47325 0.97%	0.52238	0.612769	novel.1079;dhx30	2	--	0	novel.1079;dhx30	2
Biological process	GO:0071229	cellular response to acid chemical	1/180 0.56%	194/47325 0.41%	0.523267	0.612769	LOC113062111	1	--	0	LOC113062111	1
Biological process	GO:0072078	nephron tubule morphogenesis	1/180 0.56%	194/47325 0.41%	0.523267	0.612769	sall1a	1	--	0	sall1a	1
Biological process	GO:0072091	regulation of stem cell proliferation	1/180 0.56%	194/47325 0.41%	0.523267	0.612769	LOC113108922	1	--	0	LOC113108922	1
Biological process	GO:0034308	primary alcohol metabolic process	1/180 0.56%	196/47325 0.41%	0.526901	0.616665	LOC113045280	1	--	0	LOC113045280	1
Biological process	GO:0060349	bone morphogenesis	1/180 0.56%	197/47325 0.42%	0.528708	0.618419	cbsb	1	--	0	cbsb	1
Biological process	GO:0071331	cellular response to hexose stimulus	2/180 1.11%	465/47325 0.98%	0.529345	0.618803	LOC113116591;LOC113108922	2	LOC113116591	1	LOC113108922	1
Biological process	GO:0042303	molting cycle	1/180 0.56%	198/47325 0.42%	0.530508	0.61908	LOC113119539	1	--	0	LOC113119539	1
Biological process	GO:0042633	hair cycle	1/180 0.56%	198/47325 0.42%	0.530508	0.61908	LOC113119539	1	--	0	LOC113119539	1
Biological process	GO:2001252	positive regulation of chromosome organization	1/180 0.56%	198/47325 0.42%	0.530508	0.61908	LOC113118229	1	LOC113118229	1	--	0
Biological process	GO:0016573	histone acetylation	2/180 1.11%	467/47325 0.99%	0.531652	0.619694	LOC113056240;LOC113061302	2	--	0	LOC113056240;LOC113061302	2
Biological process	GO:0071902	positive regulation of protein serine/threonine kinase activity	2/180 1.11%	467/47325 0.99%	0.531652	0.619694	LOC113121164;LOC113097401	2	--	0	LOC113121164;LOC113097401	2
Biological process	GO:0061515	myeloid cell development	1/180 0.56%	199/47325 0.42%	0.532301	0.620091	LOC113107212	1	LOC113107212	1	--	0
Biological process	GO:0030902	hindbrain development	2/180 1.11%	468/47325 0.99%	0.532802	0.620314	cbsb;LOC113061464	2	--	0	cbsb;LOC113061464	2
Biological process	GO:0071326	cellular response to monosaccharide stimulus	2/180 1.11%	469/47325 0.99%	0.53395	0.62037	LOC113116591;LOC113108922	2	LOC113116591	1	LOC113108922	1
Biological process	GO:0072088	nephron epithelium morphogenesis	1/180 0.56%	200/47325 0.42%	0.534088	0.62037	sall1a	1	--	0	sall1a	1
Biological process	GO:1903321	negative regulation of protein modification by small protein conjugation or removal	1/180 0.56%	200/47325 0.42%	0.534088	0.62037	LOC113116591	1	LOC113116591	1	--	0
Biological process	GO:1904035	regulation of epithelial cell apoptotic process	1/180 0.56%	200/47325 0.42%	0.534088	0.62037	LOC113046883	1	--	0	LOC113046883	1
Biological process	GO:0042770	signal transduction in response to DNA damage	2/180 1.11%	470/47325 0.99%	0.535097	0.621183	LOC113062111;LOC113116591	2	LOC113116591	1	LOC113062111	1
Biological process	GO:0051897	positive regulation of protein kinase B signaling	1/180 0.56%	201/47325 0.42%	0.535867	0.621718	f3b	1	--	0	f3b	1
Biological process	GO:2001237	negative regulation of extrinsic apoptotic signaling pathway	1/180 0.56%	202/47325 0.43%	0.53764	0.623414	ar	1	ar	1	--	0
Biological process	GO:0060021	roof of mouth development	1/180 0.56%	203/47325 0.43%	0.539406	0.6251	LOC113117056	1	--	0	LOC113117056	1
Biological process	GO:1903305	regulation of regulated secretory pathway	2/180 1.11%	475/47325 1%	0.5408	0.626354	LOC113102212;LOC113099910	2	LOC113102212;LOC113099910	2	--	0
Biological process	GO:0021954	central nervous system neuron development	1/180 0.56%	204/47325 0.43%	0.541166	0.626416	LOC113112469	1	--	0	LOC113112469	1
Biological process	GO:0050954	sensory perception of mechanical stimulus	2/180 1.11%	476/47325 1.01%	0.541935	0.626945	LOC113117056;LOC113063649	2	--	0	LOC113117056;LOC113063649	2
Biological process	GO:0030032	lamellipodium assembly	1/180 0.56%	205/47325 0.43%	0.542918	0.626997	LOC113056368	1	LOC113056368	1	--	0
Biological process	GO:0060415	muscle tissue morphogenesis	1/180 0.56%	205/47325 0.43%	0.542918	0.626997	LOC113117056	1	--	0	LOC113117056	1
Biological process	GO:0061333	renal tubule morphogenesis	1/180 0.56%	205/47325 0.43%	0.542918	0.626997	sall1a	1	--	0	sall1a	1
Biological process	GO:0007528	neuromuscular junction development	1/180 0.56%	206/47325 0.44%	0.544664	0.628652	dnaja3b	1	--	0	dnaja3b	1
Biological process	GO:0018393	internal peptidyl-lysine acetylation	2/180 1.11%	479/47325 1.01%	0.545329	0.629057	LOC113056240;LOC113061302	2	--	0	LOC113056240;LOC113061302	2
Biological process	GO:0035315	hair cell differentiation	1/180 0.56%	207/47325 0.44%	0.546404	0.629935	LOC113056240	1	--	0	LOC113056240	1
Biological process	GO:0046631	alpha-beta T cell activation	2/180 1.11%	481/47325 1.02%	0.547581	0.630413	LOC113065505;LOC113054139	2	LOC113065505	1	LOC113054139	1
Biological process	GO:0006687	glycosphingolipid metabolic process	1/180 0.56%	208/47325 0.44%	0.548137	0.630413	LOC113090792	1	LOC113090792	1	--	0
Biological process	GO:0031507	heterochromatin formation	1/180 0.56%	208/47325 0.44%	0.548137	0.630413	LOC113061302	1	--	0	LOC113061302	1
Biological process	GO:0006475	internal protein amino acid acetylation	2/180 1.11%	482/47325 1.02%	0.548704	0.630413	LOC113056240;LOC113061302	2	--	0	LOC113056240;LOC113061302	2
Biological process	GO:0031503	protein-containing complex localization	2/180 1.11%	482/47325 1.02%	0.548704	0.630413	novel.3088;novel.1079	2	--	0	novel.3088;novel.1079	2
Biological process	GO:0051961	negative regulation of nervous system development	2/180 1.11%	482/47325 1.02%	0.548704	0.630413	id2a;LOC113060586	2	id2a;LOC113060586	2	--	0
Biological process	GO:0030865	cortical cytoskeleton organization	1/180 0.56%	209/47325 0.44%	0.549863	0.631021	LOC113063920	1	--	0	LOC113063920	1
Biological process	GO:0046635	positive regulation of alpha-beta T cell activation	1/180 0.56%	209/47325 0.44%	0.549863	0.631021	LOC113065505	1	LOC113065505	1	--	0
Biological process	GO:0019915	lipid storage	1/180 0.56%	210/47325 0.44%	0.551583	0.63191	LOC113077852	1	LOC113077852	1	--	0
Biological process	GO:0022904	respiratory electron transport chain	1/180 0.56%	210/47325 0.44%	0.551583	0.63191	LOC113064075	1	--	0	LOC113064075	1
Biological process	GO:0051881	regulation of mitochondrial membrane potential	1/180 0.56%	210/47325 0.44%	0.551583	0.63191	LOC113054139	1	--	0	LOC113054139	1
Biological process	GO:0001938	positive regulation of endothelial cell proliferation	1/180 0.56%	211/47325 0.45%	0.553296	0.632789	f3b	1	--	0	f3b	1
Biological process	GO:0030968	endoplasmic reticulum unfolded protein response	1/180 0.56%	211/47325 0.45%	0.553296	0.632789	LOC113050543	1	--	0	LOC113050543	1
Biological process	GO:2000736	regulation of stem cell differentiation	1/180 0.56%	211/47325 0.45%	0.553296	0.632789	LOC113119539	1	--	0	LOC113119539	1
Biological process	GO:0060348	bone development	2/180 1.11%	487/47325 1.03%	0.554292	0.632936	cbsb;LOC113116076	2	LOC113116076	1	cbsb	1
Biological process	GO:0001676	long-chain fatty acid metabolic process	1/180 0.56%	212/47325 0.45%	0.555002	0.632936	LOC113051375	1	LOC113051375	1	--	0
Biological process	GO:0006334	nucleosome assembly	1/180 0.56%	212/47325 0.45%	0.555002	0.632936	LOC113061302	1	--	0	LOC113061302	1
Biological process	GO:0008630	intrinsic apoptotic signaling pathway in response to DNA damage	1/180 0.56%	212/47325 0.45%	0.555002	0.632936	LOC113046883	1	--	0	LOC113046883	1
Biological process	GO:0033077	T cell differentiation in thymus	1/180 0.56%	212/47325 0.45%	0.555002	0.632936	dnaja3b	1	--	0	dnaja3b	1
Biological process	GO:0050821	protein stabilization	2/180 1.11%	488/47325 1.03%	0.555404	0.633034	dnaja3b;LOC113116591	2	LOC113116591	1	dnaja3b	1
Biological process	GO:0070265	necrotic cell death	1/180 0.56%	213/47325 0.45%	0.556703	0.633794	LOC113046883	1	--	0	LOC113046883	1
Biological process	GO:1904063	negative regulation of cation transmembrane transport	1/180 0.56%	213/47325 0.45%	0.556703	0.633794	LOC113121164	1	--	0	LOC113121164	1
Biological process	GO:0035637	multicellular organismal signaling	2/180 1.11%	490/47325 1.04%	0.557621	0.63448	LOC113121164;LOC113098643	2	--	0	LOC113121164;LOC113098643	2
Biological process	GO:0046916	cellular transition metal ion homeostasis	1/180 0.56%	214/47325 0.45%	0.558396	0.634642	LOC113045904	1	--	0	LOC113045904	1
Biological process	GO:0048644	muscle organ morphogenesis	1/180 0.56%	214/47325 0.45%	0.558396	0.634642	LOC113117056	1	--	0	LOC113117056	1
Biological process	GO:0097553	calcium ion transmembrane import into cytosol	2/180 1.11%	491/47325 1.04%	0.558727	0.634658	LOC113121164;LOC113117056	2	--	0	LOC113121164;LOC113117056	2
Biological process	GO:0030518	intracellular steroid hormone receptor signaling pathway	1/180 0.56%	215/47325 0.45%	0.560083	0.635479	ar	1	ar	1	--	0
Biological process	GO:0072028	nephron morphogenesis	1/180 0.56%	215/47325 0.45%	0.560083	0.635479	sall1a	1	--	0	sall1a	1
Biological process	GO:0010952	positive regulation of peptidase activity	2/180 1.11%	493/47325 1.04%	0.560933	0.635724	dnaja3b;f3b	2	--	0	dnaja3b;f3b	2
Biological process	GO:0071322	cellular response to carbohydrate stimulus	2/180 1.11%	493/47325 1.04%	0.560933	0.635724	LOC113116591;LOC113108922	2	LOC113116591	1	LOC113108922	1
Biological process	GO:0055072	iron ion homeostasis	1/180 0.56%	216/47325 0.46%	0.561764	0.636251	LOC113045904	1	--	0	LOC113045904	1
Biological process	GO:0042129	regulation of T cell proliferation	2/180 1.11%	494/47325 1.04%	0.562033	0.636251	dnaja3b;LOC113065505	2	LOC113065505	1	dnaja3b	1
Biological process	GO:0001657	ureteric bud development	1/180 0.56%	217/47325 0.46%	0.563439	0.637483	sall1a	1	--	0	sall1a	1
Biological process	GO:0000018	regulation of DNA recombination	1/180 0.56%	219/47325 0.46%	0.566769	0.640528	LOC113120494	1	--	0	LOC113120494	1
Biological process	GO:0045089	positive regulation of innate immune response	1/180 0.56%	219/47325 0.46%	0.566769	0.640528	LOC113043606	1	--	0	LOC113043606	1
Biological process	GO:0070231	T cell apoptotic process	1/180 0.56%	221/47325 0.47%	0.570073	0.6439	dnaja3b	1	--	0	dnaja3b	1
Biological process	GO:0070828	heterochromatin organization	1/180 0.56%	225/47325 0.48%	0.576607	0.650914	LOC113061302	1	--	0	LOC113061302	1
Biological process	GO:0016575	histone deacetylation	1/180 0.56%	226/47325 0.48%	0.578226	0.651641	LOC113061302	1	--	0	LOC113061302	1
Biological process	GO:0022900	electron transport chain	1/180 0.56%	226/47325 0.48%	0.578226	0.651641	LOC113064075	1	--	0	LOC113064075	1
Biological process	GO:0034766	negative regulation of ion transmembrane transport	1/180 0.56%	226/47325 0.48%	0.578226	0.651641	LOC113121164	1	--	0	LOC113121164	1
Biological process	GO:0001824	blastocyst development	1/180 0.56%	227/47325 0.48%	0.579837	0.651992	LOC113115900	1	--	0	LOC113115900	1
Biological process	GO:0002690	positive regulation of leukocyte chemotaxis	1/180 0.56%	227/47325 0.48%	0.579837	0.651992	camk1db	1	--	0	camk1db	1
Biological process	GO:0010921	regulation of phosphatase activity	1/180 0.56%	227/47325 0.48%	0.579837	0.651992	LOC113121164	1	--	0	LOC113121164	1
Biological process	GO:1901019	regulation of calcium ion transmembrane transporter activity	1/180 0.56%	227/47325 0.48%	0.579837	0.651992	LOC113121164	1	--	0	LOC113121164	1
Biological process	GO:0072163	mesonephric epithelium development	1/180 0.56%	230/47325 0.49%	0.584637	0.656652	sall1a	1	--	0	sall1a	1
Biological process	GO:0072164	mesonephric tubule development	1/180 0.56%	230/47325 0.49%	0.584637	0.656652	sall1a	1	--	0	sall1a	1
Biological process	GO:0006942	regulation of striated muscle contraction	1/180 0.56%	231/47325 0.49%	0.586224	0.657634	LOC113121164	1	--	0	LOC113121164	1
Biological process	GO:1901796	regulation of signal transduction by p53 class mediator	1/180 0.56%	231/47325 0.49%	0.586224	0.657634	LOC113116591	1	LOC113116591	1	--	0
Biological process	GO:0030512	negative regulation of transforming growth factor beta receptor signaling pathway	1/180 0.56%	232/47325 0.49%	0.587806	0.657634	LOC113070737	1	--	0	LOC113070737	1
Biological process	GO:0030888	regulation of B cell proliferation	1/180 0.56%	232/47325 0.49%	0.587806	0.657634	LOC113108922	1	--	0	LOC113108922	1
Biological process	GO:0035304	regulation of protein dephosphorylation	1/180 0.56%	232/47325 0.49%	0.587806	0.657634	LOC113121164	1	--	0	LOC113121164	1
Biological process	GO:0050854	regulation of antigen receptor-mediated signaling pathway	1/180 0.56%	232/47325 0.49%	0.587806	0.657634	LOC113065505	1	LOC113065505	1	--	0
Biological process	GO:1901216	positive regulation of neuron death	1/180 0.56%	232/47325 0.49%	0.587806	0.657634	LOC113046883	1	--	0	LOC113046883	1
Biological process	GO:0043113	receptor clustering	1/180 0.56%	234/47325 0.49%	0.590951	0.660784	dnaja3b	1	--	0	dnaja3b	1
Biological process	GO:0031058	positive regulation of histone modification	1/180 0.56%	236/47325 0.5%	0.594072	0.663165	LOC113061302	1	--	0	LOC113061302	1
Biological process	GO:1904659	glucose transmembrane transport	1/180 0.56%	236/47325 0.5%	0.594072	0.663165	LOC113108922	1	--	0	LOC113108922	1
Biological process	GO:2001259	positive regulation of cation channel activity	1/180 0.56%	236/47325 0.5%	0.594072	0.663165	LOC113121164	1	--	0	LOC113121164	1
Biological process	GO:0002377	immunoglobulin production	1/180 0.56%	238/47325 0.5%	0.597169	0.665882	samhd1	1	--	0	samhd1	1
Biological process	GO:0070228	regulation of lymphocyte apoptotic process	1/180 0.56%	238/47325 0.5%	0.597169	0.665882	LOC113108922	1	--	0	LOC113108922	1
Biological process	GO:0006835	dicarboxylic acid transport	1/180 0.56%	239/47325 0.51%	0.598709	0.667228	slc13a5a	1	--	0	slc13a5a	1
Biological process	GO:0008645	hexose transmembrane transport	1/180 0.56%	240/47325 0.51%	0.600243	0.668566	LOC113108922	1	--	0	LOC113108922	1
Biological process	GO:0001823	mesonephros development	1/180 0.56%	241/47325 0.51%	0.601771	0.669525	sall1a	1	--	0	sall1a	1
Biological process	GO:0043401	steroid hormone mediated signaling pathway	1/180 0.56%	241/47325 0.51%	0.601771	0.669525	ar	1	ar	1	--	0
Biological process	GO:0090263	positive regulation of canonical Wnt signaling pathway	1/180 0.56%	242/47325 0.51%	0.603294	0.670475	LOC113116591	1	LOC113116591	1	--	0
Biological process	GO:1901800	positive regulation of proteasomal protein catabolic process	1/180 0.56%	242/47325 0.51%	0.603294	0.670475	LOC113046883	1	--	0	LOC113046883	1
Biological process	GO:0015749	monosaccharide transmembrane transport	1/180 0.56%	245/47325 0.52%	0.607826	0.674391	LOC113108922	1	--	0	LOC113108922	1
Biological process	GO:0021536	diencephalon development	1/180 0.56%	245/47325 0.52%	0.607826	0.674391	sall1a	1	--	0	sall1a	1
Biological process	GO:0032465	regulation of cytokinesis	1/180 0.56%	245/47325 0.52%	0.607826	0.674391	LOC113121164	1	--	0	LOC113121164	1
Biological process	GO:0030316	osteoclast differentiation	1/180 0.56%	246/47325 0.52%	0.609326	0.675681	LOC113116076	1	LOC113116076	1	--	0
Biological process	GO:0021510	spinal cord development	1/180 0.56%	249/47325 0.53%	0.61379	0.67988	LOC113116591	1	LOC113116591	1	--	0
Biological process	GO:0034620	cellular response to unfolded protein	1/180 0.56%	249/47325 0.53%	0.61379	0.67988	LOC113050543	1	--	0	LOC113050543	1
Biological process	GO:0070252	actin-mediated cell contraction	1/180 0.56%	251/47325 0.53%	0.616738	0.682015	LOC113098643	1	--	0	LOC113098643	1
Biological process	GO:0072080	nephron tubule development	1/180 0.56%	251/47325 0.53%	0.616738	0.682015	sall1a	1	--	0	sall1a	1
Biological process	GO:2000278	regulation of DNA biosynthetic process	1/180 0.56%	251/47325 0.53%	0.616738	0.682015	LOC113118229	1	LOC113118229	1	--	0
Biological process	GO:0045445	myoblast differentiation	1/180 0.56%	253/47325 0.53%	0.619663	0.684496	LOC113116591	1	LOC113116591	1	--	0
Biological process	GO:0072089	stem cell proliferation	1/180 0.56%	253/47325 0.53%	0.619663	0.684496	LOC113108922	1	--	0	LOC113108922	1
Biological process	GO:0008543	fibroblast growth factor receptor signaling pathway	1/180 0.56%	254/47325 0.54%	0.621117	0.685347	LOC113121227	1	LOC113121227	1	--	0
Biological process	GO:0051053	negative regulation of DNA metabolic process	1/180 0.56%	254/47325 0.54%	0.621117	0.685347	LOC113118229	1	LOC113118229	1	--	0
Biological process	GO:0002027	regulation of heart rate	1/180 0.56%	256/47325 0.54%	0.62401	0.68816	LOC113121164	1	--	0	LOC113121164	1
Biological process	GO:0045814	negative regulation of gene expression, epigenetic	1/180 0.56%	257/47325 0.54%	0.625447	0.689367	LOC113061302	1	--	0	LOC113061302	1
Biological process	GO:0061326	renal tubule development	1/180 0.56%	258/47325 0.55%	0.62688	0.690187	sall1a	1	--	0	sall1a	1
Biological process	GO:0090288	negative regulation of cellular response to growth factor stimulus	1/180 0.56%	258/47325 0.55%	0.62688	0.690187	LOC113121227	1	LOC113121227	1	--	0
Biological process	GO:0002065	columnar/cuboidal epithelial cell differentiation	1/180 0.56%	259/47325 0.55%	0.628307	0.691379	LOC113116591	1	LOC113116591	1	--	0
Biological process	GO:0000045	autophagosome assembly	1/180 0.56%	260/47325 0.55%	0.629728	0.691426	LOC113046883	1	--	0	LOC113046883	1
Biological process	GO:0010951	negative regulation of endopeptidase activity	1/180 0.56%	260/47325 0.55%	0.629728	0.691426	dnaja3b	1	--	0	dnaja3b	1
Biological process	GO:0042490	mechanoreceptor differentiation	1/180 0.56%	260/47325 0.55%	0.629728	0.691426	LOC113056240	1	--	0	LOC113056240	1
Biological process	GO:1904427	positive regulation of calcium ion transmembrane transport	1/180 0.56%	260/47325 0.55%	0.629728	0.691426	LOC113121164	1	--	0	LOC113121164	1
Biological process	GO:0032006	regulation of TOR signaling	1/180 0.56%	261/47325 0.55%	0.631144	0.692223	LOC113062111	1	--	0	LOC113062111	1
Biological process	GO:0043200	response to amino acid	1/180 0.56%	261/47325 0.55%	0.631144	0.692223	LOC113062111	1	--	0	LOC113062111	1
Biological process	GO:0009880	embryonic pattern specification	1/180 0.56%	262/47325 0.55%	0.632555	0.693012	LOC113111673	1	--	0	LOC113111673	1
Biological process	GO:2000779	regulation of double-strand break repair	1/180 0.56%	262/47325 0.55%	0.632555	0.693012	LOC113120494	1	--	0	LOC113120494	1
Biological process	GO:0050764	regulation of phagocytosis	1/180 0.56%	263/47325 0.56%	0.63396	0.694173	camk1db	1	--	0	camk1db	1
Biological process	GO:0006476	protein deacetylation	1/180 0.56%	264/47325 0.56%	0.635361	0.695326	LOC113061302	1	--	0	LOC113061302	1
Biological process	GO:0001841	neural tube formation	1/180 0.56%	265/47325 0.56%	0.636755	0.695714	LOC113116591	1	LOC113116591	1	--	0
Biological process	GO:0021761	limbic system development	1/180 0.56%	265/47325 0.56%	0.636755	0.695714	novel.4068	1	--	0	novel.4068	1
Biological process	GO:0140056	organelle localization by membrane tethering	1/180 0.56%	265/47325 0.56%	0.636755	0.695714	LOC113121164	1	--	0	LOC113121164	1
Biological process	GO:0097581	lamellipodium organization	1/180 0.56%	266/47325 0.56%	0.638145	0.696852	LOC113056368	1	LOC113056368	1	--	0
Biological process	GO:0051952	regulation of amine transport	1/180 0.56%	269/47325 0.57%	0.642281	0.700988	LOC113093913	1	--	0	LOC113093913	1
Biological process	GO:0030593	neutrophil chemotaxis	1/180 0.56%	270/47325 0.57%	0.643649	0.701718	camk1db	1	--	0	camk1db	1
Biological process	GO:0034219	carbohydrate transmembrane transport	1/180 0.56%	270/47325 0.57%	0.643649	0.701718	LOC113108922	1	--	0	LOC113108922	1
Biological process	GO:0008585	female gonad development	1/180 0.56%	271/47325 0.57%	0.645013	0.702822	LOC113046883	1	--	0	LOC113046883	1
Biological process	GO:0021987	cerebral cortex development	1/180 0.56%	272/47325 0.57%	0.646371	0.703156	nsun5	1	--	0	nsun5	1
Biological process	GO:0042100	B cell proliferation	1/180 0.56%	272/47325 0.57%	0.646371	0.703156	LOC113108922	1	--	0	LOC113108922	1
Biological process	GO:1905037	autophagosome organization	1/180 0.56%	272/47325 0.57%	0.646371	0.703156	LOC113046883	1	--	0	LOC113046883	1
Biological process	GO:1903076	regulation of protein localization to plasma membrane	1/180 0.56%	274/47325 0.58%	0.649071	0.705711	ar	1	ar	1	--	0
Biological process	GO:0050871	positive regulation of B cell activation	1/180 0.56%	275/47325 0.58%	0.650414	0.706787	LOC113108922	1	--	0	LOC113108922	1
Biological process	GO:0006638	neutral lipid metabolic process	1/180 0.56%	276/47325 0.58%	0.651751	0.707092	LOC113056368	1	LOC113056368	1	--	0
Biological process	GO:0006639	acylglycerol metabolic process	1/180 0.56%	276/47325 0.58%	0.651751	0.707092	LOC113056368	1	LOC113056368	1	--	0
Biological process	GO:1904019	epithelial cell apoptotic process	1/180 0.56%	276/47325 0.58%	0.651751	0.707092	LOC113046883	1	--	0	LOC113046883	1
Biological process	GO:0002688	regulation of leukocyte chemotaxis	1/180 0.56%	277/47325 0.59%	0.653083	0.708154	camk1db	1	--	0	camk1db	1
Biological process	GO:0010466	negative regulation of peptidase activity	1/180 0.56%	278/47325 0.59%	0.654411	0.70921	dnaja3b	1	--	0	dnaja3b	1
Biological process	GO:0031016	pancreas development	1/180 0.56%	280/47325 0.59%	0.65705	0.711686	LOC113116591	1	LOC113116591	1	--	0
Biological process	GO:0045739	positive regulation of DNA repair	1/180 0.56%	281/47325 0.59%	0.658362	0.712722	LOC113120494	1	--	0	LOC113120494	1
Biological process	GO:0050772	positive regulation of axonogenesis	1/180 0.56%	282/47325 0.6%	0.659669	0.713238	LOC113112469	1	--	0	LOC113112469	1
Biological process	GO:0106027	neuron projection organization	1/180 0.56%	282/47325 0.6%	0.659669	0.713238	abcd2	1	--	0	abcd2	1
Biological process	GO:0001776	leukocyte homeostasis	1/180 0.56%	283/47325 0.6%	0.660971	0.713238	dnaja3b	1	--	0	dnaja3b	1
Biological process	GO:0006939	smooth muscle contraction	1/180 0.56%	283/47325 0.6%	0.660971	0.713238	LOC113056368	1	LOC113056368	1	--	0
Biological process	GO:0015837	amine transport	1/180 0.56%	283/47325 0.6%	0.660971	0.713238	LOC113093913	1	--	0	LOC113093913	1
Biological process	GO:0022406	membrane docking	1/180 0.56%	283/47325 0.6%	0.660971	0.713238	LOC113121164	1	--	0	LOC113121164	1
Biological process	GO:0034728	nucleosome organization	1/180 0.56%	284/47325 0.6%	0.662269	0.713869	LOC113061302	1	--	0	LOC113061302	1
Biological process	GO:0055076	transition metal ion homeostasis	1/180 0.56%	284/47325 0.6%	0.662269	0.713869	LOC113045904	1	--	0	LOC113045904	1
Biological process	GO:1903052	positive regulation of proteolysis involved in protein catabolic process	1/180 0.56%	285/47325 0.6%	0.663561	0.714878	LOC113046883	1	--	0	LOC113046883	1
Biological process	GO:0009798	axis specification	1/180 0.56%	286/47325 0.6%	0.664848	0.715881	LOC113111673	1	--	0	LOC113111673	1
Biological process	GO:1900016	negative regulation of cytokine production involved in inflammatory response	1/180 0.56%	287/47325 0.61%	0.666131	0.716877	abcd2	1	--	0	abcd2	1
Biological process	GO:0035601	protein deacylation	1/180 0.56%	288/47325 0.61%	0.667409	0.717482	LOC113061302	1	--	0	LOC113061302	1
Biological process	GO:1900180	regulation of protein localization to nucleus	1/180 0.56%	288/47325 0.61%	0.667409	0.717482	LOC113062111	1	--	0	LOC113062111	1
Biological process	GO:0001101	response to acid chemical	1/180 0.56%	289/47325 0.61%	0.668681	0.718465	LOC113062111	1	--	0	LOC113062111	1
Biological process	GO:0050868	negative regulation of T cell activation	1/180 0.56%	290/47325 0.61%	0.669949	0.718673	LOC113065505	1	LOC113065505	1	--	0
Biological process	GO:0098732	macromolecule deacylation	1/180 0.56%	290/47325 0.61%	0.669949	0.718673	LOC113061302	1	--	0	LOC113061302	1
Biological process	GO:0120254	olefinic compound metabolic process	1/180 0.56%	290/47325 0.61%	0.669949	0.718673	LOC113051375	1	LOC113051375	1	--	0
Biological process	GO:0008593	regulation of Notch signaling pathway	1/180 0.56%	292/47325 0.62%	0.672471	0.720607	LOC113063140	1	--	0	LOC113063140	1
Biological process	GO:0046545	development of primary female sexual characteristics	1/180 0.56%	292/47325 0.62%	0.672471	0.720607	LOC113046883	1	--	0	LOC113046883	1
Biological process	GO:0006664	glycolipid metabolic process	1/180 0.56%	293/47325 0.62%	0.673724	0.72118	LOC113090792	1	LOC113090792	1	--	0
Biological process	GO:1903509	liposaccharide metabolic process	1/180 0.56%	293/47325 0.62%	0.673724	0.72118	LOC113090792	1	LOC113090792	1	--	0
Biological process	GO:0051384	response to glucocorticoid	1/180 0.56%	295/47325 0.62%	0.676217	0.723462	LOC113056857	1	--	0	LOC113056857	1
Biological process	GO:0050773	regulation of dendrite development	1/180 0.56%	297/47325 0.63%	0.67869	0.725721	camk1db	1	--	0	camk1db	1
Biological process	GO:0007052	mitotic spindle organization	1/180 0.56%	302/47325 0.64%	0.684793	0.731856	LOC113046866	1	--	0	LOC113046866	1
Biological process	GO:0001936	regulation of endothelial cell proliferation	1/180 0.56%	303/47325 0.64%	0.685999	0.731976	f3b	1	--	0	f3b	1
Biological process	GO:0050848	regulation of calcium-mediated signaling	1/180 0.56%	303/47325 0.64%	0.685999	0.731976	LOC113121164	1	--	0	LOC113121164	1
Biological process	GO:0050853	B cell receptor signaling pathway	1/180 0.56%	303/47325 0.64%	0.685999	0.731976	LOC113065505	1	LOC113065505	1	--	0
Biological process	GO:0008277	regulation of G protein-coupled receptor signaling pathway	1/180 0.56%	310/47325 0.66%	0.694318	0.73974	LOC113056368	1	LOC113056368	1	--	0
Biological process	GO:0090100	positive regulation of transmembrane receptor protein serine/threonine kinase signaling pathway	1/180 0.56%	310/47325 0.66%	0.694318	0.73974	adisspa	1	--	0	adisspa	1
Biological process	GO:0031929	TOR signaling	1/180 0.56%	311/47325 0.66%	0.695488	0.73974	LOC113062111	1	--	0	LOC113062111	1
Biological process	GO:0032607	interferon-alpha production	1/180 0.56%	311/47325 0.66%	0.695488	0.73974	LOC113043606	1	--	0	LOC113043606	1
Biological process	GO:0032647	regulation of interferon-alpha production	1/180 0.56%	311/47325 0.66%	0.695488	0.73974	LOC113043606	1	--	0	LOC113043606	1
Biological process	GO:0071346	cellular response to interferon-gamma	1/180 0.56%	311/47325 0.66%	0.695488	0.73974	dnaja3b	1	--	0	dnaja3b	1
Biological process	GO:0072009	nephron epithelium development	1/180 0.56%	312/47325 0.66%	0.696654	0.740587	sall1a	1	--	0	sall1a	1
Biological process	GO:0035967	cellular response to topologically incorrect protein	1/180 0.56%	314/47325 0.66%	0.698973	0.742265	LOC113050543	1	--	0	LOC113050543	1
Biological process	GO:1902652	secondary alcohol metabolic process	1/180 0.56%	314/47325 0.66%	0.698973	0.742265	LOC113043410	1	--	0	LOC113043410	1
Biological process	GO:0019751	polyol metabolic process	1/180 0.56%	317/47325 0.67%	0.702417	0.745134	LOC113056857	1	--	0	LOC113056857	1
Biological process	GO:0055088	lipid homeostasis	1/180 0.56%	317/47325 0.67%	0.702417	0.745134	LOC113056857	1	--	0	LOC113056857	1
Biological process	GO:1903038	negative regulation of leukocyte cell-cell adhesion	1/180 0.56%	320/47325 0.68%	0.705823	0.748351	LOC113065505	1	LOC113065505	1	--	0
Biological process	GO:0001909	leukocyte mediated cytotoxicity	1/180 0.56%	321/47325 0.68%	0.706949	0.748359	LOC113113767	1	--	0	LOC113113767	1
Biological process	GO:0031960	response to corticosteroid	1/180 0.56%	321/47325 0.68%	0.706949	0.748359	LOC113056857	1	--	0	LOC113056857	1
Biological process	GO:2001242	regulation of intrinsic apoptotic signaling pathway	1/180 0.56%	321/47325 0.68%	0.706949	0.748359	LOC113046883	1	--	0	LOC113046883	1
Biological process	GO:0018107	peptidyl-threonine phosphorylation	1/180 0.56%	323/47325 0.68%	0.709189	0.749544	LOC113121164	1	--	0	LOC113121164	1
Biological process	GO:0046165	alcohol biosynthetic process	1/180 0.56%	323/47325 0.68%	0.709189	0.749544	LOC113056857	1	--	0	LOC113056857	1
Biological process	GO:0046634	regulation of alpha-beta T cell activation	1/180 0.56%	323/47325 0.68%	0.709189	0.749544	LOC113065505	1	LOC113065505	1	--	0
Biological process	GO:0000956	nuclear-transcribed mRNA catabolic process	1/180 0.56%	325/47325 0.69%	0.711413	0.750707	LOC113111261	1	--	0	LOC113111261	1
Biological process	GO:0032414	positive regulation of ion transmembrane transporter activity	1/180 0.56%	325/47325 0.69%	0.711413	0.750707	LOC113121164	1	--	0	LOC113121164	1
Biological process	GO:0045582	positive regulation of T cell differentiation	1/180 0.56%	325/47325 0.69%	0.711413	0.750707	LOC113116591	1	LOC113116591	1	--	0
Biological process	GO:0042472	inner ear morphogenesis	1/180 0.56%	327/47325 0.69%	0.713619	0.752243	LOC113117056	1	--	0	LOC113117056	1
Biological process	GO:2000106	regulation of leukocyte apoptotic process	1/180 0.56%	327/47325 0.69%	0.713619	0.752243	LOC113108922	1	--	0	LOC113108922	1
Biological process	GO:0060996	dendritic spine development	1/180 0.56%	330/47325 0.7%	0.716897	0.755302	novel.4068	1	--	0	novel.4068	1
Biological process	GO:0033273	response to vitamin	1/180 0.56%	334/47325 0.71%	0.721209	0.759447	cbsb	1	--	0	cbsb	1
Biological process	GO:0031532	actin cytoskeleton reorganization	1/180 0.56%	335/47325 0.71%	0.722277	0.759774	LOC113057461	1	LOC113057461	1	--	0
Biological process	GO:0044344	cellular response to fibroblast growth factor stimulus	1/180 0.56%	335/47325 0.71%	0.722277	0.759774	LOC113121227	1	LOC113121227	1	--	0
Biological process	GO:0019827	stem cell population maintenance	1/180 0.56%	336/47325 0.71%	0.723341	0.760494	LOC113116591	1	LOC113116591	1	--	0
Biological process	GO:0071621	granulocyte chemotaxis	1/180 0.56%	338/47325 0.71%	0.725457	0.762319	camk1db	1	--	0	camk1db	1
Biological process	GO:0018210	peptidyl-threonine modification	1/180 0.56%	340/47325 0.72%	0.727556	0.762824	LOC113121164	1	--	0	LOC113121164	1
Biological process	GO:0032608	interferon-beta production	1/180 0.56%	340/47325 0.72%	0.727556	0.762824	LOC113043606	1	--	0	LOC113043606	1
Biological process	GO:0032648	regulation of interferon-beta production	1/180 0.56%	340/47325 0.72%	0.727556	0.762824	LOC113043606	1	--	0	LOC113043606	1
Biological process	GO:0098727	maintenance of cell number	1/180 0.56%	340/47325 0.72%	0.727556	0.762824	LOC113116591	1	LOC113116591	1	--	0
Biological process	GO:0002833	positive regulation of response to biotic stimulus	1/180 0.56%	341/47325 0.72%	0.7286	0.762824	LOC113043606	1	--	0	LOC113043606	1
Biological process	GO:0051896	regulation of protein kinase B signaling	1/180 0.56%	341/47325 0.72%	0.7286	0.762824	f3b	1	--	0	f3b	1
Biological process	GO:1990266	neutrophil migration	1/180 0.56%	341/47325 0.72%	0.7286	0.762824	camk1db	1	--	0	camk1db	1
Biological process	GO:0001838	embryonic epithelial tube formation	1/180 0.56%	342/47325 0.72%	0.72964	0.763116	LOC113116591	1	LOC113116591	1	--	0
Biological process	GO:0032411	positive regulation of transporter activity	1/180 0.56%	342/47325 0.72%	0.72964	0.763116	LOC113121164	1	--	0	LOC113121164	1
Biological process	GO:0008643	carbohydrate transport	1/180 0.56%	344/47325 0.73%	0.731707	0.76488	LOC113108922	1	--	0	LOC113108922	1
Biological process	GO:0007173	epidermal growth factor receptor signaling pathway	1/180 0.56%	345/47325 0.73%	0.732735	0.765157	LOC113056368	1	LOC113056368	1	--	0
Biological process	GO:0034341	response to interferon-gamma	1/180 0.56%	345/47325 0.73%	0.732735	0.765157	dnaja3b	1	--	0	dnaja3b	1
Biological process	GO:0035710	CD4-positive, alpha-beta T cell activation	1/180 0.56%	348/47325 0.74%	0.735796	0.767953	LOC113054139	1	--	0	LOC113054139	1
Biological process	GO:0042157	lipoprotein metabolic process	1/180 0.56%	349/47325 0.74%	0.736808	0.76861	LOC113081990	1	--	0	LOC113081990	1
Biological process	GO:0042471	ear morphogenesis	1/180 0.56%	352/47325 0.74%	0.739822	0.771353	LOC113117056	1	--	0	LOC113117056	1
Biological process	GO:0045621	positive regulation of lymphocyte differentiation	1/180 0.56%	354/47325 0.75%	0.741812	0.772625	LOC113116591	1	LOC113116591	1	--	0
Biological process	GO:1904375	regulation of protein localization to cell periphery	1/180 0.56%	354/47325 0.75%	0.741812	0.772625	ar	1	ar	1	--	0
Biological process	GO:0035264	multicellular organism growth	1/180 0.56%	357/47325 0.75%	0.744769	0.775302	LOC113117056	1	--	0	LOC113117056	1
Biological process	GO:2001022	positive regulation of response to DNA damage stimulus	1/180 0.56%	359/47325 0.76%	0.746722	0.776931	LOC113120494	1	--	0	LOC113120494	1
Biological process	GO:0016064	immunoglobulin mediated immune response	1/180 0.56%	360/47325 0.76%	0.747692	0.777135	LOC113043606	1	--	0	LOC113043606	1
Biological process	GO:2001236	regulation of extrinsic apoptotic signaling pathway	1/180 0.56%	360/47325 0.76%	0.747692	0.777135	ar	1	ar	1	--	0
Biological process	GO:0009593	detection of chemical stimulus	1/180 0.56%	365/47325 0.77%	0.752491	0.781717	LOC113121164	1	--	0	LOC113121164	1
Biological process	GO:0019724	B cell mediated immunity	1/180 0.56%	366/47325 0.77%	0.753439	0.782298	LOC113043606	1	--	0	LOC113043606	1
Biological process	GO:0002244	hematopoietic progenitor cell differentiation	1/180 0.56%	367/47325 0.78%	0.754384	0.782874	LOC113116591	1	LOC113116591	1	--	0
Biological process	GO:0001935	endothelial cell proliferation	1/180 0.56%	370/47325 0.78%	0.757198	0.784576	f3b	1	--	0	f3b	1
Biological process	GO:0030048	actin filament-based movement	1/180 0.56%	370/47325 0.78%	0.757198	0.784576	LOC113098643	1	--	0	LOC113098643	1
Biological process	GO:0051099	positive regulation of binding	1/180 0.56%	370/47325 0.78%	0.757198	0.784576	LOC113121164	1	--	0	LOC113121164	1
Biological process	GO:0046328	regulation of JNK cascade	1/180 0.56%	373/47325 0.79%	0.75998	0.786646	LOC113065505	1	LOC113065505	1	--	0
Biological process	GO:0090101	negative regulation of transmembrane receptor protein serine/threonine kinase signaling pathway	1/180 0.56%	373/47325 0.79%	0.75998	0.786646	LOC113070737	1	--	0	LOC113070737	1
Biological process	GO:0001837	epithelial to mesenchymal transition	1/180 0.56%	374/47325 0.79%	0.7609	0.787192	id3	1	id3	1	--	0
Biological process	GO:0002687	positive regulation of leukocyte migration	1/180 0.56%	375/47325 0.79%	0.761817	0.787328	camk1db	1	--	0	camk1db	1
Biological process	GO:0048706	embryonic skeletal system development	1/180 0.56%	375/47325 0.79%	0.761817	0.787328	LOC113042339	1	--	0	LOC113042339	1
Biological process	GO:0071456	cellular response to hypoxia	1/180 0.56%	376/47325 0.79%	0.76273	0.787866	cbsb	1	--	0	cbsb	1
Biological process	GO:0050905	neuromuscular process	1/180 0.56%	377/47325 0.8%	0.763639	0.787994	LOC113061464	1	--	0	LOC113061464	1
Biological process	GO:2001235	positive regulation of apoptotic signaling pathway	1/180 0.56%	377/47325 0.8%	0.763639	0.787994	LOC113046883	1	--	0	LOC113046883	1
Biological process	GO:0048147	negative regulation of fibroblast proliferation	1/180 0.56%	378/47325 0.8%	0.764546	0.788524	LOC113046883	1	--	0	LOC113046883	1
Biological process	GO:0006672	ceramide metabolic process	1/180 0.56%	379/47325 0.8%	0.765448	0.789049	LOC113090792	1	LOC113090792	1	--	0
Biological process	GO:0032720	negative regulation of tumor necrosis factor production	1/180 0.56%	382/47325 0.81%	0.768136	0.791007	LOC113065505	1	LOC113065505	1	--	0
Biological process	GO:0043271	negative regulation of ion transport	1/180 0.56%	382/47325 0.81%	0.768136	0.791007	LOC113121164	1	--	0	LOC113121164	1
Biological process	GO:0009755	hormone-mediated signaling pathway	1/180 0.56%	383/47325 0.81%	0.769025	0.79111	ar	1	ar	1	--	0
Biological process	GO:0035282	segmentation	1/180 0.56%	383/47325 0.81%	0.769025	0.79111	LOC113111673	1	--	0	LOC113111673	1
Biological process	GO:0031056	regulation of histone modification	1/180 0.56%	385/47325 0.81%	0.770793	0.792522	LOC113061302	1	--	0	LOC113061302	1
Biological process	GO:0051928	positive regulation of calcium ion transport	1/180 0.56%	386/47325 0.82%	0.771672	0.792614	LOC113121164	1	--	0	LOC113121164	1
Biological process	GO:1902850	microtubule cytoskeleton organization involved in mitosis	1/180 0.56%	386/47325 0.82%	0.771672	0.792614	LOC113046866	1	--	0	LOC113046866	1
Biological process	GO:0038127	ERBB signaling pathway	1/180 0.56%	387/47325 0.82%	0.772548	0.792701	LOC113056368	1	LOC113056368	1	--	0
Biological process	GO:1903556	negative regulation of tumor necrosis factor superfamily cytokine production	1/180 0.56%	387/47325 0.82%	0.772548	0.792701	LOC113065505	1	LOC113065505	1	--	0
Biological process	GO:0070646	protein modification by small protein removal	1/180 0.56%	388/47325 0.82%	0.77342	0.79319	LOC113054635	1	--	0	LOC113054635	1
Biological process	GO:0000075	cell cycle checkpoint signaling	1/180 0.56%	389/47325 0.82%	0.774289	0.793676	LOC113119539	1	--	0	LOC113119539	1
Biological process	GO:0007200	phospholipase C-activating G protein-coupled receptor signaling pathway	1/180 0.56%	397/47325 0.84%	0.781122	0.799862	LOC113056368	1	LOC113056368	1	--	0
Biological process	GO:0014902	myotube differentiation	1/180 0.56%	397/47325 0.84%	0.781122	0.799862	rbfox1l	1	rbfox1l	1	--	0
Biological process	GO:0040029	epigenetic regulation of gene expression	1/180 0.56%	399/47325 0.84%	0.782798	0.80117	LOC113061302	1	--	0	LOC113061302	1
Biological process	GO:0010634	positive regulation of epithelial cell migration	1/180 0.56%	400/47325 0.85%	0.783631	0.801613	LOC113108922	1	--	0	LOC113108922	1
Biological process	GO:0032715	negative regulation of interleukin-6 production	1/180 0.56%	402/47325 0.85%	0.785288	0.80249	LOC113065505	1	LOC113065505	1	--	0
Biological process	GO:0036294	cellular response to decreased oxygen levels	1/180 0.56%	402/47325 0.85%	0.785288	0.80249	cbsb	1	--	0	cbsb	1
Biological process	GO:0045766	positive regulation of angiogenesis	1/180 0.56%	403/47325 0.85%	0.786111	0.802514	f3b	1	--	0	f3b	1
Biological process	GO:1904018	positive regulation of vasculature development	1/180 0.56%	403/47325 0.85%	0.786111	0.802514	f3b	1	--	0	f3b	1
Biological process	GO:0048284	organelle fusion	1/180 0.56%	405/47325 0.86%	0.787749	0.803777	LOC113054139	1	--	0	LOC113054139	1
Biological process	GO:0007612	learning	1/180 0.56%	407/47325 0.86%	0.789375	0.805026	novel.4068	1	--	0	novel.4068	1
Biological process	GO:0071774	response to fibroblast growth factor	1/180 0.56%	410/47325 0.87%	0.79179	0.807078	LOC113121227	1	LOC113121227	1	--	0
Biological process	GO:0006282	regulation of DNA repair	1/180 0.56%	411/47325 0.87%	0.792588	0.807482	LOC113120494	1	--	0	LOC113120494	1
Biological process	GO:0001889	liver development	1/180 0.56%	414/47325 0.87%	0.794967	0.809494	LOC113121227	1	LOC113121227	1	--	0
Biological process	GO:0072073	kidney epithelium development	1/180 0.56%	415/47325 0.88%	0.795753	0.809884	sall1a	1	--	0	sall1a	1
Biological process	GO:0043491	protein kinase B signaling	1/180 0.56%	419/47325 0.89%	0.79887	0.812232	f3b	1	--	0	f3b	1
Biological process	GO:0061008	hepaticobiliary system development	1/180 0.56%	419/47325 0.89%	0.79887	0.812232	LOC113121227	1	LOC113121227	1	--	0
Biological process	GO:0016331	morphogenesis of embryonic epithelium	1/180 0.56%	420/47325 0.89%	0.799642	0.812605	LOC113116591	1	LOC113116591	1	--	0
Biological process	GO:0000302	response to reactive oxygen species	1/180 0.56%	421/47325 0.89%	0.800411	0.812975	LOC113062111	1	--	0	LOC113062111	1
Biological process	GO:0071383	cellular response to steroid hormone stimulus	1/180 0.56%	423/47325 0.89%	0.80194	0.814115	ar	1	ar	1	--	0
Biological process	GO:0045732	positive regulation of protein catabolic process	1/180 0.56%	426/47325 0.9%	0.804212	0.816009	LOC113046883	1	--	0	LOC113046883	1
Biological process	GO:0007030	Golgi organization	1/180 0.56%	427/47325 0.9%	0.804963	0.816358	LOC113045824	1	LOC113045824	1	--	0
Biological process	GO:0007051	spindle organization	1/180 0.56%	432/47325 0.91%	0.808678	0.819297	LOC113046866	1	--	0	LOC113046866	1
Biological process	GO:0097530	granulocyte migration	1/180 0.56%	432/47325 0.91%	0.808678	0.819297	camk1db	1	--	0	camk1db	1
Biological process	GO:0072175	epithelial tube formation	1/180 0.56%	434/47325 0.92%	0.810144	0.820368	LOC113116591	1	LOC113116591	1	--	0
Biological process	GO:0071453	cellular response to oxygen levels	1/180 0.56%	435/47325 0.92%	0.810872	0.820691	cbsb	1	--	0	cbsb	1
Biological process	GO:0030833	regulation of actin filament polymerization	1/180 0.56%	439/47325 0.93%	0.81376	0.823198	LOC113070006	1	--	0	LOC113070006	1
Biological process	GO:0043124	negative regulation of I-kappaB kinase/NF-kappaB signaling	1/180 0.56%	441/47325 0.93%	0.815187	0.824227	dnaja3b	1	--	0	dnaja3b	1
Biological process	GO:0045580	regulation of T cell differentiation	1/180 0.56%	443/47325 0.94%	0.816604	0.825243	LOC113116591	1	LOC113116591	1	--	0
Biological process	GO:0060541	respiratory system development	1/180 0.56%	445/47325 0.94%	0.818009	0.826247	LOC113117056	1	--	0	LOC113117056	1
Biological process	GO:0017148	negative regulation of translation	1/180 0.56%	450/47325 0.95%	0.821476	0.829332	LOC113062111	1	--	0	LOC113062111	1
Biological process	GO:0048639	positive regulation of developmental growth	1/180 0.56%	454/47325 0.96%	0.824203	0.831665	LOC113117056	1	--	0	LOC113117056	1
Biological process	GO:0007338	single fertilization	1/180 0.56%	457/47325 0.97%	0.826221	0.832699	slirp	1	--	0	slirp	1
Biological process	GO:0061136	regulation of proteasomal protein catabolic process	1/180 0.56%	457/47325 0.97%	0.826221	0.832699	LOC113046883	1	--	0	LOC113046883	1
Biological process	GO:0048675	axon extension	1/180 0.56%	458/47325 0.97%	0.826888	0.832699	LOC113105365	1	--	0	LOC113105365	1
Biological process	GO:0071222	cellular response to lipopolysaccharide	1/180 0.56%	458/47325 0.97%	0.826888	0.832699	LOC113065505	1	LOC113065505	1	--	0
Biological process	GO:1902115	regulation of organelle assembly	1/180 0.56%	459/47325 0.97%	0.827553	0.832951	LOC113046883	1	--	0	LOC113046883	1
Biological process	GO:0016571	histone methylation	1/180 0.56%	464/47325 0.98%	0.830839	0.835839	LOC113061302	1	--	0	LOC113061302	1
Biological process	GO:0000910	cytokinesis	1/180 0.56%	468/47325 0.99%	0.833423	0.838019	LOC113121164	1	--	0	LOC113121164	1
Biological process	GO:0035148	tube formation	1/180 0.56%	471/47325 1%	0.835336	0.839521	LOC113116591	1	LOC113116591	1	--	0
Biological process	GO:1904064	positive regulation of cation transmembrane transport	1/180 0.56%	478/47325 1.01%	0.839714	0.843498	LOC113121164	1	--	0	LOC113121164	1
Biological process	GO:0022408	negative regulation of cell-cell adhesion	1/180 0.56%	479/47325 1.01%	0.840329	0.843694	LOC113065505	1	LOC113065505	1	--	0
Biological process	GO:0071219	cellular response to molecule of bacterial origin	1/180 0.56%	482/47325 1.02%	0.842163	0.845112	LOC113065505	1	LOC113065505	1	--	0
[truncated: 568 more rows]
