# Supplementary material for: Transcriptomic and Metabolomic Insights into the Hepatic Response to Dietary Carvacrol in Pengze Crucian Carp (Carassius auratus var. Pengze)
Source: Genes (Basel). 2025 Dec 13;16(12):1491. doi: 10.3390/genes16121491 (PMC12732700; doi:10.3390/genes16121491)
Supplement: Supplementary file 1 [file genes-16-01491-s001.zip › Table S5 KEGG Enrichment of differentially expressed genes between CA and CK groups.xlsx]

## Sheet: Sheet1
ID	KEGG_level_1	KEGG_level_2	Description	GeneRatio	BgRatio	P-value	Adjusted P-value	geneID	Count	Up_gene	Up	Down_gene	Down	hyperlink
ko00970	Genetic Information Processing	Translation	Aminoacyl-tRNA biosynthesis	8/89 8.99%	89/21005 0.42%	4.02354e-09	4.38566e-07	LOC113050181;LOC113074190;cars1;LOC113059995;tars1;farsa;LOC113061464;LOC113041539	8	--	0	LOC113050181;LOC113074190;cars1;LOC113059995;tars1;farsa;LOC113061464;LOC113041539	8	https://www.genome.jp/dbget-bin/www_bget?ko00970	https:\\www.genome.jp\dbget-bin\www_bget?map00970
ko01230	Metabolism	Global and overview maps	Biosynthesis of amino acids	8/89 8.99%	203/21005 0.97%	2.39572e-06	0.000261133	cbsb;LOC113106179;LOC113069635;LOC113085299;LOC113050543;LOC113056857;LOC113070062;LOC113043410	8	--	0	cbsb;LOC113106179;LOC113069635;LOC113085299;LOC113050543;LOC113056857;LOC113070062;LOC113043410	8	https://www.genome.jp/dbget-bin/www_bget?ko01230	https:\\www.genome.jp\dbget-bin\www_bget?map01230
ko00270	Metabolism	Amino acid metabolism	Cysteine and methionine metabolism	6/89 6.74%	140/21005 0.67%	2.90514e-05	0.0031666	cbsb;LOC113069635;LOC113085299;LOC113050543;LOC113040902;LOC113056857	6	--	0	cbsb;LOC113069635;LOC113085299;LOC113050543;LOC113040902;LOC113056857	6	https://www.genome.jp/dbget-bin/www_bget?ko00270	https:\\www.genome.jp\dbget-bin\www_bget?map00270
ko01210	Metabolism	Global and overview maps	2-Oxocarboxylic acid metabolism	5/89 5.62%	89/21005 0.42%	3.82396e-05	0.00416812	LOC113106179;LOC113069635;LOC113056857;LOC113046028;LOC113043410	5	--	0	LOC113106179;LOC113069635;LOC113056857;LOC113046028;LOC113043410	5	https://www.genome.jp/dbget-bin/www_bget?ko01210	https:\\www.genome.jp\dbget-bin\www_bget?map01210
ko01100	Metabolism	Global and overview maps	Metabolic pathways	35/89 39.33%	4448/21005 21.18%	7.3164e-05	0.00797488	cbsb;LOC113070737;LOC113076174;LOC113038959;LOC113050181;LOC113106179;novel.1964;LOC113069635;LOC113085299;mthfd2;LOC113090792;LOC113056368;LOC113077852;mboat2a;LOC113102212;LOC113063140;LOC113048288;LOC113093832;LOC113107212;LOC113055884;LOC113057959;LOC113099910;LOC113064075;LOC113064209;LOC113045280;LOC113050543;LOC113040902;LOC113044320;novel.268;LOC113056857;LOC113070062;LOC113046028;LOC1131…	35	LOC113090792;LOC113056368;LOC113077852;LOC113102212;LOC113093832;LOC113107212;LOC113099910;novel.268;LOC113113986	9	cbsb;LOC113070737;LOC113076174;LOC113038959;LOC113050181;LOC113106179;novel.1964;LOC113069635;LOC113085299;mthfd2;mboat2a;LOC113063140;LOC113048288;LOC113055884;LOC113057959;LOC113064075;LOC113064209;LOC113045280;LOC113050543;LOC113040902;LOC113044320;LOC113056857;LOC113070062;LOC113046028;LOC113043410;LOC113050375	26	https://www.genome.jp/dbget-bin/www_bget?ko01100	https:\\www.genome.jp\dbget-bin\www_bget?map01100
ko01200	Metabolism	Global and overview maps	Carbon metabolism	7/89 7.87%	349/21005 1.66%	0.000706297	0.0769863	LOC113076174;LOC113106179;LOC113085299;LOC113045280;LOC113056857;LOC113070062;LOC113043410	7	--	0	LOC113076174;LOC113106179;LOC113085299;LOC113045280;LOC113056857;LOC113070062;LOC113043410	7	https://www.genome.jp/dbget-bin/www_bget?ko01200	https:\\www.genome.jp\dbget-bin\www_bget?map01200
ko00260	Metabolism	Amino acid metabolism	Glycine, serine and threonine metabolism	4/89 4.49%	112/21005 0.53%	0.00131999	0.143878	cbsb;LOC113085299;LOC113107212;LOC113050543	4	LOC113107212	1	cbsb;LOC113085299;LOC113050543	3	https://www.genome.jp/dbget-bin/www_bget?ko00260	https:\\www.genome.jp\dbget-bin\www_bget?map00260
ko00330	Metabolism	Amino acid metabolism	Arginine and proline metabolism	4/89 4.49%	141/21005 0.67%	0.00305575	0.333077	LOC113038959;novel.1964;LOC113055884;LOC113056857	4	--	0	LOC113038959;novel.1964;LOC113055884;LOC113056857	4	https://www.genome.jp/dbget-bin/www_bget?ko00330	https:\\www.genome.jp\dbget-bin\www_bget?map00330
ko00592	Metabolism	Lipid metabolism	alpha-Linolenic acid metabolism	3/89 3.37%	82/21005 0.39%	0.00511566	0.557607	LOC113102212;LOC113099910;novel.268	3	LOC113102212;LOC113099910;novel.268	3	--	0	https://www.genome.jp/dbget-bin/www_bget?ko00592	https:\\www.genome.jp\dbget-bin\www_bget?map00592
ko01240	Metabolism	Global and overview maps	Biosynthesis of cofactors	6/89 6.74%	398/21005 1.89%	0.0069174	0.753996	LOC113069635;LOC113085299;mthfd2;LOC113107212;LOC113040902;LOC113113986	6	LOC113107212;LOC113113986	2	LOC113069635;LOC113085299;mthfd2;LOC113040902	4	https://www.genome.jp/dbget-bin/www_bget?ko01240	https:\\www.genome.jp\dbget-bin\www_bget?map01240
ko00450	Metabolism	Metabolism of other amino acids	Selenocompound metabolism	2/89 2.25%	33/21005 0.16%	0.00860651	0.938109	LOC113050181;LOC113050543	2	--	0	LOC113050181;LOC113050543	2	https://www.genome.jp/dbget-bin/www_bget?ko00450	https:\\www.genome.jp\dbget-bin\www_bget?map00450
ko00591	Metabolism	Lipid metabolism	Linoleic acid metabolism	3/89 3.37%	106/21005 0.5%	0.0103631	1	LOC113102212;LOC113099910;novel.268	3	LOC113102212;LOC113099910;novel.268	3	--	0	https://www.genome.jp/dbget-bin/www_bget?ko00591	https:\\www.genome.jp\dbget-bin\www_bget?map00591
ko04910	Organismal Systems	Endocrine system	Insulin signaling pathway	6/89 6.74%	441/21005 2.1%	0.0111332	1	LOC113076174;LOC113121164;LOC113093969;LOC113064214;LOC113105614;LOC113108922	6	LOC113105614	1	LOC113076174;LOC113121164;LOC113093969;LOC113064214;LOC113108922	5	https://www.genome.jp/dbget-bin/www_bget?ko04910	https:\\www.genome.jp\dbget-bin\www_bget?map04910
ko00564	Metabolism	Lipid metabolism	Glycerophospholipid metabolism	5/89 5.62%	327/21005 1.56%	0.0127056	1	LOC113077852;mboat2a;LOC113102212;LOC113099910;novel.268	5	LOC113077852;LOC113102212;LOC113099910;novel.268	4	mboat2a	1	https://www.genome.jp/dbget-bin/www_bget?ko00564	https:\\www.genome.jp\dbget-bin\www_bget?map00564
ko00051	Metabolism	Carbohydrate metabolism	Fructose and mannose metabolism	3/89 3.37%	118/21005 0.56%	0.0138282	1	LOC113076174;LOC113070062;LOC113050375	3	--	0	LOC113076174;LOC113070062;LOC113050375	3	https://www.genome.jp/dbget-bin/www_bget?ko00051	https:\\www.genome.jp\dbget-bin\www_bget?map00051
ko00770	Metabolism	Metabolism of cofactors and vitamins	Pantothenate and CoA biosynthesis	2/89 2.25%	48/21005 0.23%	0.0176483	1	LOC113069635;LOC113093832	2	LOC113093832	1	LOC113069635	1	https://www.genome.jp/dbget-bin/www_bget?ko00770	https:\\www.genome.jp\dbget-bin\www_bget?map00770
ko00670	Metabolism	Metabolism of cofactors and vitamins	One carbon pool by folate	2/89 2.25%	49/21005 0.23%	0.0183492	1	mthfd2;LOC113048288	2	--	0	mthfd2;LOC113048288	2	https://www.genome.jp/dbget-bin/www_bget?ko00670	https:\\www.genome.jp\dbget-bin\www_bget?map00670
ko03430	Genetic Information Processing	Replication and repair	Mismatch repair	2/89 2.25%	52/21005 0.25%	0.0205214	1	LOC113114886;LOC113079870	2	--	0	LOC113114886;LOC113079870	2	https://www.genome.jp/dbget-bin/www_bget?ko03430	https:\\www.genome.jp\dbget-bin\www_bget?map03430
ko04216	Cellular Processes	Cell growth and death	Ferroptosis	3/89 3.37%	158/21005 0.75%	0.0296333	1	slc3a2b;LOC113040902;LOC113045904	3	--	0	slc3a2b;LOC113040902;LOC113045904	3	https://www.genome.jp/dbget-bin/www_bget?ko04216	https:\\www.genome.jp\dbget-bin\www_bget?map04216
ko03013	Genetic Information Processing	Translation	Nucleocytoplasmic transport	4/89 4.49%	277/21005 1.32%	0.0302038	1	LOC113111261;LOC113098643;ipo4;LOC113062831	4	--	0	LOC113111261;LOC113098643;ipo4;LOC113062831	4	https://www.genome.jp/dbget-bin/www_bget?ko03013	https:\\www.genome.jp\dbget-bin\www_bget?map03013
ko00290	Metabolism	Amino acid metabolism	Valine, leucine and isoleucine biosynthesis	1/89 1.12%	8/21005 0.04%	0.0334037	1	LOC113069635	1	--	0	LOC113069635	1	https://www.genome.jp/dbget-bin/www_bget?ko00290	https:\\www.genome.jp\dbget-bin\www_bget?map00290
ko00220	Metabolism	Amino acid metabolism	Arginine biosynthesis	2/89 2.25%	70/21005 0.33%	0.035593	1	LOC113106179;LOC113056857	2	--	0	LOC113106179;LOC113056857	2	https://www.genome.jp/dbget-bin/www_bget?ko00220	https:\\www.genome.jp\dbget-bin\www_bget?map00220
ko00565	Metabolism	Lipid metabolism	Ether lipid metabolism	3/89 3.37%	176/21005 0.84%	0.0388928	1	LOC113102212;LOC113099910;novel.268	3	LOC113102212;LOC113099910;novel.268	3	--	0	https://www.genome.jp/dbget-bin/www_bget?ko00565	https:\\www.genome.jp\dbget-bin\www_bget?map00565
ko03440	Genetic Information Processing	Replication and repair	Homologous recombination	2/89 2.25%	77/21005 0.37%	0.0423161	1	LOC113114886;LOC113079870	2	--	0	LOC113114886;LOC113079870	2	https://www.genome.jp/dbget-bin/www_bget?ko03440	https:\\www.genome.jp\dbget-bin\www_bget?map03440
ko04070	Environmental Information Processing	Signal transduction	Phosphatidylinositol signaling system	4/89 4.49%	314/21005 1.49%	0.044524	1	LOC113070737;LOC113121164;LOC113056368;LOC113077852	4	LOC113056368;LOC113077852	2	LOC113070737;LOC113121164	2	https://www.genome.jp/dbget-bin/www_bget?ko04070	https:\\www.genome.jp\dbget-bin\www_bget?map04070
ko00590	Metabolism	Lipid metabolism	Arachidonic acid metabolism	3/89 3.37%	188/21005 0.9%	0.0457906	1	LOC113102212;LOC113099910;novel.268	3	LOC113102212;LOC113099910;novel.268	3	--	0	https://www.genome.jp/dbget-bin/www_bget?ko00590	https:\\www.genome.jp\dbget-bin\www_bget?map00590
ko00640	Metabolism	Carbohydrate metabolism	Propanoate metabolism	2/89 2.25%	82/21005 0.39%	0.0473853	1	LOC113045280;LOC113046028	2	--	0	LOC113045280;LOC113046028	2	https://www.genome.jp/dbget-bin/www_bget?ko00640	https:\\www.genome.jp\dbget-bin\www_bget?map00640
ko00010	Metabolism	Carbohydrate metabolism	Glycolysis / Gluconeogenesis	3/89 3.37%	193/21005 0.92%	0.0488323	1	LOC113076174;LOC113045280;LOC113070062	3	--	0	LOC113076174;LOC113045280;LOC113070062	3	https://www.genome.jp/dbget-bin/www_bget?ko00010	https:\\www.genome.jp\dbget-bin\www_bget?map00010
ko00030	Metabolism	Carbohydrate metabolism	Pentose phosphate pathway	2/89 2.25%	86/21005 0.41%	0.0515922	1	LOC113076174;LOC113070062	2	--	0	LOC113076174;LOC113070062	2	https://www.genome.jp/dbget-bin/www_bget?ko00030	https:\\www.genome.jp\dbget-bin\www_bget?map00030
ko03460	Genetic Information Processing	Replication and repair	Fanconi anemia pathway	2/89 2.25%	89/21005 0.42%	0.054832	1	LOC113114886;LOC113079870	2	--	0	LOC113114886;LOC113079870	2	https://www.genome.jp/dbget-bin/www_bget?ko03460	https:\\www.genome.jp\dbget-bin\www_bget?map03460
ko00750	Metabolism	Metabolism of cofactors and vitamins	Vitamin B6 metabolism	1/89 1.12%	16/21005 0.08%	0.0657038	1	LOC113085299	1	--	0	LOC113085299	1	https://www.genome.jp/dbget-bin/www_bget?ko00750	https:\\www.genome.jp\dbget-bin\www_bget?map00750
ko03030	Genetic Information Processing	Replication and repair	DNA replication	2/89 2.25%	100/21005 0.48%	0.0672942	1	LOC113114886;LOC113079870	2	--	0	LOC113114886;LOC113079870	2	https://www.genome.jp/dbget-bin/www_bget?ko03030	https:\\www.genome.jp\dbget-bin\www_bget?map03030
ko00400	Metabolism	Amino acid metabolism	Phenylalanine, tyrosine and tryptophan biosynthesis	1/89 1.12%	20/21005 0.1%	0.0814512	1	LOC113056857	1	--	0	LOC113056857	1	https://www.genome.jp/dbget-bin/www_bget?ko00400	https:\\www.genome.jp\dbget-bin\www_bget?map00400
ko00280	Metabolism	Amino acid metabolism	Valine, leucine and isoleucine degradation	2/89 2.25%	112/21005 0.53%	0.0818378	1	LOC113069635;LOC113046028	2	--	0	LOC113069635;LOC113046028	2	https://www.genome.jp/dbget-bin/www_bget?ko00280	https:\\www.genome.jp\dbget-bin\www_bget?map00280
ko00250	Metabolism	Amino acid metabolism	Alanine, aspartate and glutamate metabolism	2/89 2.25%	117/21005 0.56%	0.0881597	1	LOC113106179;LOC113056857	2	--	0	LOC113106179;LOC113056857	2	https://www.genome.jp/dbget-bin/www_bget?ko00250	https:\\www.genome.jp\dbget-bin\www_bget?map00250
ko00860	Metabolism	Metabolism of cofactors and vitamins	Porphyrin metabolism	2/89 2.25%	119/21005 0.57%	0.0907284	1	LOC113107212;LOC113045904	2	LOC113107212	1	LOC113045904	1	https://www.genome.jp/dbget-bin/www_bget?ko00860	https:\\www.genome.jp\dbget-bin\www_bget?map00860
ko00480	Metabolism	Metabolism of other amino acids	Glutathione metabolism	2/89 2.25%	147/21005 0.7%	0.128763	1	LOC113063140;LOC113040902	2	--	0	LOC113063140;LOC113040902	2	https://www.genome.jp/dbget-bin/www_bget?ko00480	https:\\www.genome.jp\dbget-bin\www_bget?map00480
ko03420	Genetic Information Processing	Replication and repair	Nucleotide excision repair	2/89 2.25%	148/21005 0.7%	0.130183	1	LOC113114886;LOC113079870	2	--	0	LOC113114886;LOC113079870	2	https://www.genome.jp/dbget-bin/www_bget?ko03420	https:\\www.genome.jp\dbget-bin\www_bget?map03420
ko00360	Metabolism	Amino acid metabolism	Phenylalanine metabolism	1/89 1.12%	36/21005 0.17%	0.141859	1	LOC113056857	1	--	0	LOC113056857	1	https://www.genome.jp/dbget-bin/www_bget?ko00360	https:\\www.genome.jp\dbget-bin\www_bget?map00360
ko04270	Organismal Systems	Circulatory system	Vascular smooth muscle contraction	4/89 4.49%	484/21005 2.3%	0.149699	1	LOC113121164;LOC113102212;LOC113099910;novel.268	4	LOC113102212;LOC113099910;novel.268	3	LOC113121164	1	https://www.genome.jp/dbget-bin/www_bget?ko04270	https:\\www.genome.jp\dbget-bin\www_bget?map04270
ko03010	Genetic Information Processing	Translation	Ribosome	3/89 3.37%	316/21005 1.5%	0.150416	1	LOC113075571;LOC113067666;LOC113053670	3	--	0	LOC113075571;LOC113067666;LOC113053670	3	https://www.genome.jp/dbget-bin/www_bget?ko03010	https:\\www.genome.jp\dbget-bin\www_bget?map03010
ko00511	Metabolism	Glycan biosynthesis and metabolism	Other glycan degradation	1/89 1.12%	40/21005 0.19%	0.156337	1	LOC113090792	1	LOC113090792	1	--	0	https://www.genome.jp/dbget-bin/www_bget?ko00511	https:\\www.genome.jp\dbget-bin\www_bget?map00511
ko00983	Metabolism	Xenobiotics biodegradation and metabolism	Drug metabolism - other enzymes	2/89 2.25%	187/21005 0.89%	0.187952	1	LOC113093832;LOC113057959	2	LOC113093832	1	LOC113057959	1	https://www.genome.jp/dbget-bin/www_bget?ko00983	https:\\www.genome.jp\dbget-bin\www_bget?map00983
ko00785	Metabolism	Metabolism of cofactors and vitamins	Lipoic acid metabolism	1/89 1.12%	52/21005 0.25%	0.198336	1	LOC113046028	1	--	0	LOC113046028	1	https://www.genome.jp/dbget-bin/www_bget?ko00785	https:\\www.genome.jp\dbget-bin\www_bget?map00785
ko04623	Organismal Systems	Immune system	Cytosolic DNA-sensing pathway	2/89 2.25%	199/21005 0.95%	0.206402	1	LOC113043606;samhd1	2	--	0	LOC113043606;samhd1	2	https://www.genome.jp/dbget-bin/www_bget?ko04623	https:\\www.genome.jp\dbget-bin\www_bget?map04623
ko04370	Environmental Information Processing	Signal transduction	VEGF signaling pathway	2/89 2.25%	230/21005 1.09%	0.254788	1	LOC113055239;novel.268	2	novel.268	1	LOC113055239	1	https://www.genome.jp/dbget-bin/www_bget?ko04370	https:\\www.genome.jp\dbget-bin\www_bget?map04370
ko00410	Metabolism	Metabolism of other amino acids	beta-Alanine metabolism	1/89 1.12%	70/21005 0.33%	0.257488	1	LOC113093832	1	LOC113093832	1	--	0	https://www.genome.jp/dbget-bin/www_bget?ko00410	https:\\www.genome.jp\dbget-bin\www_bget?map00410
ko04920	Organismal Systems	Endocrine system	Adipocytokine signaling pathway	2/89 2.25%	247/21005 1.18%	0.281488	1	LOC113105614;LOC113108922	2	LOC113105614	1	LOC113108922	1	https://www.genome.jp/dbget-bin/www_bget?ko04920	https:\\www.genome.jp\dbget-bin\www_bget?map04920
ko00562	Metabolism	Carbohydrate metabolism	Inositol phosphate metabolism	2/89 2.25%	248/21005 1.18%	0.283058	1	LOC113070737;LOC113056368	2	LOC113056368	1	LOC113070737	1	https://www.genome.jp/dbget-bin/www_bget?ko00562	https:\\www.genome.jp\dbget-bin\www_bget?map00562
ko04350	Environmental Information Processing	Signal transduction	TGF-beta signaling pathway	3/89 3.37%	443/21005 2.11%	0.289632	1	id3;id2a;LOC113060586	3	id3;id2a;LOC113060586	3	--	0	https://www.genome.jp/dbget-bin/www_bget?ko04350	https:\\www.genome.jp\dbget-bin\www_bget?map04350
ko03250	Genetic Information Processing	Information processing in viruses	Viral life cycle - HIV-1	2/89 2.25%	263/21005 1.25%	0.306562	1	ell;samhd1	2	--	0	ell;samhd1	2	https://www.genome.jp/dbget-bin/www_bget?ko03250	https:\\www.genome.jp\dbget-bin\www_bget?map03250
ko00020	Metabolism	Carbohydrate metabolism	Citrate cycle (TCA cycle)	1/89 1.12%	91/21005 0.43%	0.321062	1	LOC113043410	1	--	0	LOC113043410	1	https://www.genome.jp/dbget-bin/www_bget?ko00020	https:\\www.genome.jp\dbget-bin\www_bget?map00020
ko00350	Metabolism	Amino acid metabolism	Tyrosine metabolism	1/89 1.12%	97/21005 0.46%	0.338216	1	LOC113056857	1	--	0	LOC113056857	1	https://www.genome.jp/dbget-bin/www_bget?ko00350	https:\\www.genome.jp\dbget-bin\www_bget?map00350
ko00380	Metabolism	Amino acid metabolism	Tryptophan metabolism	1/89 1.12%	99/21005 0.47%	0.343839	1	LOC113113986	1	LOC113113986	1	--	0	https://www.genome.jp/dbget-bin/www_bget?ko00380	https:\\www.genome.jp\dbget-bin\www_bget?map00380
ko04744	Organismal Systems	Sensory system	Phototransduction	1/89 1.12%	101/21005 0.48%	0.349414	1	LOC113121164	1	--	0	LOC113121164	1	https://www.genome.jp/dbget-bin/www_bget?ko04744	https:\\www.genome.jp\dbget-bin\www_bget?map04744
ko00630	Metabolism	Carbohydrate metabolism	Glyoxylate and dicarboxylate metabolism	1/89 1.12%	102/21005 0.49%	0.352184	1	LOC113045280	1	--	0	LOC113045280	1	https://www.genome.jp/dbget-bin/www_bget?ko00630	https:\\www.genome.jp\dbget-bin\www_bget?map00630
ko04217	Cellular Processes	Cell growth and death	Necroptosis	3/89 3.37%	506/21005 2.41%	0.362758	1	LOC113045904;LOC113120494;novel.268	3	novel.268	1	LOC113045904;LOC113120494	2	https://www.genome.jp/dbget-bin/www_bget?ko04217	https:\\www.genome.jp\dbget-bin\www_bget?map04217
ko04540	Cellular Processes	Cellular community - eukaryotes	Gap junction	2/89 2.25%	314/21005 1.49%	0.385035	1	LOC113107305;LOC113113767	2	--	0	LOC113107305;LOC113113767	2	https://www.genome.jp/dbget-bin/www_bget?ko04540	https:\\www.genome.jp\dbget-bin\www_bget?map04540
ko03410	Genetic Information Processing	Replication and repair	Base excision repair	1/89 1.12%	117/21005 0.56%	0.39236	1	LOC113120494	1	--	0	LOC113120494	1	https://www.genome.jp/dbget-bin/www_bget?ko03410	https:\\www.genome.jp\dbget-bin\www_bget?map03410
ko04150	Environmental Information Processing	Signal transduction	mTOR signaling pathway	3/89 3.37%	532/21005 2.53%	0.392755	1	LOC113062111;slc3a2b;LOC113105614	3	LOC113105614	1	LOC113062111;slc3a2b	2	https://www.genome.jp/dbget-bin/www_bget?ko04150	https:\\www.genome.jp\dbget-bin\www_bget?map04150
ko01250	Metabolism	Global and overview maps	Biosynthesis of nucleotide sugars	1/89 1.12%	118/21005 0.56%	0.394949	1	LOC113044320	1	--	0	LOC113044320	1	https://www.genome.jp/dbget-bin/www_bget?ko01250	https:\\www.genome.jp\dbget-bin\www_bget?map01250
ko02010	Environmental Information Processing	Membrane transport	ABC transporters	1/89 1.12%	118/21005 0.56%	0.394949	1	abcd2	1	--	0	abcd2	1	https://www.genome.jp/dbget-bin/www_bget?ko02010	https:\\www.genome.jp\dbget-bin\www_bget?map02010
ko00760	Metabolism	Metabolism of cofactors and vitamins	Nicotinate and nicotinamide metabolism	1/89 1.12%	120/21005 0.57%	0.400094	1	LOC113064209	1	--	0	LOC113064209	1	https://www.genome.jp/dbget-bin/www_bget?ko00760	https:\\www.genome.jp\dbget-bin\www_bget?map00760
ko04260	Organismal Systems	Circulatory system	Cardiac muscle contraction	2/89 2.25%	334/21005 1.59%	0.414835	1	LOC113044615;LOC113064075	2	--	0	LOC113044615;LOC113064075	2	https://www.genome.jp/dbget-bin/www_bget?ko04260	https:\\www.genome.jp\dbget-bin\www_bget?map04260
ko04912	Organismal Systems	Endocrine system	GnRH signaling pathway	2/89 2.25%	342/21005 1.63%	0.426559	1	LOC113121164;novel.268	2	novel.268	1	LOC113121164	1	https://www.genome.jp/dbget-bin/www_bget?ko04912	https:\\www.genome.jp\dbget-bin\www_bget?map04912
ko03050	Genetic Information Processing	Folding, sorting and degradation	Proteasome	1/89 1.12%	132/21005 0.63%	0.43007	1	LOC113115900	1	--	0	LOC113115900	1	https://www.genome.jp/dbget-bin/www_bget?ko03050	https:\\www.genome.jp\dbget-bin\www_bget?map03050
ko03082	Genetic Information Processing	Chromosome	ATP-dependent chromatin remodeling	2/89 2.25%	347/21005 1.65%	0.433826	1	LOC113056240;LOC113061302	2	--	0	LOC113056240;LOC113061302	2	https://www.genome.jp/dbget-bin/www_bget?ko03082	https:\\www.genome.jp\dbget-bin\www_bget?map03082
ko04140	Cellular Processes	Transport and catabolism	Autophagy - animal	3/89 3.37%	585/21005 2.79%	0.452699	1	LOC113070737;LOC113105614;LOC113108922	3	LOC113105614	1	LOC113070737;LOC113108922	2	https://www.genome.jp/dbget-bin/www_bget?ko04140	https:\\www.genome.jp\dbget-bin\www_bget?map04140
ko00620	Metabolism	Carbohydrate metabolism	Pyruvate metabolism	1/89 1.12%	142/21005 0.68%	0.453916	1	LOC113045280	1	--	0	LOC113045280	1	https://www.genome.jp/dbget-bin/www_bget?ko00620	https:\\www.genome.jp\dbget-bin\www_bget?map00620
ko04114	Cellular Processes	Cell growth and death	Oocyte meiosis	2/89 2.25%	374/21005 1.78%	0.472204	1	LOC113121164;ar	2	ar	1	LOC113121164	1	https://www.genome.jp/dbget-bin/www_bget?ko04114	https:\\www.genome.jp\dbget-bin\www_bget?map04114
ko04814	Cellular Processes	Cell motility	Motor proteins	3/89 3.37%	623/21005 2.97%	0.494214	1	LOC113107305;LOC113046866;LOC113113767	3	--	0	LOC113107305;LOC113046866;LOC113113767	3	https://www.genome.jp/dbget-bin/www_bget?ko04814	https:\\www.genome.jp\dbget-bin\www_bget?map04814
ko00520	Metabolism	Carbohydrate metabolism	Amino sugar and nucleotide sugar metabolism	1/89 1.12%	161/21005 0.77%	0.496536	1	LOC113044320	1	--	0	LOC113044320	1	https://www.genome.jp/dbget-bin/www_bget?ko00520	https:\\www.genome.jp\dbget-bin\www_bget?map00520
ko03008	Genetic Information Processing	Translation	Ribosome biogenesis in eukaryotes	1/89 1.12%	164/21005 0.78%	0.502958	1	novel.1079	1	--	0	novel.1079	1	https://www.genome.jp/dbget-bin/www_bget?ko03008	https:\\www.genome.jp\dbget-bin\www_bget?map03008
ko00240	Metabolism	Nucleotide metabolism	Pyrimidine metabolism	1/89 1.12%	176/21005 0.84%	0.527845	1	LOC113093832	1	LOC113093832	1	--	0	https://www.genome.jp/dbget-bin/www_bget?ko00240	https:\\www.genome.jp\dbget-bin\www_bget?map00240
ko00561	Metabolism	Lipid metabolism	Glycerolipid metabolism	1/89 1.12%	178/21005 0.85%	0.531872	1	mboat2a	1	--	0	mboat2a	1	https://www.genome.jp/dbget-bin/www_bget?ko00561	https:\\www.genome.jp\dbget-bin\www_bget?map00561
ko04625	Organismal Systems	Immune system	C-type lectin receptor signaling pathway	2/89 2.25%	430/21005 2.05%	0.546673	1	LOC113121164;LOC113055239	2	--	0	LOC113121164;LOC113055239	2	https://www.genome.jp/dbget-bin/www_bget?ko04625	https:\\www.genome.jp\dbget-bin\www_bget?map04625
ko04530	Cellular Processes	Cellular community - eukaryotes	Tight junction	3/89 3.37%	679/21005 3.23%	0.552477	1	LOC113038266;LOC113063843;LOC113070006	3	--	0	LOC113038266;LOC113063843;LOC113070006	3	https://www.genome.jp/dbget-bin/www_bget?ko04530	https:\\www.genome.jp\dbget-bin\www_bget?map04530
ko00600	Metabolism	Lipid metabolism	Sphingolipid metabolism	1/89 1.12%	194/21005 0.92%	0.562884	1	LOC113090792	1	LOC113090792	1	--	0	https://www.genome.jp/dbget-bin/www_bget?ko00600	https:\\www.genome.jp\dbget-bin\www_bget?map00600
ko04371	Environmental Information Processing	Signal transduction	Apelin signaling pathway	2/89 2.25%	463/21005 2.2%	0.587061	1	LOC113121164;LOC113106337	2	LOC113106337	1	LOC113121164	1	https://www.genome.jp/dbget-bin/www_bget?ko04371	https:\\www.genome.jp\dbget-bin\www_bget?map04371
ko04622	Organismal Systems	Immune system	RIG-I-like receptor signaling pathway	1/89 1.12%	209/21005 1%	0.590109	1	LOC113043606	1	--	0	LOC113043606	1	https://www.genome.jp/dbget-bin/www_bget?ko04622	https:\\www.genome.jp\dbget-bin\www_bget?map04622
ko04146	Cellular Processes	Transport and catabolism	Peroxisome	1/89 1.12%	231/21005 1.1%	0.627034	1	abcd2	1	--	0	abcd2	1	https://www.genome.jp/dbget-bin/www_bget?ko04146	https:\\www.genome.jp\dbget-bin\www_bget?map04146
ko04068	Environmental Information Processing	Signal transduction	FoxO signaling pathway	2/89 2.25%	520/21005 2.48%	0.650513	1	LOC113105614;LOC113108922	2	LOC113105614	1	LOC113108922	1	https://www.genome.jp/dbget-bin/www_bget?ko04068	https:\\www.genome.jp\dbget-bin\www_bget?map04068
ko03015	Genetic Information Processing	Translation	mRNA surveillance pathway	1/89 1.12%	249/21005 1.19%	0.654782	1	LOC113111261	1	--	0	LOC113111261	1	https://www.genome.jp/dbget-bin/www_bget?ko03015	https:\\www.genome.jp\dbget-bin\www_bget?map03015
ko01232	Metabolism	Global and overview maps	Nucleotide metabolism	1/89 1.12%	271/21005 1.29%	0.685938	1	LOC113057959	1	--	0	LOC113057959	1	https://www.genome.jp/dbget-bin/www_bget?ko01232	https:\\www.genome.jp\dbget-bin\www_bget?map01232
ko04115	Cellular Processes	Cell growth and death	p53 signaling pathway	1/89 1.12%	284/21005 1.35%	0.703024	1	LOC113062111	1	--	0	LOC113062111	1	https://www.genome.jp/dbget-bin/www_bget?ko04115	https:\\www.genome.jp\dbget-bin\www_bget?map04115
ko00190	Metabolism	Energy metabolism	Oxidative phosphorylation	1/89 1.12%	294/21005 1.4%	0.715539	1	LOC113064075	1	--	0	LOC113064075	1	https://www.genome.jp/dbget-bin/www_bget?ko00190	https:\\www.genome.jp\dbget-bin\www_bget?map00190
ko05132	Human Diseases	Infectious disease: bacterial	Salmonella infection	3/89 3.37%	893/21005 4.25%	0.735366	1	LOC113107305;LOC113070006;LOC113113767	3	--	0	LOC113107305;LOC113070006;LOC113113767	3	https://www.genome.jp/dbget-bin/www_bget?ko05132	https:\\www.genome.jp\dbget-bin\www_bget?map05132
ko04261	Organismal Systems	Circulatory system	Adrenergic signaling in cardiomyocytes	2/89 2.25%	611/21005 2.91%	0.735654	1	LOC113121164;LOC113044615	2	--	0	LOC113121164;LOC113044615	2	https://www.genome.jp/dbget-bin/www_bget?ko04261	https:\\www.genome.jp\dbget-bin\www_bget?map04261
ko04620	Organismal Systems	Immune system	Toll-like receptor signaling pathway	1/89 1.12%	317/21005 1.51%	0.742377	1	LOC113043606	1	--	0	LOC113043606	1	https://www.genome.jp/dbget-bin/www_bget?ko04620	https:\\www.genome.jp\dbget-bin\www_bget?map04620
ko05168	Human Diseases	Infectious disease: viral	Herpes simplex virus 1 infection	4/89 4.49%	1244/21005 5.92%	0.780219	1	eif2b1;srpk1b;LOC113053447;LOC113043606	4	--	0	eif2b1;srpk1b;LOC113053447;LOC113043606	4	https://www.genome.jp/dbget-bin/www_bget?ko05168	https:\\www.genome.jp\dbget-bin\www_bget?map05168
ko04218	Cellular Processes	Cell growth and death	Cellular senescence	2/89 2.25%	687/21005 3.27%	0.792783	1	LOC113121164;LOC113055239	2	--	0	LOC113121164;LOC113055239	2	https://www.genome.jp/dbget-bin/www_bget?ko04218	https:\\www.genome.jp\dbget-bin\www_bget?map04218
ko03040	Genetic Information Processing	Transcription	Spliceosome	1/89 1.12%	370/21005 1.76%	0.795062	1	LOC113111261	1	--	0	LOC113111261	1	https://www.genome.jp/dbget-bin/www_bget?ko03040	https:\\www.genome.jp\dbget-bin\www_bget?map03040
ko04142	Cellular Processes	Transport and catabolism	Lysosome	1/89 1.12%	408/21005 1.94%	0.82613	1	LOC113090792	1	LOC113090792	1	--	0	https://www.genome.jp/dbget-bin/www_bget?ko04142	https:\\www.genome.jp\dbget-bin\www_bget?map04142
ko04916	Organismal Systems	Endocrine system	Melanogenesis	1/89 1.12%	408/21005 1.94%	0.82613	1	LOC113121164	1	--	0	LOC113121164	1	https://www.genome.jp/dbget-bin/www_bget?ko04916	https:\\www.genome.jp\dbget-bin\www_bget?map04916
ko00230	Metabolism	Nucleotide metabolism	Purine metabolism	1/89 1.12%	421/21005 2%	0.83565	1	LOC113057959	1	--	0	LOC113057959	1	https://www.genome.jp/dbget-bin/www_bget?ko00230	https:\\www.genome.jp\dbget-bin\www_bget?map00230
ko04120	Genetic Information Processing	Folding, sorting and degradation	Ubiquitin mediated proteolysis	1/89 1.12%	434/21005 2.07%	0.844654	1	novel.4068	1	--	0	novel.4068	1	https://www.genome.jp/dbget-bin/www_bget?ko04120	https:\\www.genome.jp\dbget-bin\www_bget?map04120
ko04145	Cellular Processes	Transport and catabolism	Phagosome	2/89 2.25%	809/21005 3.85%	0.862095	1	LOC113107305;LOC113113767	2	--	0	LOC113107305;LOC113113767	2	https://www.genome.jp/dbget-bin/www_bget?ko04145	https:\\www.genome.jp\dbget-bin\www_bget?map04145
ko04020	Environmental Information Processing	Signal transduction	Calcium signaling pathway	3/89 3.37%	1160/21005 5.52%	0.87577	1	LOC113121164;LOC113056368;camk1db	3	LOC113056368	1	LOC113121164;camk1db	2	https://www.genome.jp/dbget-bin/www_bget?ko04020	https:\\www.genome.jp\dbget-bin\www_bget?map04020
ko04520	Cellular Processes	Cellular community - eukaryotes	Adherens junction	1/89 1.12%	499/21005 2.38%	0.882859	1	LOC113106337	1	LOC113106337	1	--	0	https://www.genome.jp/dbget-bin/www_bget?ko04520	https:\\www.genome.jp\dbget-bin\www_bget?map04520
ko04621	Organismal Systems	Immune system	NOD-like receptor signaling pathway	1/89 1.12%	542/21005 2.58%	0.90286	1	LOC113043606	1	--	0	LOC113043606	1	https://www.genome.jp/dbget-bin/www_bget?ko04621	https:\\www.genome.jp\dbget-bin\www_bget?map04621
ko04148	Cellular Processes	Transport and catabolism	Efferocytosis	1/89 1.12%	580/21005 2.76%	0.9177	1	LOC113055239	1	--	0	LOC113055239	1	https://www.genome.jp/dbget-bin/www_bget?ko04148	https:\\www.genome.jp\dbget-bin\www_bget?map04148
ko04210	Cellular Processes	Cell growth and death	Apoptosis	1/89 1.12%	596/21005 2.84%	0.923256	1	LOC113120494	1	--	0	LOC113120494	1	https://www.genome.jp/dbget-bin/www_bget?ko04210	https:\\www.genome.jp\dbget-bin\www_bget?map04210
ko04310	Environmental Information Processing	Signal transduction	Wnt signaling pathway	1/89 1.12%	682/21005 3.25%	0.947341	1	LOC113116076	1	LOC113116076	1	--	0	https://www.genome.jp/dbget-bin/www_bget?ko04310	https:\\www.genome.jp\dbget-bin\www_bget?map04310
ko04010	Environmental Information Processing	Signal transduction	MAPK signaling pathway	2/89 2.25%	1108/21005 5.27%	0.95242	1	LOC113055239;novel.268	2	novel.268	1	LOC113055239	1	https://www.genome.jp/dbget-bin/www_bget?ko04010	https:\\www.genome.jp\dbget-bin\www_bget?map04010
ko04810	Cellular Processes	Cell motility	Regulation of actin cytoskeleton	1/89 1.12%	852/21005 4.06%	0.975107	1	LOC113070006	1	--	0	LOC113070006	1	https://www.genome.jp/dbget-bin/www_bget?ko04810	https:\\www.genome.jp\dbget-bin\www_bget?map04810
ko04820	Cellular Processes	Cell motility	Cytoskeleton in muscle cells	1/89 1.12%	950/21005 4.52%	0.983884	1	LOC113044615	1	--	0	LOC113044615	1	https://www.genome.jp/dbget-bin/www_bget?ko04820	https:\\www.genome.jp\dbget-bin\www_bget?map04820
ko04514	Environmental Information Processing	Signaling molecules and interaction	Cell adhesion molecules	1/89 1.12%	994/21005 4.73%	0.986751	1	LOC113106337	1	LOC113106337	1	--	0	https://www.genome.jp/dbget-bin/www_bget?ko04514	https:\\www.genome.jp\dbget-bin\www_bget?map04514
ko04144	Cellular Processes	Transport and catabolism	Endocytosis	1/89 1.12%	1060/21005 5.05%	0.990133	1	LOC113070006	1	--	0	LOC113070006	1	https://www.genome.jp/dbget-bin/www_bget?ko04144	https:\\www.genome.jp\dbget-bin\www_bget?map04144
ko04080	Environmental Information Processing	Signaling molecules and interaction	Neuroactive ligand-receptor interaction	2/89 2.25%	1537/21005 7.32%	0.990823	1	LOC113075319;LOC113064371	2	--	0	LOC113075319;LOC113064371	2	https://www.genome.jp/dbget-bin/www_bget?ko04080	https:\\www.genome.jp\dbget-bin\www_bget?map04080
