# Supplementary material for: Transcriptomic and Metabolomic Insights into the Hepatic Response to Dietary Carvacrol in Pengze Crucian Carp (Carassius auratus var. Pengze)
Source: Genes (Basel). 2025 Dec 13;16(12):1491. doi: 10.3390/genes16121491 (PMC12732700; doi:10.3390/genes16121491)
Supplement: Supplementary file 1 [file genes-16-01491-s001.zip › Table S6 Filtered different metabolites between CA and CK groups.xls]

## Sheet: Sheet1
Index	Compounds	Class I	Class II	Formula	Level	score	CAS	LCA0-1	LCA0-2	LCA0-3	LCA0-4	LCA0-5	LCK0-1	LCK0-2	LCK0-3	LCK0-4	LCK0-5	VIP	P-value	FDR	Fold_Change	Log2FC	Type
MW0014464	4-Hydroxy-16,18-tritriacontanedione	Organic acid and Its derivatives	Organic acid and Its derivatives	C33H64O3	3	0.6054	97191-41-8	99590	152514	153098	154779	151424	68946.1	94898.2	61191.7	126942	92681.6	1.74169	0.00955476	0.288219	1.59989	0.67797	up
MW0006917	Normetanephrine	Benzene and substituted derivatives	Phenolics	C9H13NO3	3	0.7771	97-31-4	480.58	1107.58	804.22	2465.53	1377.41	7032.23	4927.07	4326.4	4995.21	5862.71	2.07017	0.000144839	0.11426	0.229716	-2.12208	down
MW0103351	2'-Deoxyuridine	Nucleotide and Its metabolites	Nucleotide and Its metabolites	C9H12N2O5	3	0.5297	951-78-0	6009.39	5766.88	5644.41	5644.95	5231.07	4000.97	5392.46	4094.86	4456.76	4357.28	1.92741	0.00510011	0.272099	1.26878	0.343439	up
MW0107001	Gln-Phe	Amino acid and Its metabolites	Small Peptide	C14H19N3O4	3	0.7022	92327-75-8	1497.41	1162.29	1295.21	3082.55	2811.19	8052.85	4142.1	3108.59	5004.14	5666.95	1.91398	0.0139061	0.298542	0.379164	-1.39911	down
MW0011105	Zapa	Organic acid and Its derivatives	Organic acid and Its derivatives	C4H6N2O2S	3	0.6376	92138-10-8	6669.73	6777.32	6478.41	4327.49	2187.15	3487.18	2509.01	1479.85	553.75	3521.29	1.3788	0.0275088	0.328636	2.28897	1.1947	up
MW0006953	Ebastine	Benzene and substituted derivatives	Benzene and substituted derivatives	C32H39NO2	3	0.705	90729-43-4	10698.1	22296.8	13170.1	35391.1	52722.6	62950.9	25959.8	64835.4	65337.4	51741.8	1.47619	0.0352427	0.336156	0.495813	-1.01213	down
MW0013263	21-Hydroxyhenicosanoic acid	FA	Oxidized lipids	C21H42O3	2	0.927	89160-04-3	1020.74	1838.96	2943.61	674.81	3647.63	2577.49	2820.91	6809.53	7099.92	8636.99	1.57918	0.0403662	0.342742	0.362348	-1.46455	down
MEDP1982	2-Methyl-1-pyrroline	Heterocyclic compounds	Heterocyclic compounds	C5H9N	2	0.8788	872-32-2	5079.57	9652.98	5765.53	9746.43	6511.48	16711.2	9908.89	9884.49	12543.5	14176.2	1.78757	0.0131066	0.298542	0.581359	-0.7825	down
MW0124875	Methanone, (6-methoxy-1-naphthalenyl)(1-pentyl-1H-indol-3-yl)-	Aldehyde,Ketones,Esters	Ketones	C25H25NO2	3	0.8677	824961-41-3	1271.21	1000.59	1455.23	3015.34	425.58	5304.6	3315.17	2898.11	3454.93	2905.59	1.74241	0.0087138	0.284523	0.400928	-1.31859	down
MW0124838	Methanone, (2-methoxy-1-naphthalenyl)(1-pentyl-1H-indol-3-yl)-	Aldehyde,Ketones,Esters	Ketones	C25H25NO2	3	0.6623	824960-76-1	1574.52	2081.8	892.6	3642.32	5973.77	13664	10541.4	4757.08	11084.5	14938	1.91046	0.00619032	0.275419	0.257616	-1.95671	down
MW0103367	3-Deaza-2'-deoxyadenosine	Nucleotide and Its metabolites	Nucleotide and Its metabolites	C11H14N4O3	3	0.7419	78582-17-9	1408.6	1125.64	994.33	1443.95	1572.42	2251.94	2084.29	1524.98	1787.51	1580.74	1.70105	0.017733	0.305179	0.709136	-0.495866	down
MW0103048	Ursolic acid	Terpenoids	Triterpene	C30H48O3	2	0.8037	77-52-1	687.78	1000.59	1255.26	2047.46	1860.78	3364.48	1442.34	1908.99	3343.69	4339.75	1.61215	0.0438214	0.348459	0.475849	-1.07142	down
MEDP1348	LPC(16:1/0:0)	GP	LPC	C24H48NO7P	2	0.9097	76790-27-7	136.31	133.24	694.02	193.75	977.47	1814.86	539.94	1520.37	1257.55	1403.41	1.66012	0.0130842	0.298542	0.326614	-1.61434	down
MEDP0637	Phe-Pro	Amino acid and Its metabolites	Amino acids	C14H18N2O3	1b	0.7848	7669-65-0	1424.46	1963.37	1511.49	3725.83	3496.8	8016.79	4445.93	4617.74	6392.01	6835.74	1.93703	0.00310736	0.24385	0.399956	-1.32209	down
MW0169283	2-Amino-1-phenylethanol	Alcohol and amines	Alcohols	C8H11NO	2	0.9632	7568-93-6	418952	586630	513056	711580	688674	1.15067e+06	795504	758668	844312	962193	1.83747	0.00823198	0.284523	0.647012	-0.628137	down
MW0141177	1,5-Anhydro-D-fructose	Heterocyclic compounds	Heterocyclic compounds	C6H10O5	2	0.9401	75414-43-6	18103.8	19105	21971.8	23088.9	21078.7	28195.3	25786.3	26598.8	27897.5	28090.6	2.08409	0.000652272	0.179078	0.756751	-0.402109	down
MEDP1202	5'-Fluoro-5'-deoxyadenosine	Nucleotide and Its metabolites	Nucleotide and Its metabolites	C10H12FN5O3	3	0.7162	731-98-6	1816.92	3466.8	2026.58	1744.32	1842.23	3537.1	2950.61	4592.07	4116.85	4668.3	1.89548	0.00456718	0.266838	0.548547	-0.866313	down
MW0109170	Phe-Gly	Amino acid and Its metabolites	Small Peptide	C11H14N2O3	3	0.8326	721-90-4	1172.64	3155.04	660.28	7346.45	10068	23544.9	9500.59	6162.32	14192.2	16615.5	1.60608	0.0317697	0.334853	0.319964	-1.64402	down
MW0062240	Prostaglandin E2 isopropyl ester	Hormones and hormone related compounds	Hormones and hormone related compounds	C23H38O5	3	0.696	71845-66-4	791.73	1220.28	509.32	4963.43	5524.2	14149.4	7474.56	4508.97	8023.31	11791	1.74545	0.0142375	0.298542	0.283128	-1.82047	down
MW0000485	Vinorelbine Ditartarate	Alkaloids	Alkaloids	C45H54N4O8	3	0.6109	71486-22-1	4402.57	7441.41	7784.09	11975.4	9459.83	19818.4	14927.9	6887.08	16416.1	16924.3	1.52216	0.0333577	0.335908	0.547702	-0.868537	down
MW0150760	Herbimycin	Heterocyclic compounds	Heterocyclic compounds	C30H42N2O9	3	0.7633	70563-58-5	5381.37	3727.56	4815.62	3015.81	6692.03	8399.68	10482.5	10273.4	5601.63	8144.82	1.77674	0.00892635	0.285115	0.550845	-0.860281	down
MEDP0322	L-Homoserine	Amino acid and Its metabolites	Amino acids	C4H9NO3	2	0.9026	672-15-1	605.51	899.01	349.89	1792.24	1506.41	3235.75	2840.06	1704.51	2231.22	1396.49	1.57829	0.0220899	0.315234	0.451705	-1.14655	down
MW0109620	Ser-Leu	Amino acid and Its metabolites	Small Peptide	C9H18N2O4	3	0.7952	6665-16-3	6534.64	12181	9474.03	21930.5	16797.8	48228.3	32389.5	18740.5	33614.1	36100.5	1.85681	0.00831804	0.284523	0.395793	-1.33718	down
MW0149372	N-Demethylconoduramine B640243K425	Alkaloids	Alkaloids	C42H50N4O5	3	0.7435	66086-99-5	2746.46	1746.36	2768.33	2817.65	1174.29	2061.08	1192.44	546.9	841.6	1497.88	1.3602	0.0448413	0.348459	1.83278	0.874034	up
MW0168490	2'-Deoxyadenosine-5'-monophosphate	Nucleotide and Its metabolites	Nucleotide and Its metabolites	C10H14N5O6P	2	0.9234	653-63-4	2927.73	4033.63	4388.33	5030.75	4247.05	5177.55	4558.48	5174.04	6192.94	7522.5	1.61465	0.0374888	0.340217	0.720598	-0.472733	down
MW0144288	aclacinomycin S	Aldehyde,Ketones,Esters	Ketones	C36H45NO13	3	0.6994	64431-69-2	13246.8	22146.4	8767.41	702.06	29135	61721.9	26986.1	32455.5	82581	25851.9	1.38025	0.0483331	0.350843	0.322294	-1.63355	down
MW0126443	C.I. Pigment Violet 1	Heterocyclic compounds	Heterocyclic compounds	C28H31N2O3+	3	0.8252	64381-98-2	23480.4	24040.7	24154.1	6843.29	32384	3561	7777.54	11819.2	7681.86	11156.1	1.60088	0.026564	0.325915	2.6408	1.40098	up
MW0056883	Colfosceril palmitate	Aldehyde,Ketones,Esters	Esters	C40H80NO8P	2	0.9045	63-89-8	2079.81	4940.38	5875.35	5285.07	1448.3	9724.03	9682.9	3876.46	11423.3	6972.74	1.48175	0.0280875	0.331788	0.47095	-1.08636	down
MW0121842	7,8-Dimethyl-10-(2'-acetoxyethyl)isoalloxazine	Heterocyclic compounds	Heterocyclic compounds	C16H16N4O4	3	0.7451	6266-58-6	1049.9	1951.72	2272.09	2824.16	3130.29	4438.78	3059.74	2934.53	4096.23	4123.18	1.57854	0.014566	0.298542	0.601967	-0.732244	down
MW0145596	Arg-Ile	Amino acid and Its metabolites	Small Peptide	C12H25N5O3	2	0.9028	62632-70-6	873.47	1436.19	540.17	5654.84	4099.61	9544.01	5961.3	7388.96	10202.1	4345.08	1.6563	0.0101627	0.288219	0.33664	-1.57072	down
MW0056748	N-Palmitoylsphingomyelin	SP	SM	C39H79N2O6P	3	0.89	6254-89-3	40527.1	23640.1	6081.41	788.48	996.45	63199	184854	326004	90941.8	207400	1.88092	0.0254402	0.32165	0.0825696	-3.59825	down
MW0157509	Thioacetamide	Alcohol and amines	Amines	C2H5NS	3	0.7007	62-55-5	6073.07	5661.82	6374.41	5876.78	5854.1	6014.07	6641.12	6333.55	6693.91	6535.21	1.60555	0.0250636	0.320602	0.9262	-0.110604	down
MW0104770	2-Hydroxycinnamic acid	Benzene and substituted derivatives	Phenolic acids	C9H8O3	2	0.9534	614-60-8	51193	82374.7	64424.7	86282	83083	114348	165574	92261.7	135904	95912.9	1.70594	0.021423	0.315234	0.608208	-0.717364	down
MW0103478	Adenosine monophosphate	Nucleotide and Its metabolites	Nucleotide and Its metabolites	C10H14N5O7P	2	0.9435	61-19-8	6.7991e+06	6.64914e+06	8.68688e+06	7.5186e+06	8.0547e+06	6.44455e+06	5.722e+06	7.23552e+06	6.38698e+06	5.40665e+06	1.67423	0.0314899	0.334853	1.20877	0.273539	up
MW0017086	Cholesteryl acetate	Aldehyde,Ketones,Esters	Esters	C29H48O2	3	0.6216	604-35-3	1416.34	8849.39	5581.72	12857.4	3240.35	14749.1	15966.2	19727.3	17953.5	6558.54	1.40476	0.0228675	0.315234	0.426193	-1.23042	down
MW0137994	Dimethylfraxetin	Heterocyclic compounds	Heterocyclic compounds	C12H12O5	3	0.8347	6035-49-0	6069.86	507.19	535.41	14621.9	8681.93	102639	107507	96768.1	11754.2	27394.2	1.7919	0.0361941	0.338648	0.0878923	-3.50812	down
MEDN0006	L-Tyrosine	Amino acid and Its metabolites	Amino acids	C9H11NO3	1a	0.9585	60-18-4	87850.3	143865	115743	158291	152049	230409	297989	148906	239920	177563	1.66299	0.0241307	0.318355	0.600846	-0.734932	down
MW0157143	Soyasapogenol B	Terpenoids	Triterpene	C30H50O3	3	0.8136	595-15-3	13223.1	29159.7	12569.2	6081.53	14797.7	53007.4	23212.4	48482.8	56203.1	44609.2	1.86808	0.00366196	0.253311	0.336258	-1.57236	down
MW0012975	1-Hexadecanoyl-2-octadecanoyl-sn-glycero-3-phosphocholine	GP	PC	C42H84NO8P	3	0.749	59403-51-9	25595	103278	99564.4	98327.1	56229.6	39297.5	67694.1	12185.2	16099.8	26742.6	1.46188	0.0474431	0.350692	2.36388	1.24116	up
MW0141765	1'-Hydroxytorulene	Alcohol and amines	Alcohols	C40H56O	3	0.7315	59122-37-1	22127.6	41297.5	20418.1	63335.4	69488.3	85664.5	52661.8	86665.3	90565.2	60385.1	1.44394	0.0393503	0.340217	0.576331	-0.795031	down
MW0014906	6-Keto-prostaglandin F1alpha	Hormones and hormone related compounds	Hormones and hormone related compounds	C20H34O6	2	0.9478	58962-34-8	2933.6	6231.59	2866.86	4163.83	4517.9	9414.48	5863.06	11599.6	11563.8	18901.9	1.95692	0.0237997	0.317438	0.361227	-1.46902	down
MW0115141	Physostigmine	Heterocyclic compounds	Heterocyclic compounds	C15H21N3O2	3	0.7218	57-47-6	5267.94	4906.23	3885.54	6446.89	5899.52	12444.7	6767.31	10025	9676.73	12331.8	2.03263	0.00593311	0.275419	0.515286	-0.956554	down
MW0194043	Leurocristine	Alkaloids	Alkaloids	C46H56N4O10	3	0.632	57-22-7 | 132142-73-5	399.87	740.57	642.87	3135.24	1457.12	8443.43	6497.92	2943.87	6063.65	4353.41	1.9173	0.00604524	0.275419	0.225271	-2.15027	down
MW0063827	Tetrahydrodeoxycorticosterone	Hormones and hormone related compounds	Hormones and hormone related compounds	C21H34O3	3	0.6763	567-03-3	1810.28	572.35	1114.2	1244.43	1097.43	3084.07	1744.98	1781.37	2180.32	3152.89	1.84356	0.0129334	0.298542	0.488854	-1.03252	down
MW0052640	Erythrodiol	Alcohol and amines	Alcohols	C30H50O2	3	0.6643	545-48-2	6920.13	6391.12	1583.33	2582.12	9194.45	12673	10634.5	9812.27	5634.88	11659.3	1.46309	0.0350091	0.335908	0.529043	-0.918544	down
ZINC6920423	Dotriacontane	Others	Hydrocarbon derivatives	C32H66	3	0.6792	544-85-4	166.86	185.55	399.99	545.72	1243.47	4061.01	563.86	1542.08	3006.19	3021.64	1.76004	0.0323096	0.334853	0.208416	-2.26246	down
MW0105421	Acetylglycine	Amino acid and Its metabolites	Amino acid derivatives	C4H7NO3	3	0.7111	543-24-8	32113.3	32458	32238.6	33143.2	31953.6	33558.8	35057.8	33659.5	33251.9	35354.3	1.92694	0.00992735	0.288219	0.947475	-0.0778405	down
MW0169257	N-(2-Hydroxyethyl)heptadecanamide	Alcohol and amines	Amines	C19H39NO2	3	0.5546	53832-59-0	13526.4	12417.9	12710.7	9681.91	6053.9	7510.71	8351.25	5016.6	5759	8264.93	1.42125	0.0443046	0.348459	1.55836	0.640032	up
MW0157470	Thalicarpine	Alkaloids	Alkaloids	C41H48N2O8	3	0.6116	5373-42-2	1725.28	1145.44	406.22	1452.25	1012.97	2564.71	1827.03	1513.58	3664.62	4322.86	1.73099	0.0347077	0.335908	0.413319	-1.27467	down
MW0108647	N-Acetyl-L-tyrosine	Amino acid and Its metabolites	Amino acid derivatives	C11H13NO4	3	0.6872	537-55-3	961.55	1458.97	789.26	1047.34	1017.08	1364.22	1707.75	2077.57	1159.8	1357.46	1.53476	0.044544	0.348459	0.687927	-0.539672	down
MW0109274	Pipecolic acid	Organic acid and Its derivatives	Organic acid and Its derivatives	C6H11NO2	2	0.9542	535-75-1	20402.7	31772.5	24077.2	44877.2	31984.8	60503.6	42018.2	29725.7	47589.2	52214	1.5204	0.0462373	0.348459	0.659831	-0.599832	down
MEDN1760	Cellobiose	Carbohydrates and Its metabolites	Sugars	C12H22O11	1b	0.8404	528-50-7 | 16462-44-5	694.02	850.41	1472.48	760.57	1526.55	2997.07	2143.93	2134.21	1556.53	1477.6	1.69174	0.0184287	0.306408	0.514488	-0.958791	down
MW0127079	Methylarsonate	Others	Others	CH3AsO3-2	3	0.7551	51952-65-9	91613.5	121983	35126.4	35509.2	64615.6	37660.5	8222.58	14065.1	14022.8	37917.4	1.61356	0.0444537	0.348459	3.11782	1.64054	up
MEDP1002	Acetylcholine	Aldehyde,Ketones,Esters	Esters	C7H15NO2	3	0.7211	51-84-3	8747.29	7753.49	5910.4	11513.8	9016.68	18986.4	12068.6	11403.7	15185.6	13869.4	1.86809	0.00975891	0.288219	0.600467	-0.735844	down
MEDP1589	Theonylleucine	Amino acid and Its metabolites	Small Peptide	C10H20N2O4	2	0.8959	50299-12-2	3045.3	6056.04	4849.91	11903.6	9622.25	25552.7	17496.8	12644.2	18857.1	18289.4	1.87671	0.00269114	0.237555	0.382131	-1.38786	down
MW0133678	4-Hydroxycinnamic acid	Benzene and substituted derivatives	Phenolic acids	C9H8O3	2	0.8755	501-98-4	3045.54	8944.4	5982.72	11148.1	9776.25	15063.2	21049	9540.79	16527.6	12899.7	1.55168	0.0181662	0.305179	0.518072	-0.948776	down
MW0002155	2,3-Dihydrobenzofuran	Benzene and substituted derivatives	Benzene and substituted derivatives	C8H8O	2	0.8132	496-16-2	32494	45527.5	39450.7	52624.2	51264.3	85414.4	58880.3	57220.6	60961.2	72822.7	1.83923	0.00974649	0.288219	0.660188	-0.599051	down
MW0000153	Bicuculline	Heterocyclic compounds	Heterocyclic compounds	C20H17NO6	3	0.8647	485-49-4 | 56083-00-2	7120.74	9674.67	5154.95	10989.8	4280.39	499.58	1052.28	2552.32	1088.3	2746.38	1.93646	0.00778046	0.284523	4.6884	2.2291	up
MW0148962	methyl (1S,15R,17S,18S)-6-[(1S,12R,14R,15E,18S)-15-ethylidene-18-methoxycarbonyl-17-methyl-10,17-diazatetracyclo[12.3.1.03,11.04,9]octadeca-3(11),4,6,8-tetraen-12-yl]-17-[(1R)-1-hydroxyethyl]-7-methoxy-3,13-diazapentacyclo[13.3.1.02,10.04,9.013,18]nonadeca-2(10),4,6,8-tetraene-1-carboxylate	Heterocyclic compounds	Heterocyclic compounds	C43H52N4O6	3	0.5081	4835-65-8	981.15	801.04	1081.89	2858.95	2876.06	4106.26	7077.54	1477.44	5923.7	6307.61	1.65068	0.0275492	0.328636	0.345448	-1.53346	down
MW0139568	Retrorsine	Heterocyclic compounds	Heterocyclic compounds	C18H25NO6	3	0.8989	480-54-6	339.38	315.34	275.27	1942.19	713.22	4877.33	3800.43	531.63	3078.8	6662.83	1.74688	0.0359778	0.338648	0.189193	-2.40207	down
MW0108725	N-cis-Hexadec-9Z-enoyl-L-homoserine lactone	Aldehyde,Ketones,Esters	Esters	C20H35NO3	2	0.9031	479050-94-7	25822.1	38292	28130.2	51072.2	74524.5	79861.4	54380.7	72594.7	75179	60042.1	1.50186	0.048933	0.35298	0.636854	-0.650966	down
MW0010608	Isosinomenine A	Lignans and Coumarins	Lignans	C38H42N2O6	3	0.6345	477-57-6	3572.11	3284.32	3827.22	8133.22	14582.9	18799.8	4547.69	20615.8	21591.2	16148.2	1.46771	0.036836	0.339997	0.408796	-1.29055	down
MW0008826	Naloxone	Benzene and substituted derivatives	Benzene and substituted derivatives	C19H21NO4	3	0.6109	465-65-6	37130.2	37279.6	41121.8	39021.1	42054.8	43430.3	42255.3	40541.5	47887.8	42596.7	1.52975	0.0357845	0.338648	0.907231	-0.140458	down
MW0107567	Ile-Ile	Amino acid and Its metabolites	Small Peptide	C12H24N2O3	3	0.739	42537-99-5	29513.1	33302.9	27761.5	38550.8	35663	67129.7	43645.9	44031.7	47419.1	36550.4	1.66238	0.0425482	0.348459	0.690148	-0.535022	down
MW0107437	Ile-Glu	Amino acid and Its metabolites	Small Peptide	C11H20N2O5	3	0.8617	42516-53-0	2060.86	471.59	1319.48	2116.28	2228.83	5951.69	6116.11	2454.79	4061.07	3277.41	1.72728	0.0155764	0.299271	0.374961	-1.41519	down
MW0055404	C16-0(Palmitoyl)ceramide	SP	Cer	C34H67NO3	3	0.7247	4201-58-5 | 24696-26-2	5981	5433.9	4072.91	2930.44	4780.99	55903.6	52185.1	41999.3	12381.5	12850	1.9905	0.0320899	0.334853	0.132326	-2.91784	down
MW0157951	(1S,2R)-3-Methylcyclohexa-3,5-diene-1,2-diol	Alcohol and amines	Alcohols	C7H10O2	2	0.922	41977-20-2	3734.18	4313.32	4390.21	4634.33	3834.5	5542.86	4829.04	4571.69	4683.41	4853.87	1.68163	0.0179734	0.305179	0.853995	-0.227701	down
MW0110455	Val-val	Amino acid and Its metabolites	Small Peptide	C10H20N2O3	2	0.9419	3918-94-3	3255.44	3606.72	2284.96	4235.87	3406.69	10114	4859.22	4774.15	7624.98	5987.27	1.87776	0.0268873	0.327984	0.503294	-0.990527	down
MW0009857	Tenovin-1	Benzene and substituted derivatives	Benzene and substituted derivatives	C20H23N3O2S	3	0.7697	380315-80-0	787.18	3429.79	455.98	2530.34	3999.64	7919.49	3087.35	4145.72	7146.77	4271.37	1.47641	0.0325113	0.334853	0.421627	-1.24596	down
MW0103487	Bucladesine	Heterocyclic compounds	Heterocyclic compounds	C18H24N5O8P	3	0.8086	362-74-3	13300.8	20794.6	28470.7	21419	38270.8	10034.6	14623	18044.9	9932.32	8231.37	1.7704	0.0402761	0.342742	2.0086	1.00619	up
MW0123414	Colupox b	Amino acid and Its metabolites	Small Peptide	C25H36O5	3	0.5854	36136-11-5	937.14	1712.96	426.2	3430.16	3213.58	15244	11786.8	7604.41	7446.28	5416.65	1.89318	0.0103036	0.288219	0.20464	-2.28884	down
MW0107277	His-Tyr	Amino acid and Its metabolites	Small Peptide	C15H18N4O4	3	0.8185	35979-00-1	1190.75	1232.82	1425.17	2796.86	2283.07	6858.14	2626.96	3577.52	3938.2	4165.55	1.86998	0.0217637	0.315234	0.421833	-1.24526	down
MW0012822	Azelaoyl PAF	GP	PA	C33H66NO9P	3	0.7136	354583-69-0	30072.3	20952.8	26429.1	17921.8	9856.74	9027.62	15007.9	9076.07	3274.93	8874.13	1.59928	0.0228419	0.315234	2.32504	1.21726	up
MW0147339	Cercosporin	Benzene and substituted derivatives	Benzene and substituted derivatives	C29H26O10	3	0.5816	35082-49-6	99590	152514	153098	154779	151424	11614.2	14323.7	10872.7	126942	92681.6	1.60125	0.0166723	0.303361	2.77422	1.47208	up
MW0107023	Glu-Tyr	Amino acid and Its metabolites	Small Peptide	C14H18N2O6	2	0.8089	3422-39-7	1979.74	622.97	1100.25	1147.87	3162.63	6374.53	3778.38	2574.6	4228.99	3191.19	1.76344	0.0175078	0.304974	0.397736	-1.33012	down
MW0151235	Hippomane factor M1	Aldehyde,Ketones,Esters	Ketones	C34H48O8	3	0.7381	33465-16-6	1021.67	6133.04	627.19	16906.5	13527.8	57770.5	66936.1	16763.3	33528.4	17056.3	1.63687	0.0381154	0.340217	0.198986	-2.32926	down
MW0053785	Goyaglycoside h	Heterocyclic compounds	Heterocyclic compounds	C42H70O15	3	0.6432	333333-19-0	761.13	857.75	1194.19	325.85	2767.4	5180.29	2664.3	3502.5	6139.26	3693.06	1.85247	0.00483662	0.266838	0.278871	-1.84233	down
MW0106514	DL-Leucine	Amino acid and Its metabolites	Amino acids	C6H13NO2	2	0.9118	328-39-2 | 25322-63-8 | 25988-64-1 | 7005-03-0	9876.21	23548.1	13777.1	24555.8	16004	71713	31240.8	40066.8	39732.6	22840.6	1.69564	0.0438085	0.348459	0.426867	-1.22814	down
MW0056762	Panaxatriol	Terpenoids	Triterpene	C30H52O4	3	0.6865	32791-84-7	7254.63	20408.7	7329.5	2473.81	11013.6	34954.1	16360.8	36679.1	41542.2	30412.8	1.79158	0.00358461	0.253311	0.303098	-1.72214	down
MW0103335	2'-Deoxyadenosine-5'-diphosphate	Nucleotide and Its metabolites	Nucleotide and Its metabolites	C10H15N5O9P2	3	0.6548	326322	7656041	1.17246e+07	1.17695e+07	1.18987e+07	1.16408e+07	968752	267305	64482.3	271616	1.18184e+06	2.06316	0.000115801	0.11426	19.8583	4.31167	up
MW0152637	Levomefolic acid	Organic acid and Its derivatives	Organic acid and Its derivatives	C20H25N7O6	3	0.7107	31690-09-2 | 134-35-0	1435.81	4454.7	1186.9	5495.47	3380.12	12456.7	8952.99	4964.87	9564.17	14208.8	1.84464	0.0086703	0.284523	0.318121	-1.65235	down
MEDP0618	Carnitine-2-methyl-C4	FA	CAR	C12H23NO4	2	0.8993	31023-25-3	24165.8	33699.5	42901.2	31063	25431.2	212654	39987.3	84127.1	157963	248473	1.93105	0.0388575	0.340217	0.211598	-2.2406	down
mws4176	Alanylphenylalanine	Amino acid and Its metabolites	Small Peptide	C12H16N2O3	2	0.9586	3061-90-3	2728.56	5579.56	4369.06	8901.94	6003.14	15854.8	11179.9	19251.1	12148.4	12614.5	1.93926	0.00184344	0.216594	0.388217	-1.36507	down
MW0138932	Methoxsalen	Heterocyclic compounds	Heterocyclic compounds	C12H8O4	2	0.835	298-81-7	74965.6	82723.6	71939.6	88050.4	85601.6	59311.2	58508	52852.9	51920.1	58898.7	2.13418	0.000426015	0.161188	1.43266	0.518696	up
MW0000279	Harringtonine	Alkaloids	Alkaloids	C28H37NO9	3	0.6215	26833-85-2 | 25302-09-4	354.12	2864.27	1315.67	3981.45	2858.08	7489.87	3882.46	4368.7	3755.7	3350.71	1.30464	0.0488839	0.35298	0.497806	-1.00634	down
MW0115033	Nonoxynol-9	Benzene and substituted derivatives	Benzene and substituted derivatives	C33H60O10	3	0.6654	26571-11-9	23913.4	18789.8	19042.1	23870	8473.6	12917.1	6482.72	7344.71	4668.19	9257.19	1.68968	0.015058	0.298542	2.31348	1.21006	up
MW0160914	Deoxyflexixanthin/Keto-myxocoxanthin	Aldehyde,Ketones,Esters	Ketones	C40H54O2	3	0.6131	26056-69-9	10118.6	9350.49	8727.6	12018	4741.41	3876.3	5399.51	6325.19	3776.08	6539.66	1.55372	0.0300143	0.334853	1.73464	0.794633	up
MW0147336	Cerberin	Heterocyclic compounds	Heterocyclic compounds	C32H48O9	3	0.6718	25633-33-4	610.96	499.42	1355.11	1188.61	3231.47	5982.99	821.06	4203.31	4700.07	4253.88	1.46541	0.0358354	0.338648	0.344946	-1.53556	down
MEDP1307	(2S,3S)-2-amino-3-phenylbutanoic acid	Amino acid and Its metabolites	Amino acid derivatives	C10H13NO2	2	0.9271	25488-25-9	5554.31	5853.21	4570.89	7125.57	6424.56	9816.56	7555.54	8010.74	8174.35	9021.76	1.96754	0.00218381	0.232148	0.693501	-0.52803	down
MW0011146	(3b,16a,20R)-3,16,20,22,25-Pentahydroxy-5-cucurbiten-11-one 3-[rhamnosyl-(1->4)-[glucosyl-(1->6)]-glucoside]	Aldehyde,Ketones,Esters	Ketones	C48H80O20	3	0.6618	251102-63-3	825.39	1348.64	843.5	301.08	687.45	2647.59	1448.55	2888.65	2468.36	3105.69	1.94612	0.00170321	0.216594	0.318983	-1.64845	down
MW0000171	Catharanthine	Alkaloids	Alkaloids	C21H24N2O2	3	0.7561	2468-21-5	368.35	412.86	623.91	1333.22	333.8	2054.35	1282.69	1781.96	2799.9	2908.85	1.99622	0.00405144	0.262263	0.283728	-1.81742	down
MW0156068	(7E,9S,10S,11R,12R,13R,14R,15R,16S,17S,18E,20E)-2,10,12,14,16,26,28-heptahydroxy-3,7,9,11,13,15,17,21-octamethyl-23-azatricyclo[22.3.1.05,27]octacosa-1(28),5(27),7,18,20,23,25-heptaene-4,6,22-trione	Amino acid and Its metabolites	polypeptide	C35H47NO10	3	0.642	246255-43-6	7411.4	5464.98	1609.74	4889.71	8968.03	7790.61	8851.8	14236.5	9193.25	16447	1.55038	0.0305441	0.334853	0.501491	-0.995704	down
MW0109723	s-Hexylglutathione	Amino acid and Its metabolites	Small Peptide	C16H29N3O6S	3	0.8531	24425-56-7	1122.62	2077.78	703.12	3387	4503.01	4978.97	6554.1	3106.86	6686.73	5831.12	1.6228	0.0129802	0.298542	0.43426	-1.20337	down
MW0105745	Arginylproline	Amino acid and Its metabolites	Small Peptide	C11H21N5O3	3	0.5851	2418-69-1	1159.02	1208.02	1133.28	1009.82	1218.89	3846.34	3449.27	1695.04	3207.56	2905.87	2.12946	0.00658406	0.275419	0.379303	-1.39858	down
MEDP1061	o-Tyrosine	Amino acid and Its metabolites	Amino acids	C9H11NO3	2	0.9791	2370-61-8	346838	463588	408849	571433	529218	855936	607439	595885	672336	789710	1.86984	0.00677344	0.275419	0.658825	-0.602032	down
MW0138734	Lankacidin C	Organic acid and Its derivatives	Organic acid and Its derivatives	C25H33NO7	3	0.6356	23623-31-6	1405.21	2960.33	952.71	9038.94	9912.97	24765.5	15050.1	13566.7	29192.5	6939.78	1.63205	0.0275128	0.328636	0.271131	-1.88294	down
MW0126595	Strictosamide	Alcohol and amines	Amines	C26H30N2O8	3	0.6535	23141-25-5	515.79	1167.95	674.34	3806.49	3154.54	13198.1	4749.56	4059.7	5051.82	6970.01	1.77924	0.0383414	0.340217	0.273856	-1.86851	down
MW0053910	Carnitine C6:0	FA	CAR	C13H25NO4	2	0.9075	22671-29-0	23335	18968.4	26385.5	27499.8	15662.5	61218.9	29059.7	44908.1	26298.4	42102.7	1.74103	0.039781	0.340217	0.5494	-0.86407	down
MW0006831	Diflunisal	Benzene and substituted derivatives	Benzene and substituted derivatives	C13H8F2O3	3	0.7784	22494-42-4	9507.39	10405.2	10012.9	9718.6	6339.71	9002.61	7970.35	6209.29	5455.08	5509.82	1.45788	0.0484066	0.350843	1.34664	0.429361	up
MEDN0207	6-Hydroxymelatonin	Hormones and hormone related compounds	Hormones and hormone related compounds	C13H16N2O3	1b	0.6172	2208-41-5	2289.57	1991.91	2061.03	3698.92	4469.01	9524.56	4328.49	5751.6	6373.37	5915.97	1.8859	0.0114031	0.294478	0.454958	-1.13619	down
MW0013381	29-Norcycloartane-3,24-dione	Aldehyde,Ketones,Esters	Ketones	C29H46O2	3	0.6933	207850-22-4	4465.66	3988.32	3162.77	1253.72	3965.68	7727.7	4690.24	4341.23	8325.24	10915.4	1.65684	0.0313355	0.334853	0.467673	-1.09643	down
MEDL00377	Glu-Phe	Amino acid and Its metabolites	Small Peptide	C14H18N2O5	3	0.7425	20556-22-3	5328.7	6728.62	4764.76	9762.32	11210.8	21198.1	12733.6	10453.1	16556.2	13053.9	1.77934	0.0149165	0.298542	0.510781	-0.969224	down
MW0155025	Petromyzonol sulfate	Bile acids	Bile acids	C24H42O7S	3	0.5493	20311-93-7	1072.33	251.76	888.05	4103.85	257.61	3338.37	5295.12	2894.73	4593.7	10370.6	1.80594	0.0386853	0.340217	0.24813	-2.01083	down
MW0053733	Glycerophospho-N-Oleoyl Ethanolamine	GP	PE	C23H46NO7P	3	0.8037	201738-24-1	177670	212518	153522	223924	219066	280749	324313	233551	270874	382791	1.90969	0.0126168	0.298542	0.661204	-0.596832	down
MW0109211	Phenylalanylphenylalanine	Amino acid and Its metabolites	Small Peptide	C18H20N2O3	2	0.9295	201023-39-4	2431.28	2135.79	2455.44	2060.21	2652.07	4414.92	2276.06	4516.76	3893.27	5169.41	1.83696	0.0232993	0.315234	0.578912	-0.788584	down
MW0126848	Trazodone	Aldehyde,Ketones,Esters	Ketones	C19H22ClN5O	3	0.5597	19794-93-5	358.66	547.04	306.68	3375.44	4069.91	11500.8	4541.85	6619.44	7939.65	8807.53	1.82235	0.00316427	0.24385	0.219688	-2.18647	down
MW0147281	Ceanothine B	Amino acid and Its metabolites	Small Peptide	C29H36N4O4	3	0.6252	19471-43-3	448.84	418.17	307.8	1414.85	1304.97	5421.22	4281.08	857	2586.78	2616.97	1.76223	0.0362015	0.338648	0.247073	-2.01699	down
MW0126818	Tiotropium	Heterocyclic compounds	Heterocyclic compounds	C19H22NO4S2+	3	0.8587	186691-13-4	280737	317321	131438	305148	99425.5	4.03707e+06	23485.8	4.32199e+06	3.69061e+06	2.69455e+06	1.2728	0.0250898	0.320602	0.0767939	-3.70287	down
MW0054404	Loganin	Heterocyclic compounds	Heterocyclic compounds	C17H26O10	3	0.7228	18524-94-2	2088.68	8488.99	4336.38	8713.45	8912.26	27868.2	13482.5	7664.31	15387.1	17247	1.62117	0.0377313	0.340217	0.398532	-1.32723	down
MEDP1682	Leu-Gly-Phe	Amino acid and Its metabolites	Small Peptide	C17H25N3O4	2	0.823	17608-53-6	1995.43	3226.59	1466.49	4598.21	2743.95	4660.25	3377.96	6398.03	5637.41	4819.49	1.62255	0.0190299	0.308998	0.563636	-0.827164	down
MW0111042	Foramsulfuron	Heterocyclic compounds	Heterocyclic compounds	C17H20N6O7S	3	0.7945	173159-57-4	4214.43	2844.89	4212.27	4484.6	5202.88	12986.3	7883.25	5905.11	13771.3	8606.41	1.95305	0.01862	0.306449	0.42641	-1.22969	down
MEDP1665	Carnitine C3:0	FA	CAR	C10H19NO4	2	0.9231	17298-37-2	11133.4	10540.9	20580.2	15392.9	3358.17	52999.2	23909.9	29291	30409.8	38588.8	1.8135	0.00701005	0.276698	0.348208	-1.52198	down
MW0055107	Monensin	Others	Medicine	C36H62O11	3	0.6771	17090-79-8	29884.1	39922.3	42284.3	21877.4	5745.42	11789.6	13426.7	1242.34	1416.01	5477.33	1.54865	0.0293263	0.334853	4.18906	2.06663	up
MW0126580	5-{9,32-Dihydroxy-6,10,13,20,32-pentamethyl-27-methylidene-33,34,35-trioxa-22-azahexacyclo[27.3.1.1^{1,4}.1^{4,7}.0^{12,17}.0^{17,23}]pentatriaconta-10,13,22-trien-14-yl}-3-methyloxolan-2-one	Aldehyde,Ketones,Esters	Esters	C42H63NO7	3	0.756	170713-72-1	393946	385975	331306	185589	149576	100143	148467	100179	103377	97589.5	1.92923	0.0234663	0.315234	2.63097	1.3956	up
FDATP01621	Benzamidine hydrochloride	Others	Medicine	C7H9ClN2	3	0.6275	1670-14-0 | 477904-89-5	39366	58688.7	47255	65619.2	61723.1	100733	74713.9	69985.2	73027.3	87789.1	1.81874	0.00786122	0.284523	0.671147	-0.5753	down
MW0151913	Diesaconitine	Benzene and substituted derivatives	Benzene and substituted derivatives	C35H49NO12	3	0.5593	16298-90-1	4726.46	5775.08	4387.79	4526.92	5553.18	11319.4	11204.5	4116.07	10728	7898.58	1.60139	0.0411601	0.346931	0.551608	-0.858284	down
MW0139901	7-Hydroxycoumarinyl Arachidonate	Amino acid and Its metabolites	polypeptide	C29H36O4	3	0.8401	161180-11-6	316.33	839.39	271.94	927.11	890.8	7501.44	1402.28	1812.05	4794.95	3208.09	1.92357	0.0490028	0.35298	0.173385	-2.52794	down
MW0006250	Etalocib	Benzene and substituted derivatives	Benzene and substituted derivatives	C33H33FO6	3	0.647	161172-51-6 | 152608-41-8	1765.55	2064.19	489.38	9297.08	8028.48	27243.9	10215.5	6461.77	17244.8	15331	1.6492	0.033049	0.335908	0.282948	-1.82139	down
MW0126549	Silodosin	Heterocyclic compounds	Heterocyclic compounds	C25H32F3N3O4	2	0.9202	160970-54-7	33178.8	43781.5	23194.2	18396	68994	136479	92689.6	82955.2	167030	64573.9	1.82371	0.0150654	0.298542	0.344924	-1.53565	down
FDATP00586	Ulipristal	Others	Medicine	C28H35NO3	2	0.825	159811-51-5	1448.64	3831.7	2607.02	6564.96	6792.19	11511	3404.63	11284.2	9859.27	8719.73	1.40979	0.034957	0.335908	0.474431	-1.07573	down
FDATN01120	Marimastat	Others	Medicine	C15H29N3O5	3	0.5983	154039-60-8	719.76	855.04	818.93	2081.43	2008.43	3712.64	3003.19	3024.09	2948.56	4720.01	1.97006	0.0014413	0.210626	0.372438	-1.42493	down
MEDP0594	Dihydroactinidiolide	Aldehyde,Ketones,Esters	Esters	C11H16O2	1b	0.6458	15356-74-8	5577.33	4896.28	4357.77	7483.64	6438.67	3508.42	3001.83	3952.86	4485.19	4152.01	1.73732	0.0214682	0.315234	1.5054	0.590151	up
MW0157393	Terminaline	Hormones and hormone related compounds	Hormones and hormone related compounds	C23H41NO2	3	0.7108	15112-49-9	106.18	815.74	222.26	284.58	658.79	1907.33	555.59	1582.53	1301.15	1543.07	1.71524	0.00945891	0.288219	0.302997	-1.72262	down
MW0112725	3,5-Didecanoylpyridine	Heterocyclic compounds	Pyridine and pyridine derivatives	C25H41NO2	3	0.7372	149682-93-9	4.40322e+06	6.74317e+06	6.769e+06	6.84332e+06	6.69497e+06	81378.4	31813.6	6.57272e+06	57310.4	4.09778e+06	1.50745	0.0348539	0.335908	2.90136	1.53673	up
MW0193994	Carnitine C4:0	FA	CAR	C11H21NO4	2	0.9527	1492-26-8	108185	112123	144881	137210	115456	426543	235376	230195	256316	271181	2.12566	0.0105085	0.288219	0.435229	-1.20015	down
MW0009853	Telmisartan	Benzene and substituted derivatives	Benzene and substituted derivatives	C33H30N4O2	3	0.7568	144701-48-4	3689.18	1521.81	972.52	866.79	2181.08	6138.78	18505.7	4851.97	10459.2	5425.59	1.93918	0.045984	0.348459	0.203419	-2.29748	down
MEDP1584	2-Amino-2-deoxymannose	Nucleotide and Its metabolites	Nucleotide and Its metabolites	C6H13NO5	2	0.8338	14307-02-9 | 2636-92-2	8506.99	6547.43	8513.45	9847.42	9023.47	11620.2	9136.37	9000.08	11040.1	11054.7	1.54123	0.0397604	0.340217	0.818467	-0.289003	down
MW0168373	Adefovir dipivoxil	Heterocyclic compounds	Heterocyclic compounds	C20H32N5O8P	3	0.668	142340-99-6	3439.15	4333.57	5252.5	5193.86	2286.88	1475.05	621.39	1214.02	1428.67	2036.47	1.91905	0.00542604	0.27492	3.02644	1.59762	up
FDATN01438	Monosodium glutamate	Others	Medicine	C5H8NNaO4	2	0.9636	142-47-2 | 16177-21-2 | 6106-04-3	1.20473e+06	1.28204e+06	1.24213e+06	1.27669e+06	1.01539e+06	1.02816e+06	859722	1.16556e+06	919833	993881	1.65368	0.0186689	0.306449	1.21216	0.27758	up
MW0006223	Methoxybenzene-sulfonamide	Benzene and substituted derivatives	Benzene and substituted derivatives	C26H29ClN2O4S	2	0.8779	139298-40-1	3123.43	6357.4	2611.55	595.22	3525.59	7913.09	4070.45	5533.05	7387.6	6480.18	1.38089	0.0323288	0.334853	0.516601	-0.952878	down
MW0103718	Zolmitriptan	Heterocyclic compounds	Heterocyclic compounds	C16H21N3O2	3	0.7349	139264-17-8	2697.96	5176.39	1313.59	7022.8	3988.66	18149.3	17391.3	2179.23	12351.6	18172.2	1.51844	0.0321068	0.334853	0.29599	-1.75638	down
MW0157161	Spheroidenone	FA	Others	C41H58O2	3	0.593	13836-70-9	105280	99490.5	83044.9	86103.1	66756.2	74267.9	72355	54130.9	51614.6	56781.8	1.71715	0.0148297	0.298542	1.42544	0.511407	up
MW0109048	Pemetrexed	Others	FDA	C20H21N5O6	3	0.5531	137281-23-3	292165	303115	290597	349830	329781	449382	331187	355764	389442	361442	1.66599	0.0308686	0.334853	0.829522	-0.269649	down
MW0110218	L-Tyrosyl-L-serine	Amino acid and Its metabolites	Small Peptide	C12H16N2O5	2	0.8648	13588-99-3	9391.32	19979.9	20996.5	26588.9	19881.5	45306.9	38014.2	17946.6	31750.5	34868.2	1.49282	0.0329615	0.335908	0.576807	-0.793839	down
FDATN00955	Safinamide	Others	Medicine	C17H19FN2O2	3	0.6902	133865-89-1	27661.2	342720	58454.7	210174	208934	6.66014e+06	8.04712e+06	7.13019e+06	6.08858e+06	4.44533e+06	2.16518	0.000430106	0.161188	0.0261942	-5.25461	down
MW0112268	Phenylethyl primeveroside	Benzene and substituted derivatives	Benzene and substituted derivatives	C19H28O10	3	0.8208	129932-48-5	13798.2	14220	10929.5	27051.4	23427.9	66754.7	36247.5	79983.9	106375	18878.8	1.64811	0.0467464	0.348459	0.290122	-1.78527	down
MW0125244	Mycophenolate mofetil	Aldehyde,Ketones,Esters	Esters	C23H31NO7	3	0.6514	128794-94-5	4.78807e+06	465578	113500	191022	52933.2	6676011	8.0663e+06	7.14718e+06	6.10309e+06	4.45593e+06	1.8948	0.00185912	0.216594	0.172923	-2.5318	down
MW0121580	(S)-4-(2-(N-methylisoquinoline-5-sulfonamido)-3-oxo-3-(4-phenylpiperazin-1-yl)propyl)phenyl isoquinoline-5-sulfonate	Organic acid and Its derivatives	Sulfonic acids	C38H35N5O6S2	3	0.7622	127191-97-3	1914.41	1445.3	2958.72	2053.73	1175.68	7701.52	4673.99	2608.24	4503.92	5582.91	1.93391	0.0165671	0.303361	0.380838	-1.39275	down
MW0015943	Asiaticoside B	Terpenoids	Triterpene Saponin	C48H78O20	3	0.5699	125265-68-1	1575.81	4047.19	1045.98	668.7	868.84	4026	1194.58	4311.8	5192.78	5162.39	1.50739	0.0417638	0.348459	0.412646	-1.27702	down
MW0009513	Primidone	Aldehyde,Ketones,Esters	Ketones	C12H14N2O2	3	0.7159	125-33-7	561.2	3694.09	2756.04	1741.25	2109.31	4453.5	4298.19	3412.33	5078.61	2807.64	1.34551	0.0250146	0.320602	0.541733	-0.884347	down
MW0146543	Aconitan-14-one, 7,8-dihydroxy-20-ethyl-4-(((2-(3-methyl-2,5-dioxo-1-pyrrolidinyl)benzoyl)oxy)methyl)-1,6,16-trimethoxy-, (1-alpha,4(S),6-beta,16-beta)-	Benzene and substituted derivatives	Benzene and substituted derivatives	C36H46N2O10	3	0.6672	123497-99-4	29529.6	22667.8	24225.4	32884.8	37294.6	73438.1	40605	54687.4	53911	54509.5	2.02012	0.00442144	0.266599	0.528961	-0.918766	down
MW0006044	Anastrozole	Benzene and substituted derivatives	Benzene and substituted derivatives	C17H19N5	3	0.689	120511-73-1	15781.5	9677.22	21525.9	9767.71	9522.59	29447.4	38681.4	10560.6	24520	32776.1	1.56802	0.0401806	0.342742	0.487367	-1.03692	down
MW0126408	Rabeprazole	Heterocyclic compounds	Heterocyclic compounds	C18H21N3O3S	3	0.7955	117976-89-3	734756	479939	154051	382896	67238.4	1.38431e+07	1.67261e+07	1.48203e+07	1.26553e+07	9.23973e+06	2.2051	0.000431605	0.161188	0.0270327	-5.20915	down
MW0108018	Lysyl-D-prolylthreonine	Amino acid and Its metabolites	Small Peptide	C15H28N4O5	3	0.6883	117027-34-6	8894.9	7247.82	4842.59	11937.9	10088.6	25487.1	16866	8475.61	19418.7	17671.7	1.71854	0.0264754	0.325915	0.48922	-1.03144	down
MW0105289	5-(Methylthio)-2,3-dioxopentyl phosphate	Organic acid and Its derivatives	Organic acid and Its derivatives	C6H11O6PS	3	0.5925	115974-73-7	820.43	1292.95	1830.01	1267.5	1203.39	1874.21	1656.24	1456.44	1736.51	2022.19	1.4972	0.0443789	0.348459	0.73343	-0.447268	down
MW0114045	Castamollissin	Benzene and substituted derivatives	Phenolics	C20H20O13	3	0.6593	115355-99-2	2394.48	638.6	1274.82	875.84	1465.28	4112.73	2493.55	2721.8	3432.27	2136.93	1.79605	0.00789634	0.284523	0.446324	-1.16384	down
MW0141637	17-phenyl trinor Prostaglandin F2 cyclopropyl amide	Hormones and hormone related compounds	Hormones and hormone related compounds	C26H37NO4	3	0.5957	1138395-12-6	1107.23	779.76	1190.43	5877.13	2208.11	12706.1	3554.82	7120.49	10291	9042.5	1.86119	0.0110355	0.291677	0.26133	-1.93606	down
MW0150619	Goniodomin A	Heterocyclic compounds	Heterocyclic compounds	C43H60O12	3	0.6456	112923-40-7	735.49	958.72	573.89	2390.08	936.18	5036	4723.59	711.91	4037.9	8218.83	1.66923	0.0437529	0.348459	0.246141	-2.02244	down
MW0148134	Dalfopristin	Heterocyclic compounds	Heterocyclic compounds	C34H50N4O9S	3	0.5982	112362-50-2	2407.1	3090.75	2099.91	1639.85	1079.43	417.94	1745.4	341.15	1075.25	353.85	1.73444	0.0204654	0.315234	2.62281	1.39111	up
MW0015605	Agnuside	Benzene and substituted derivatives	Phenolics	C22H26O11	3	0.6781	11027-63-7	5524.85	11563	8634.42	11502	3571.69	631.4	2865.63	551.46	1042.91	1185.02	2.04169	0.0105729	0.288219	6.49987	2.70041	up
MW0169682	Piperidine	Heterocyclic compounds	Heterocyclic compounds	C5H11N	3	0.7906	110-89-4	102842	166932	142012	164903	153642	315192	207046	218153	238445	194943	1.82491	0.0101744	0.288219	0.622204	-0.684539	down
MEDP0664	Tyrosine methylester	Amino acid and Its metabolites	Amino acid derivatives	C10H13NO3	1a	0.9396	1080-06-4	2756.54	2758.13	1894.2	2971.62	2297.07	4208.32	3907.32	4119.67	4670.49	3365.25	1.97996	0.000774592	0.179078	0.625402	-0.677144	down
MW0007578	Melamine	Heterocyclic compounds	Heterocyclic compounds	C3H6N6	3	0.7668	108-78-1	11463.5	15622.4	14792.3	19823.9	19503.5	31148	21897	21122.6	22107.5	28746.2	1.81536	0.0105483	0.288219	0.649533	-0.622524	down
MW0015499	9-Thiastearic Acid	FA	Oxidized lipids	C17H34O2S	3	0.6969	106689-24-1	3662.56	2647.67	3960.09	2416.34	3173.41	1480.8	1234.68	2175.81	1896.62	1112.47	2.02114	0.00274207	0.237727	2.00751	1.00541	up
MW0006615	2-(4-((5-Chloro-3-fluoro-2-pyridinyl)oxy)phenoxy)propanoic acid 2-propyn-1-yl ester	Benzene and substituted derivatives	Benzene and substituted derivatives	C17H13ClFNO4	3	0.6032	105511-96-4	67471.3	239550	140665	1.50792e+06	255397	1.60153e+07	1.93505e+07	1.71456e+07	125924	1.06895e+07	1.68207	0.0235571	0.315234	0.0349141	-4.84005	down
MW0110225	Tyrosyltyrosine	Amino acid and Its metabolites	Small Peptide	C18H20N2O5	2	0.8954	1050-28-8	1119.89	1402.28	1185.82	2334.45	1646.79	3709.8	1948.59	2953.73	3382.63	2729.53	1.8612	0.00640535	0.275419	0.522214	-0.937286	down
MW0137425	Ascomycin	Others	Medicine	C43H69NO12	3	0.8095	104987-12-4 | 11011-38-4	1012.5	816.16	813.47	3023.98	5356.75	16659.3	7812.71	3077	9806.52	7294.14	1.78173	0.0355403	0.337668	0.246874	-2.01815	down
MW0104893	3-(N-maleimidopropionyl)-biocytin	CoEnzyme and vitamins	CoEnzyme and vitamins	C23H33N5O7S	3	0.553	102849-12-7	5199.22	6812.6	3173.62	6835.54	3827.27	2774.98	1340.52	1953.03	2786.54	3416.46	1.69282	0.0182783	0.306004	2.10636	1.07475	up
MW0014190	3-Methylglutarylcarnitine	FA	CAR	C13H23NO6	2	0.9238	102673-95-0	39601.4	50944	39585.1	27951	59874	93167.1	94070.2	73907.9	94337.8	64670.4	1.90926	0.00125333	0.210626	0.518752	-0.946883	down
MW0122803	alpha-Pentyl-3-(2-quinolinylmethoxy)benzenemethanol	Benzene and substituted derivatives	Benzene and substituted derivatives	C22H25NO2	3	0.8314	101910-24-1	6398.9	6017.22	6084.33	5283.59	8221.37	18907	20189.5	32809.2	14155.6	14902	2.09621	0.0140331	0.298542	0.317001	-1.65744	down
MW0006140	Benzaldehyde	Benzene and substituted derivatives	Benzene and substituted derivatives	C7H6O	3	0.7925	100-52-7	4638.74	5470.8	5051.56	6498.27	6385.77	11567.4	7121.77	7661.98	7890.9	9580.66	1.92754	0.0138578	0.298542	0.639968	-0.643928	down
MW0059344	PE-NMe(16:0/22:4(7Z,10Z,13Z,16Z))	GP	PE	C44H80NO8P	2	0.9926	-	1.35099e+06	1.67172e+06	2.52914e+06	831046	479789	340139	375498	337426	562295	88610.6	1.84466	0.0422042	0.348459	4.02747	2.00988	up
MW0059585	PE-NMe(20:0/16:0)	GP	PE	C42H84NO8P	2	0.9611	-	931489	550179	564058	543633	308906	230317	297169	286764	396391	135288	1.76025	0.03239	0.334853	2.15336	1.10659	up
MEDP1024	Leu-Val	Amino acid and Its metabolites	Small Peptide	C11H22N2O3	2	0.9539	-	4992.79	5467.61	4793.52	12547.8	11759.1	26899.8	15818.9	8882.94	18593.6	16955.6	1.69844	0.0274749	0.328636	0.453935	-1.13944	down
MW0157794	Thr-Ser-Arg-Ile-Ile	Amino acid and Its metabolites	Small Peptide	C25H48N8O8	2	0.9428	-	4284.15	4636.3	5948.08	7448.57	8722.57	20715.2	8527.04	27838.6	21366.2	29279.9	1.99448	0.012419	0.298542	0.288133	-1.79519	down
MW0156809	Ser-Leu-Arg-Glu	Amino acid and Its metabolites	Small Peptide	C20H37N7O8	2	0.9343	-	1036.88	2735.89	1489.42	6976.25	3043.79	16503.5	8981.37	2228.93	9300.56	10744	1.57513	0.0437244	0.348459	0.31999	-1.6439	down
MW0059994	PE-NMe(22:6(4Z,7Z,10Z,13Z,16Z,19Z)/18:1(11Z))	GP	PE	C46H78NO8P	2	0.9328	-	1.3704e+06	885839	1.32319e+06	1.00975e+06	743672	257701	115189	147971	334144	486020	1.96496	0.00108879	0.210626	3.9767	1.99157	up
MW0124207	epsilon-Caprolactone	Aldehyde,Ketones,Esters	Esters	C6H10O2	2	0.9248	-	10841.7	12572.2	11475.6	11937.1	10447.2	9533.1	11008.8	10669.8	9898.25	10465	1.54383	0.0425641	0.348459	1.1105	0.151204	up
MW0139717	Sinapine	Benzene and substituted derivatives	Benzene and substituted derivatives	C16H24NO5	2	0.9235	-	257506	247098	120738	124293	401263	1.12651e+06	476127	513858	1.23183e+06	343448	1.72917	0.0477283	0.350843	0.311747	-1.68155	down
MEDP1433	Carnitine ph-C1	FA	CAR	C14H19NO4	2	0.9233	-	84593.5	95330.6	86848.6	78105.4	184302	155276	262076	115130	216342	241634	1.68824	0.028363	0.333419	0.534278	-0.904337	down
MW0158644	Tyr-Trp-Val	Amino acid and Its metabolites	Small Peptide	C25H30N4O5	2	0.9162	-	657.39	2879.53	288.19	5171.18	3068.08	9756.93	8070.73	2538.9	5941.74	9719.73	1.54061	0.0217818	0.315234	0.334861	-1.57837	down
MW0062442	Phosphatidylserine	GP	PS	C42H82NO10P	2	0.9156	-	36419.1	29188.5	9857.92	13779.2	22110	146794	273902	141542	85334.5	83658.3	2.07193	0.0223523	0.315234	0.152284	-2.71516	down
MW0059434	PE-NMe(18:1(11Z)/22:6(4Z,7Z,10Z,13Z,16Z,19Z))	GP	PE	C46H78NO8P	2	0.9138	-	232427	662976	470597	402094	353529	135181	111800	83644.7	215328	223792	1.86842	0.0155813	0.299271	2.75626	1.46271	up
MW0159127	Val-Phe-Phe-Asn-Gly	Amino acid and Its metabolites	Small Peptide	C29H38N6O7	2	0.9107	-	1734.92	546.2	1334.03	1246.61	870.88	3903.23	5575.68	1219.39	5059.98	8547.66	1.88019	0.0343467	0.335908	0.235853	-2.08404	down
MW0152295	Leu-Gln-Lys-Ser-Leu	Amino acid and Its metabolites	Small Peptide	C26H49N7O8	2	0.9099	-	37251.8	25868.7	22172.7	42559.9	61532.8	84595.7	53937.7	118432	94382.4	116969	1.93054	0.00573202	0.275419	0.404397	-1.30615	down
MW0150444	Gly-Phe-Asn	Amino acid and Its metabolites	Small Peptide	C15H20N4O5	2	0.9098	-	904.74	3319.51	1842.05	7080.67	5045.2	18390.8	15002.3	7336.75	11906.7	8226.99	1.75238	0.0105363	0.288219	0.298901	-1.74226	down
MW0157752	Thr-Phe-Asp-Glu-Ile	Amino acid and Its metabolites	Small Peptide	C28H41N5O11	2	0.9081	-	1169.18	424.51	755.75	2626.46	1096.54	7201.52	6088.76	4431.33	5886.18	2743.57	1.96242	0.00351006	0.253311	0.230441	-2.11753	down
MW0156623	Ser-Ala-Asp-Lys	Amino acid and Its metabolites	Small Peptide	C16H29N5O8	2	0.9047	-	6342.99	1264.72	2957.16	5465.96	3594.06	10188.8	5305.88	15788	7480.89	8452.24	1.66309	0.0325029	0.334853	0.415642	-1.26659	down
MW0154729	Oleoyl Ethanolamide-d4	FA	FFA	C20H35D4NO2	2	0.9031	-	75522.4	49700.9	51188.5	39232.7	31470.7	28227.2	27443.2	14151	11303.6	36006.7	1.58322	0.0221665	0.315234	2.10972	1.07705	up
MW0158347	Tyr-Ala-Arg-Asp-Glu	Amino acid and Its metabolites	Small Peptide	C27H40N8O11	2	0.9029	-	469.14	353.25	335.82	2677.68	2897.33	8109.82	1479.21	2555.66	6809.95	5614.97	1.63121	0.0446581	0.348459	0.274047	-1.86751	down
FDATN00003	Nintedanib	Others	Medicine	C31H33N5O4	2	0.901	-	2271.84	5612.21	1552.28	7592.13	5378.61	16606	14584.5	6536.83	11332.5	13487.5	1.78882	0.00601307	0.275419	0.358242	-1.48099	down
MW0151411	Ile-Glu-Asn	Amino acid and Its metabolites	Small Peptide	C15H26N4O7	2	0.9006	-	1438.46	3025.08	2621.65	5951.81	6213.76	19116.7	12944.6	8825.72	18008.8	14529.5	1.97997	0.00199343	0.225072	0.262181	-1.93136	down
MW0107145	Glycyl-L-phenylalanine	Amino acid and Its metabolites	Small Peptide	C11H14N2O3	2	0.8983	-	3191.34	4991.38	3044.01	9633.93	7193.64	23700.7	15973.2	8823.33	17097.6	18452.9	1.93868	0.00597813	0.275419	0.33379	-1.58299	down
MEDP0638	LPE(16:1/0:0)	GP	PE	C21H42NO7P	2	0.8914	-	103334	151339	120629	249924	274316	448212	139046	369732	398008	308160	1.40147	0.0482881	0.350843	0.540864	-0.886663	down
MEDP1022	Thr-Phe	Amino acid and Its metabolites	Small Peptide	C13H18N2O4	2	0.8749	-	2251.18	3623.84	4236.84	5133.32	3629.59	9211.91	7220.57	7508.96	6430.23	9653.03	2.02371	0.000737787	0.179078	0.471578	-1.08443	down
MEDP1902	LPC(16:2/0:0)	GP	LPC	C24H46NO7P	2	0.869	-	67949.8	166528	80813.5	316854	329409	320900	268188	365812	429129	357840	1.45081	0.0475488	0.350692	0.552024	-0.857197	down
MW0151666	Ile-Asp	Amino acid and Its metabolites	Small Peptide	C10H18N2O5	2	0.8598	-	3424.58	4104.18	3026.2	5854.21	6144.36	16570	10547.6	13097.8	10047.4	10701.4	2.09035	0.0013521	0.210626	0.369947	-1.43461	down
MW0013157	Carnitine C9:0	FA	CAR	C16H31NO4	2	0.8155	-	448.6	946.99	830.64	518.16	700.77	2996.15	1185.86	2338.17	1276.54	2754.97	1.97989	0.0171937	0.304974	0.326503	-1.61483	down
MW0145653	Asn-Ala-Asp	Amino acid and Its metabolites	Small Peptide	C11H18N4O7	3	0.897	-	10141.6	48356.8	46189.6	31480.2	33901.4	65283.7	70958.2	58613.8	80675.2	43812.3	1.41591	0.0119757	0.298542	0.532561	-0.908982	down
MW0005861	Benzanthrone	Benzene and substituted derivatives	Benzene and substituted derivatives	C17H10O	3	0.8954	-	5005.55	6092.6	4538.14	5211.17	4759.02	3166.04	3466.86	4619.61	4924.68	2472.99	1.65481	0.0367991	0.339997	1.37299	0.457319	up
MW0146264	Asp-Ser-Val-Ile-Ser	Amino acid and Its metabolites	Small Peptide	C21H37N5O10	3	0.8906	-	33645.8	12146.1	20274.2	16594.8	10604	656.73	1508.56	2577.38	5808.33	5527.23	1.89215	0.0178872	0.305179	5.8007	2.53623	up
MW0152845	Lys-Ala-Gln	Amino acid and Its metabolites	Small Peptide	C14H27N5O5	3	0.8861	-	1542.01	636.02	1628.73	1725.5	1833.61	2331.12	1322.61	2515.47	2312.21	2983.7	1.38186	0.0468327	0.348459	0.64246	-0.638322	down
MW0144646	Ala-Leu-Trp	Amino acid and Its metabolites	Small Peptide	C20H28N4O4	3	0.8854	-	593.18	589.12	572.97	1159.32	1041.45	3203.68	636.88	3106.94	2858.32	2317.09	1.69843	0.0235695	0.315234	0.326328	-1.61561	down
MW0155320	Phe-Pro-Trp	Amino acid and Its metabolites	Small Peptide	C25H28N4O4	3	0.8829	-	450.78	1756.85	311.37	2221.19	952.27	3149.14	3205.35	2250.05	5018.89	3517.55	1.76541	0.00470142	0.266838	0.332097	-1.59033	down
MW0152484	Leu-Ser-Gln-Pro-Lys	Amino acid and Its metabolites	Small Peptide	C25H45N7O8	3	0.882	-	445.23	1067.93	1016.9	3130.16	2255.79	8398.74	5259.26	2061.99	6150.86	7020.45	1.79113	0.0129815	0.298542	0.273993	-1.86779	down
MW0059315	PE-NMe(15:0/22:4(7Z,10Z,13Z,16Z))	GP	PE	C43H78NO8P	3	0.8796	-	16640.8	25785.8	26399.9	20422.7	16775.5	13005.4	20377.3	6773.1	3898.81	16628.6	1.35267	0.0436806	0.348459	1.74718	0.80503	up
MW0162792	N-acetyl-N6,O-didemethylpuromycin	Nucleotide and Its metabolites	Nucleotide and Its metabolites	C22H27N7O6	3	0.8772	-	1768.09	1883.5	2220	2118.85	2921.8	8028.81	4311.92	3554.81	8351.45	4682.94	1.98465	0.0212117	0.315234	0.377196	-1.40662	down
MW0152982	Lys-His-Ala-Val-Ser	Amino acid and Its metabolites	Small Peptide	C23H40N8O7	3	0.8767	-	118589	120088	129977	257561	376008	417015	182196	508588	536423	341635	1.47935	0.0441986	0.348459	0.504681	-0.986557	down
MW0158633	Tyr-Thr-Val-Thr-Leu	Amino acid and Its metabolites	Small Peptide	C28H45N5O9	3	0.8742	-	14056.5	18132.6	5901.61	28621	26662.8	36272.6	21530.3	41039.7	46608.4	36853	1.53783	0.0166071	0.303361	0.512191	-0.965246	down
MW0145761	Asn-Gly-Thr-Ile-Asp	Amino acid and Its metabolites	Small Peptide	C20H34N6O10	3	0.8727	-	2718.37	3649.36	1143.19	5688.22	7875.61	16002.9	7888.91	5681.12	9634.65	7437.68	1.53629	0.04819	0.350843	0.451809	-1.14621	down
MW0157666	Thr-His-Leu-Val-Asp	Amino acid and Its metabolites	Small Peptide	C25H41N7O9	3	0.8716	-	1327.13	316.49	1560.23	857.75	1857.12	2360.18	6987.37	5181.89	14817.8	11505.7	1.94029	0.034446	0.335908	0.144879	-2.78708	down
MW0110294	Tyr-Thr	Amino acid and Its metabolites	Small Peptide	C13H18N2O5	3	0.8708	-	3199.31	6566.78	4269.85	7275.15	6568.05	11082.4	10662.6	7416.62	8701.78	5648.3	1.38534	0.0420968	0.348459	0.640727	-0.642218	down
MW0153556	Met-Gly-Ile	Amino acid and Its metabolites	Small Peptide	C13H25N3O4S1	3	0.8697	-	3120.82	5319.77	3773.27	7023.07	6325.75	13148.9	8146.35	6866.29	12158.6	9697.39	1.80504	0.010556	0.288219	0.511075	-0.968394	down
MW0155852	Pro-Glu-Glu-Lys-Ser	Amino acid and Its metabolites	Small Peptide	C24H40N6O11	3	0.8674	-	598.17	2517.93	2850	4641.04	4062.14	18351.2	8261.92	4436.31	11288.6	12547.5	1.74618	0.0226924	0.315234	0.26727	-1.90363	down
MW0156037	Pro-Tyr-Thr	Amino acid and Its metabolites	Small Peptide	C18H25N3O6	3	0.8614	-	505.41	1359.76	474.36	3366.92	6045.78	15105.1	6247.84	6792.39	6631.13	9310.27	1.76096	0.0140911	0.298542	0.266571	-1.90741	down
MW0144635	Ala-Leu-Gly-Ile-Ser	Amino acid and Its metabolites	Small Peptide	C20H37N5O7	3	0.858	-	1227.82	2028.99	942.99	7213.97	5809.39	16254.2	10355.9	6837.97	11880.9	13106.9	1.81594	0.00374439	0.253311	0.294736	-1.76251	down
MW0152340	Leu-Gly-Asp-Val-Ile	Amino acid and Its metabolites	Small Peptide	C23H41N5O8	3	0.8557	-	479845	464116	476113	658287	1.04408e+06	1.64474e+06	565835	1.54107e+06	1.57568e+06	1.34133e+06	1.67452	0.0194223	0.313273	0.468227	-1.09472	down
MW0157874	Thr-Val-Tyr	Amino acid and Its metabolites	Small Peptide	C18H27N3O6	3	0.8556	-	484.33	687.43	272.15	1551.39	1436.15	4639.11	2217.38	2282.47	2373.37	3450.81	1.89145	0.0071847	0.279054	0.296158	-1.75556	down
MW0149872	Gln-Val-Tyr-Asp	Amino acid and Its metabolites	Small Peptide	C23H33N5O9	3	0.8519	-	438.28	606.13	679.72	860.69	3903.05	5373.67	3498.57	3282.91	6377.94	6317.51	1.91017	0.00441956	0.266599	0.261075	-1.93746	down
MW0157621	Thr-Glu-Arg-Glu	Amino acid and Its metabolites	Small Peptide	C20H35N7O10	3	0.8492	-	2095.54	1849.31	660.3	2901.65	3364.52	8122.85	8961.66	2466.53	9324.46	16265	1.84083	0.0338015	0.335908	0.240833	-2.0539	down
MW0149998	Glu-Glu-Phe-Leu-Val	Amino acid and Its metabolites	Small Peptide	C30H45N5O10	3	0.8474	-	6101.66	16147.6	10187.2	31813.1	20283.3	61273.1	41919.6	23961.2	50105.1	44105.7	1.75871	0.00777624	0.284523	0.381871	-1.38884	down
MW0150131	Glu-Pro-Trp	Amino acid and Its metabolites	Small Peptide	C21H26N4O6	3	0.8458	-	2946.46	8153.54	3099.28	1336.43	3995.29	13387.3	9167.17	10690.3	19644.7	11398.5	1.8866	0.00468884	0.266838	0.303805	-1.71878	down
MW0156042	Pro-Val-Ala-Glu-Val	Amino acid and Its metabolites	Small Peptide	C23H39N5O8	3	0.8435	-	24310.4	54288.9	19504.7	90538.3	75379	133502	78361.8	80207.9	143167	117447	1.59634	0.0173312	0.304974	0.477705	-1.06581	down
MW0145527	Arg-Trp-Asp	Amino acid and Its metabolites	Small Peptide	C21H29N7O6	3	0.8433	-	8338.03	18044.5	6400.09	3793.45	18174.3	67795.8	23987.7	26724.3	50832	19047.5	1.72326	0.0428072	0.348459	0.290627	-1.78276	down
MW0152521	Leu-Thr-Thr-Glu-Glu	Amino acid and Its metabolites	Small Peptide	C24H41N5O12	3	0.843	-	1340.27	2902.78	1284.88	1375.9	2316.15	3240.06	3462.75	2882.19	3267.56	2732.1	1.72959	0.013869	0.298542	0.591606	-0.757291	down
MW0149669	Gln-Gln-Ile	Amino acid and Its metabolites	Small Peptide	C16H29N5O6	3	0.8409	-	409.42	1784.06	355.36	4251.71	2436.35	10732.9	7724.77	3708.31	5207.99	11019.9	1.78142	0.0119977	0.298542	0.240583	-2.05539	down
MW0109893	Thr-Pro-Tyr	Amino acid and Its metabolites	Small Peptide	C18H25N3O6	3	0.837	-	729.53	924.28	556.76	2900.66	597.35	7644.78	4332.16	2731.95	4892.42	6526.13	2.03324	0.00546965	0.27492	0.21849	-2.19436	down
MW0146283	Asp-Thr-Val-Thr-Phe	Amino acid and Its metabolites	Small Peptide	C26H39N5O10	3	0.8361	-	467.37	615.17	269.87	1747.53	1034.8	4433.2	3620.66	6727.17	2289.38	3787.71	2.00022	0.0074716	0.281199	0.198232	-2.33474	down
MW0155263	Phe-Leu-Val-Met-Met	Amino acid and Its metabolites	Small Peptide	C30H49N5O6S2	3	0.8358	-	443.36	872.16	287.17	512.28	450.15	6819.3	5843.3	2958.31	5588.1	2882.21	2.18657	0.00549274	0.27492	0.106475	-3.23141	down
MW0151526	Ile-Met-Ile	Amino acid and Its metabolites	Small Peptide	C17H33N3O4S1	3	0.8344	-	3303.02	4635.37	3342.85	12939.3	7202.52	26361.7	11992.1	8717.61	15456.1	11984.2	1.67594	0.0483232	0.350843	0.421719	-1.24565	down
MW0107091	Gly-Ser-Lys	Amino acid and Its metabolites	Small Peptide	C11H22N4O5	3	0.8339	-	5453.41	6868.37	5311.52	3660.64	8654.18	11085.3	14371	6791.02	12843.9	8261.99	1.62058	0.0261563	0.325212	0.561317	-0.833112	down
MW0155819	Pro-Asp-Tyr	Amino acid and Its metabolites	Small Peptide	C18H23N3O7	3	0.8303	-	10472	12140.9	10882.6	16042.9	11036.9	21487	15807.2	20412.9	25829.3	14486.6	1.76219	0.0173702	0.304974	0.61797	-0.694392	down
MW0107825	Leukotriene D4 methyl ester	Aldehyde,Ketones,Esters	Esters	C26H42N2O6S	3	0.8294	-	4889.33	9015.99	3200.7	10209.1	11381.9	23212.7	20657.2	14644.8	22247.9	16470.2	1.86731	0.000931174	0.196559	0.397984	-1.32922	down
MW0152468	Leu-Pro-Glu-Phe-Tyr	Amino acid and Its metabolites	Small Peptide	C34H45N5O9	3	0.8293	-	10961.3	8646.15	7480.92	13070.7	15167.2	25982.7	18586.3	19583.9	23059.3	20646.1	2.01811	0.000631917	0.179078	0.512954	-0.9631	down
MW0151110	His-Trp-Asp-His-Leu	Amino acid and Its metabolites	Small Peptide	C33H42N10O8	3	0.829	-	1295.1	2232	1152.25	4983.03	3797.25	10330.4	8019.14	3033.94	10336.9	5303.99	1.65467	0.0265834	0.325915	0.363534	-1.45984	down
MW0146102	Asp-Glu-Leu	Amino acid and Its metabolites	Small Peptide	C15H25N3O8	3	0.8273	-	607.03	1850.26	698.56	2987.92	1235.44	8061.48	5485.62	5992.66	6412.27	5418.99	2.02675	8.24691e-05	0.11426	0.235224	-2.08789	down
MW0149861	Gln-Val-Ile-Asp	Amino acid and Its metabolites	Small Peptide	C20H35N5O8	3	0.827	-	24253.4	21346.6	21233.1	34646.3	53471.9	89003	21863.6	76867.6	67765.1	61978.5	1.45372	0.0445371	0.348459	0.48807	-1.03484	down
MW0150826	His-Ala-Ser-Leu-Asp	Amino acid and Its metabolites	Small Peptide	C22H35N7O9	3	0.8266	-	12335.8	2363.82	6216.06	1799.8	5325.88	14268.8	7789.36	56240.6	46276.9	32742.4	1.78461	0.0468043	0.348459	0.178246	-2.48806	down
MW0108011	Lys-Lys-Arg	Amino acid and Its metabolites	Small Peptide	C18H38N8O4	3	0.8265	-	722.77	1425.88	658.31	3384.07	3757.6	8174.78	4657.53	2726.62	4567.01	7850.18	1.69646	0.0235111	0.315234	0.355612	-1.49163	down
MW0145823	Asn-Lys-Arg-Asp	Amino acid and Its metabolites	Small Peptide	C20H37N9O8	3	0.8263	-	1854.15	1767.08	2577.66	6431.65	6484.61	22544	6139.19	6915.78	13380.7	14764.8	1.79512	0.0371818	0.340217	0.299871	-1.73758	down
MW0150831	His-Ala-Val-Asp	Amino acid and Its metabolites	Small Peptide	C18H28N6O7	3	0.8261	-	3349.14	2866.32	1093.09	3253.37	2783.54	11245.5	8658.59	5635.6	8546.83	6433.4	2.00796	0.00307478	0.24385	0.329355	-1.60228	down
MEDTN02450	N-(Cyclopropylmethyl)-7-[3,5-dihydroxy-2-(3-hydroxy-5-phenylpent-1-EN-1-YL)cyclopentyl]hept-5-enamide	Hormones and hormone related compounds	Hormones and hormone related compounds	C27H39NO4	3	0.824	-	8743.4	10530.2	6517.57	20173	17657.3	25051.3	11341.5	25656.7	25821.5	21456.5	1.44016	0.0432151	0.348459	0.581934	-0.781072	down
MW0158244	Trp-Ser-Phe-Tyr-Leu	Amino acid and Its metabolites	Small Peptide	C38H46N6O8	3	0.8223	-	1217.47	4116.69	1138.23	16514.2	8481.06	43470.3	32016.2	7557.66	25804.6	16325	1.63737	0.0359634	0.338648	0.251391	-1.99199	down
MW0158892	Val-Arg-Gln-Val-Asp	Amino acid and Its metabolites	Small Peptide	C25H45N9O9	3	0.8212	-	298.45	242.08	223.21	504.12	1961.99	4251.38	649.04	2958.02	4230.97	3627.27	1.78759	0.0159201	0.301923	0.205505	-2.28276	down
MW0144569	Ala-Glu-Phe-His-Phe	Amino acid and Its metabolites	Small Peptide	C32H39N7O8	3	0.8156	-	904.52	2044.79	1383.94	6812.91	6288.89	17616	12906.4	2317.62	12762.7	8780.58	1.4832	0.0421731	0.348459	0.320595	-1.64117	down
MW0151358	Ile-Asn-Val-Asp-Tyr	Amino acid and Its metabolites	Small Peptide	C28H42N6O10	3	0.8156	-	1344.43	1711.11	2427.95	6665.13	5268.14	12922.9	7971.39	4689.55	12576.2	15188.6	1.7832	0.0153005	0.298634	0.32647	-1.61498	down
MW0017104	2-[2-[(2E,3aS,4S,5R,6aS)-Hexahydro-5-hydroxy-4-[(3S,4S)-3-hydroxy-4-methyl-1,6-nonadiyn-1-yl]-2(1H)-pentalenylidene]ethoxy]acetic Acid	Organic acid and Its derivatives	Organic acid and Its derivatives	C22H30O5	3	0.8142	-	4559.35	4995.79	4867.56	6323.99	4974.91	9301.56	6062.09	7573.26	5605.63	10153.4	1.77533	0.0398029	0.340217	0.66471	-0.589203	down
MW0152967	Lys-Glu-Thr-Glu	Amino acid and Its metabolites	Small Peptide	C20H35N5O10	3	0.8136	-	2421.25	3649.23	1044.51	1086.85	5789.35	25348.8	8157.34	11931.3	19655	5355.51	1.82068	0.0360206	0.338648	0.198603	-2.33204	down
MW0159055	Val-Leu-Asn	Amino acid and Its metabolites	Small Peptide	C15H28N4O5	3	0.8129	-	1775.78	741.45	1293.11	3797.53	8299.25	15035.2	7884.96	5151.78	8396.92	7283.3	1.66438	0.0337951	0.335908	0.363573	-1.45968	down
MW0145458	Arg-Phe-Asn	Amino acid and Its metabolites	Small Peptide	C19H29N7O5	3	0.8109	-	9821.12	15284.4	10156.4	31839	22177.4	49218.9	31956.9	37745.2	51328	25032.8	1.69874	0.0121291	0.298542	0.457177	-1.12917	down
MW0150511	Gly-Tyr-Asn	Amino acid and Its metabolites	Small Peptide	C15H20N4O6	3	0.8101	-	851.89	977.8	411.62	1573.18	868.37	2330.21	1798.78	2223.75	2615.31	4178.67	1.98332	0.0106204	0.288219	0.3562	-1.48924	down
MW0109133	Phe-Thr	Amino acid and Its metabolites	Small Peptide	C13H18N2O4	3	0.807	-	2635.23	3059.1	3129.3	5881.04	5165.06	9962.29	6703.99	7117.85	8038.68	8965.14	1.96044	0.00147267	0.210626	0.487147	-1.03757	down
MW0169839	Simazine	Benzene and substituted derivatives	Benzene and substituted derivatives	C7H12ClN5	3	0.8064	-	661.59	451.29	487.73	691.54	2153.17	7645.09	5675.9	1828.44	4521.52	2832.99	1.95318	0.0218623	0.315234	0.197535	-2.33982	down
MW0149864	Gln-Val-Leu-Leu-Gly	Amino acid and Its metabolites	Small Peptide	C24H44N6O7	3	0.8059	-	4705.8	9289.1	3184.45	13143.9	10845	28590.1	16211	8541.48	16762	16653.3	1.54019	0.0467969	0.348459	0.474519	-1.07546	down
MW0158550	Tyr-Lys-Val-Glu-Ile	Amino acid and Its metabolites	Small Peptide	C31H50N6O9	3	0.8058	-	1111.76	3429.83	1312.9	1978.99	1446.56	20702.6	21500.8	17042.1	22976.7	15874.1	2.22965	7.95285e-05	0.11426	0.0946013	-3.402	down
MW0156986	Ser-Val-Thr-Lys	Amino acid and Its metabolites	Small Peptide	C18H35N5O7	3	0.8054	-	292.38	1081.8	300.67	279.73	4059.55	8243.12	1276.54	8766.87	9855.71	3793.15	1.69825	0.0307101	0.334853	0.188322	-2.40873	down
MW0155964	Pro-Phe-Ser	Amino acid and Its metabolites	Small Peptide	C17H23N3O5	3	0.8049	-	513.27	2265.95	579.8	4750.73	1982.87	11830.4	3636	6080.05	7265.4	6949.38	1.75618	0.0141968	0.298542	0.282222	-1.8251	down
MW0107847	Leu-Thr	Amino acid and Its metabolites	Small Peptide	C10H20N2O4	3	0.8046	-	1359.75	1857.97	859.24	3596.87	2634.45	7342.59	6090.21	4177.14	4551.05	6216.27	1.93462	0.00151842	0.210626	0.363258	-1.46093	down
MW0143132	magnesium;3-[(3R,21S,22S)-16-ethenyl-11-ethyl-3-methoxycarbonyl-12,17,21,26-tetramethyl-4-oxo-23,25-diaza-7,24-diazanidahexacyclo[18.2.1.15,8.110,13.115,18.02,6]hexacosa-1,5,8(26),9,13(25),14,16,18,20(23)-nonaen-22-yl]propanoic acid	Heterocyclic compounds	Heterocyclic compounds	C35H36MgN4O5	3	0.804	-	1208.91	699.56	605.85	918.76	1590.63	3476.81	2636.84	1410.91	3620.5	1178.93	1.63724	0.0423213	0.348459	0.407637	-1.29464	down
MW0157707	Thr-Leu-Met	Amino acid and Its metabolites	Small Peptide	C15H29N3O5S1	3	0.8032	-	1548.49	2216.19	1904.19	5531.42	4250.44	5729.36	4897.1	5052.81	8475.87	7966.88	1.72059	0.0146781	0.298542	0.481001	-1.05589	down
MW0155257	Phe-Leu-Thr	Amino acid and Its metabolites	Small Peptide	C19H29N3O5	3	0.803	-	698.71	995.62	499.24	1823.05	1073.27	2844.33	1192.18	2759.46	2970.44	3936.16	1.83268	0.0133376	0.298542	0.371455	-1.42874	down
MW0145460	Arg-Phe-Asp	Amino acid and Its metabolites	Small Peptide	C19H28N6O6	3	0.8027	-	889.73	2302.07	1104.73	4081.86	4009.24	6937.71	4845.51	5038.24	8841.79	3585.23	1.58367	0.0203953	0.315234	0.423531	-1.23946	down
MW0146018	Asp-Arg-Asn-Lys	Amino acid and Its metabolites	Small Peptide	C20H37N9O8	3	0.8026	-	689.1	543.78	2064.4	877.25	4394.06	8542.89	225.07	7305.01	9129.67	6863.37	1.0411	0.0394996	0.340217	0.267217	-1.90392	down
MW0144757	Ala-Thr-Val-Glu	Amino acid and Its metabolites	Small Peptide	C17H30N4O8	3	0.8005	-	448.35	4328.18	1058.15	7825.67	8836.27	14035.3	21455.5	7895.64	12935	6593.41	1.42448	0.0373699	0.340217	0.357573	-1.48369	down
MW0157613	Thr-Gln-Leu-Lys	Amino acid and Its metabolites	Small Peptide	C21H40N6O7	3	0.7993	-	1336.94	3459.28	1651.33	4353.3	4424.42	20421.7	14801.1	20048.1	13675.6	14530.8	2.11973	0.000211811	0.11426	0.182388	-2.45492	down
MW0146130	Asp-His-Phe-Asp	Amino acid and Its metabolites	Small Peptide	C23H28N6O9	3	0.799	-	1.23628e+07	1.89325e+07	1.9005e+07	1.92136e+07	1.87972e+07	379488	2.08017e+07	459853	451195	192003	1.88701	0.0289272	0.334853	3.96295	1.98658	up
MW0145690	Asn-Asn-Leu-Asn-Val	Amino acid and Its metabolites	Small Peptide	C23H40N8O9	3	0.7986	-	1482.38	2117.42	1462.61	6319.9	2892.72	16451.5	15935.2	2197.73	16616.4	11906.3	1.72494	0.0206041	0.315234	0.226204	-2.14431	down
MW0158350	Tyr-Ala-Asp-Lys	Amino acid and Its metabolites	Small Peptide	C22H33N5O8	3	0.7968	-	899.86	3416.49	3819.6	16526.3	15052.8	43408.6	15890.6	12817.1	22457.5	36197.8	1.60067	0.0340935	0.335908	0.303698	-1.71929	down
MW0063555	N-[2-[[[[(2S,3R)-2-(Hexadecanoylamino)-3-hydroxy-4-octadecenyl]oxy]hydroxyphosphinyl]oxy]ethyl]trimethylaminium	SP	SM	C39H80N2O6P+	3	0.7967	-	68154.4	24242.2	13762.6	7680.78	3435.51	73204.7	163229	210877	134523	204972	1.95702	0.00351395	0.253311	0.149053	-2.7461	down
MW0165983	5-S-Cysteinyldopa	Aldehyde,Ketones,Esters	Esters	C12H16N2O6S	3	0.7954	-	941.16	1640.71	1799.47	3839.77	2677.7	4149.71	3420.23	2891.89	3789.03	3668.26	1.50514	0.0453127	0.348459	0.608222	-0.717329	down
MW0110058	Trp-Gln-Arg	Amino acid and Its metabolites	Small Peptide	C22H32N8O5	3	0.7954	-	833.12	1568.59	1377.7	2881.08	3509.94	15554.7	11393.9	4432.64	17706.8	25204.7	2.05317	0.0195099	0.313644	0.136897	-2.86884	down
MW0145248	Arg-Ala-Glu-Lys	Amino acid and Its metabolites	Small Peptide	C20H38N8O7	3	0.7943	-	47496.6	57260.8	38994.1	52742.1	65604.4	71916.2	83613.5	54179.3	69026.7	100565	1.67816	0.0374333	0.340217	0.691004	-0.533235	down
MW0152363	Leu-His-Phe-Lys	Amino acid and Its metabolites	Small Peptide	C27H41N7O5	3	0.791	-	140.01	950.86	508.14	2654.74	3679.67	19608.8	7182.97	5165.22	11416	9138.48	1.82661	0.0211631	0.315234	0.15108	-2.72662	down
MW0110062	Trp-Glu-Lys	Amino acid and Its metabolites	Small Peptide	C22H31N5O6	3	0.7906	-	446.75	3158.61	383.59	9886.48	6452.14	26765.2	16807.5	5392.47	12854.2	14696.8	1.58547	0.0277425	0.329315	0.265664	-1.91233	down
MW0145953	Asn-Val-Ile-Glu	Amino acid and Its metabolites	Small Peptide	C20H35N5O8	3	0.7902	-	6465.04	8733.11	5404.57	8844.89	10913.5	19788.8	9773.5	10625.9	18627	12093.8	1.64575	0.0404371	0.342742	0.569196	-0.813002	down
MW0158291	Trp-Val-Thr-Tyr-Phe	Amino acid and Its metabolites	Small Peptide	C38H46N6O8	3	0.785	-	12718.2	14703.2	7300.72	16397.2	23348.4	34834.2	16983.2	21197.7	31089.2	21445.4	1.5008	0.044725	0.348459	0.593134	-0.753571	down
MW0106901	Glu-Glu-Lys	Amino acid and Its metabolites	Small Peptide	C16H28N4O8	3	0.785	-	3431.77	4470.49	1541.6	16391.2	21375.2	48893.5	34477.1	20326.1	38847.8	31600.8	1.77509	0.00339867	0.253311	0.271098	-1.88312	down
MW0150078	Glu-Lys-Leu-Thr-His	Amino acid and Its metabolites	Small Peptide	C27H46N8O9	3	0.7819	-	629.12	7386.99	341.58	27060.8	12943.5	60181.3	34934.6	12493.5	31419.9	32744.6	1.51052	0.0302251	0.334853	0.281544	-1.82857	down
MW0142592	3-HYDROXYDEOXODIHYDRODEOXYGEDUNIN	Others	Others	C28H38O6	3	0.7818	-	1130.9	1156.12	390.22	2143.5	2193.71	4814.86	2743.88	2321.55	3022.96	3831.68	1.72017	0.00917249	0.287848	0.41915	-1.25446	down
MW0152522	Leu-Thr-Trp	Amino acid and Its metabolites	Small Peptide	C21H30N4O5	3	0.7808	-	320.13	1909.92	440.85	5801.4	2498.95	17361.5	15467	6649.83	7178.52	3641.21	1.65463	0.0395681	0.340217	0.218124	-2.19678	down
MW0158433	Tyr-Gln-Gln	Amino acid and Its metabolites	Small Peptide	C19H27N5O7	3	0.7803	-	2508.35	2028.6	1966.43	2470.8	3414.16	9473.29	6108.04	5606.18	4811.12	8932.86	2.15661	0.0067667	0.275419	0.354647	-1.49555	down
MW0154686	Carbamoyl adenylate	Nucleotide and Its metabolites	Nucleotide and Its metabolites	C11H15N6O8P	3	0.7801	-	65239.1	90412.9	53040.6	37302.8	66483.5	61503.2	42054.9	30910.1	21139.3	15807.9	1.55312	0.0459733	0.348459	1.82293	0.866263	up
MW0158189	Trp-Leu-Met	Amino acid and Its metabolites	Small Peptide	C22H32N4O4S1	3	0.7797	-	199.1	772.41	597.61	1897.1	1993.9	10464.9	6433.55	4080.53	8866.65	4001.78	1.91075	0.00958716	0.288219	0.161316	-2.63204	down
MW0110082	Trp-Thr	Amino acid and Its metabolites	Small Peptide	C15H19N3O4	3	0.7776	-	1573.87	2152.32	1057.17	3871.77	3019.25	7466.87	4721.43	3937.19	4372.64	4465.95	1.76347	0.0117727	0.298542	0.467647	-1.09651	down
MW0155179	Phe-Glu-His-Phe-Leu	Amino acid and Its metabolites	Small Peptide	C35H45N7O8	3	0.7755	-	920.18	431.9	1000.8	646.47	928.09	1612.28	1036.28	1029.64	1540.64	1486.12	1.72547	0.0106805	0.288219	0.585751	-0.771639	down
MW0145258	Arg-Arg-Asn	Amino acid and Its metabolites	Small Peptide	C16H32N10O5	3	0.7738	-	683.96	599.61	632.1	1022.73	3529.38	10935.7	3327.35	4961.51	7082.34	5212.39	1.97045	0.0144947	0.298542	0.205201	-2.28489	down
MW0155271	Phe-Lys-Glu-Ala-Phe	Amino acid and Its metabolites	Small Peptide	C32H44N6O8	3	0.772	-	4764.58	7350.47	1326.16	11662.1	6812.29	24264.5	16581.7	6726.08	14675.5	11515.3	1.47395	0.0445139	0.348459	0.432678	-1.20864	down
MW0048975	Coffeasterene	Others	Hydrocarbon derivatives	C31H50O	3	0.7708	-	14250.6	10171.2	7253.12	5334.49	2756.05	4982.27	771.38	2916.58	1589.43	1132.48	1.70156	0.043188	0.348459	3.49061	1.80348	up
MW0158378	Tyr-Arg-Leu	Amino acid and Its metabolites	Small Peptide	C21H34N6O5	3	0.7701	-	67.72	393.84	184.59	1037.33	3017.8	7616.32	1635.89	3537.48	6133.15	5757.71	1.73831	0.0149901	0.298542	0.190485	-2.39225	down
MW0151654	Ile-Val-Met	Amino acid and Its metabolites	Small Peptide	C16H31N3O4S1	3	0.7667	-	1438.67	1498.77	1594.92	7281.65	6748.97	13866	10174.2	2809.67	11687.2	7555.56	1.46174	0.0493679	0.354611	0.402731	-1.31211	down
MW0158453	Tyr-Glu-Asp-Tyr-Val	Amino acid and Its metabolites	Small Peptide	C32H41N5O12	3	0.7666	-	2023.66	956.59	1423.46	3255.46	2305.64	8317.07	3095.71	4974.88	6523.32	5293.6	1.92125	0.0098512	0.288219	0.353305	-1.50102	down
MW0158870	Val-Ala-Gly-Val-Ala	Amino acid and Its metabolites	Small Peptide	C18H33N5O6	3	0.7661	-	3455.29	4368.3	2646.18	10898.4	9300.72	28624.7	38855.7	11004.6	16342.1	27911.3	1.9301	0.0169718	0.304974	0.249871	-2.00074	down
MW0152516	Leu-Thr-Phe-Gln-Met	Amino acid and Its metabolites	Small Peptide	C29H46N6O8S	3	0.7632	-	375.12	3469.43	220.09	619.79	371.25	20902.6	15805.5	10630.7	18557.5	10806.3	2.11005	0.00141424	0.210626	0.0659127	-3.9233	down
MW0156800	Ser-Ile-Lys-Gly-Lys	Amino acid and Its metabolites	Small Peptide	C23H45N7O7	3	0.763	-	89252.4	23438.4	18516.6	44826.7	96266.4	176071	22082.4	251856	260143	172675	1.35422	0.043169	0.348459	0.308441	-1.69693	down
MW0146246	Asp-Pro-Thr-Ile-Glu	Amino acid and Its metabolites	Small Peptide	C24H39N5O11	3	0.7623	-	411.18	834.9	508.91	388.98	874.71	1224.74	724.01	1112.85	1049.79	1430.93	1.73041	0.0121928	0.298542	0.54466	-0.876572	down
MW0194035	(S)-(S)-1-((2S,3S)-3-Hexyl-4-oxooxetan-2-yl)tridecan-2-yl 2-formamido-4-methylpentanoate	Amino acid and Its metabolites	Amino acid derivatives	C29H53NO5	3	0.7614	-	36258.1	25341.4	28226.1	25385.7	22092	21331.6	23125.3	20427.5	13801.5	21665.3	1.48502	0.038195	0.340217	1.36823	0.452306	up
MW0015228	7-Oxocallitrisic acid, methyl ester	Aldehyde,Ketones,Esters	Esters	C21H28O3	3	0.7604	-	2258.13	720.08	1914.95	1755.3	1851.21	3491.12	2388.88	2671.18	2744.09	3484.12	1.69353	0.00663285	0.275419	0.575103	-0.798108	down
MW0152304	Leu-Gln-Tyr-Lys-Asn	Amino acid and Its metabolites	Small Peptide	C30H48N8O9	3	0.7602	-	24669.5	19445.4	18686.7	31126.3	33681.8	69397.4	44688.8	29294.7	85291.4	60267.8	1.84492	0.026307	0.325212	0.441648	-1.17903	down
MW0123754	Doramapimod	Heterocyclic compounds	Heterocyclic compounds	C31H37N5O3	3	0.7601	-	372.95	7349.24	3921.01	7031.52	13382.5	21323.1	6503.44	19402.4	22171.2	12857	1.27931	0.0280384	0.331788	0.389719	-1.35949	down
MW0119751	6-((2-((4-(2,4-Dichlorophenyl)-5-(4-methyl-1H-imidazol-2-yl)pyrimidin-2-yl)amino)ethyl)amino)nicotinonitrile	Heterocyclic compounds	Heterocyclic compounds	C22H18Cl2N8	3	0.7595	-	5022.78	28352.1	21004.2	27785.8	5598.77	1348.14	7028.57	1397.36	740.25	769.32	1.92021	0.0396175	0.340217	7.77796	2.95939	up
MW0110621	Hexadecylamine	Alcohol and amines	Amines	C16H35N	3	0.7584	-	43739.8	38988.6	31302.2	34763.4	29259.9	28869.7	28270.2	21816	29478.3	25355	1.67264	0.0240985	0.318355	1.33085	0.412352	up
MW0158096	Trp-Arg-His	Amino acid and Its metabolites	Small Peptide	C23H31N9O4	3	0.7574	-	1594.27	2183.8	840.4	2109.3	3784.41	10161.3	14551.5	5896.75	15697.5	9522.6	2.07505	0.00558842	0.275419	0.18829	-2.40897	down
MW0145338	Arg-Glu-Ala-Asp-Ile	Amino acid and Its metabolites	Small Peptide	C24H42N8O10	3	0.7565	-	1225	4700.39	718.73	16483	11298.9	54747.7	23179.8	14438	39236.2	56704.1	1.78489	0.0180137	0.305179	0.182819	-2.45151	down
MW0145405	Arg-Ile-Val-Leu-Val	Amino acid and Its metabolites	Small Peptide	C28H54N8O6	3	0.7558	-	579.48	990.31	919.88	3847.38	3122.99	8720.37	1856.13	5469.81	8780.69	5908.98	1.63809	0.0251374	0.320602	0.307784	-1.70001	down
MW0143191	4,4'-Diapo-zeta-carotene	Others	Hydrocarbon derivatives	C30H44	3	0.7557	-	390.2	1995.26	412.35	1298.9	667.62	3051.96	1623.15	4301.47	3108.42	3586.34	1.84351	0.00453609	0.266838	0.304015	-1.71778	down
MW0156852	Ser-Lys-Tyr	Amino acid and Its metabolites	Small Peptide	C18H28N4O6	3	0.7556	-	1046.09	4083.03	779.96	5620.56	4133.39	13144.2	9050.4	3361.74	11062.4	5730.94	1.50678	0.0367558	0.339997	0.36985	-1.43499	down
MW0159227	Val-Tyr-Ser-Lys	Amino acid and Its metabolites	Small Peptide	C23H37N5O7	3	0.7549	-	797.57	5963.92	1971.68	8364.09	11151.4	25421.6	11828	8571.6	15540.1	19950.6	1.56415	0.0206195	0.315234	0.347411	-1.52528	down
MW0158266	Trp-Trp-Leu	Amino acid and Its metabolites	Small Peptide	C28H33N5O4	3	0.7548	-	11356.5	16057	6504.96	56192.1	25977.9	86255.6	77028.3	31725	97325.6	47108.5	1.68247	0.0205895	0.315234	0.341997	-1.54795	down
MW0124600	JWH 250 5-hydroxyindole metabolite	Aldehyde,Ketones,Esters	Ketones	C22H25NO3	3	0.7544	-	963.15	1670.14	636.78	3263.35	2269.89	8933.03	4840.72	6336.76	1178.27	8920	1.59179	0.0387313	0.340217	0.291416	-1.77885	down
MW0156028	Pro-Tyr-Gly	Amino acid and Its metabolites	Small Peptide	C16H21N3O5	3	0.7541	-	649.5	3159.92	1165.42	2669.16	2066.39	9377.43	5453.52	5396.27	11415.9	8853.67	1.97262	0.0040436	0.262263	0.239782	-2.06021	down
MW0150348	Gly-Gln-Val	Amino acid and Its metabolites	Small Peptide	C12H22N4O5	3	0.7516	-	1261.94	2274	2247.48	1818.49	4864.74	11209.4	5582.87	4764.77	8886.78	3782.08	1.73622	0.031405	0.334853	0.364246	-1.45702	down
MW0168293	Isoleucylthreonine	Amino acid and Its metabolites	Small Peptide	C10H20N2O4	3	0.7513	-	3826.18	4497.43	2745.84	7698.25	4605.46	13303.7	8473.64	8967.55	10247.8	14641.4	2.01864	0.00314833	0.24385	0.420123	-1.25112	down
MW0156918	Ser-Thr-Arg-Asp	Amino acid and Its metabolites	Small Peptide	C17H31N7O9	3	0.7505	-	584.39	821.07	1096.9	4259.68	4683.04	29733.8	10517	7064.28	16120.4	15561	1.95928	0.0231152	0.315234	0.144881	-2.78706	down
MW0152859	Lys-Arg-Ala	Amino acid and Its metabolites	Small Peptide	C15H31N7O4	3	0.7493	-	1633.23	2602.3	1731.14	1827.1	2453.2	6262.15	7660.87	4609.53	3272.61	3350.03	1.91088	0.0230617	0.315234	0.40735	-1.29566	down
MW0150311	Gly-Arg-Val-Arg-Leu	Amino acid and Its metabolites	Small Peptide	C25H49N11O6	3	0.748	-	712.96	1137.48	333.54	536.92	784.71	3040.3	440.92	2764.24	2913.32	2481.7	1.58367	0.0252255	0.320602	0.301157	-1.73141	down
MW0104741	2-Ethylhexyl diphenyl phosphate	Aldehyde,Ketones,Esters	Esters	C20H27O4P	3	0.7479	-	2078.07	2837.02	2045.68	3119.36	3852.92	7226.9	5160.23	3211.69	3833.4	4991.67	1.71575	0.0349873	0.335908	0.570468	-0.809782	down
MW0151497	Ile-Leu-Thr	Amino acid and Its metabolites	Small Peptide	C16H31N3O5	3	0.7472	-	3219.04	3969.4	2770.33	7303.29	5927.32	15509.5	8363.83	5706.72	9626.39	8168.29	1.69624	0.0394516	0.340217	0.489489	-1.03065	down
MW0151101	His-Thr-Phe-Cys-Ala	Amino acid and Its metabolites	Small Peptide	C25H35N7O7S	3	0.7463	-	1579.88	2036.05	1627.87	3682.85	4905.1	12561.9	7721.17	4394.83	10063.4	7798.12	1.91119	0.00957494	0.288219	0.325151	-1.62082	down
MEDP1522	Carnitine C13:0	FA	CAR	C20H39NO4	3	0.7453	-	650.76	381.51	355.5	434.26	816.81	868.33	645.07	1590.21	931.3	1338.32	1.75921	0.029421	0.334853	0.491109	-1.02589	down
MW0144482	Ala-Arg-Trp	Amino acid and Its metabolites	Small Peptide	C20H29N7O4	3	0.7444	-	380.96	909.62	373.31	2533.91	1516.03	11691.9	6545.28	2572.65	8635.84	11554.3	1.99432	0.0126867	0.298542	0.139362	-2.84309	down
MW0150191	Glu-Tyr-His	Amino acid and Its metabolites	Small Peptide	C20H25N5O7	3	0.7443	-	12859.4	17933.3	13132.1	18225.2	16013.6	11927.8	7783.16	10864.4	9660.42	14982.3	1.52754	0.0244324	0.320602	1.41554	0.501353	up
MEDP1336	LPC(0:0/20:5)	GP	LPC	C28H48NO7P	3	0.7438	-	10891.8	26341.9	15253.2	29167.8	24971.8	4610.15	7283.24	6487.52	11854.3	14487.3	1.69712	0.0201563	0.315234	2.38418	1.25349	up
MW0155075	Phe-Ala-Glu-Lys-Ile	Amino acid and Its metabolites	Small Peptide	C29H46N6O8	3	0.7438	-	202.39	198.84	519.01	1897.31	2716.47	10960.1	3863.03	2503.94	7371.33	5557.87	1.80804	0.025203	0.320602	0.182905	-2.45083	down
MW0145537	Arg-Tyr-Asn-Glu	Amino acid and Its metabolites	Small Peptide	C24H36N8O9	3	0.7429	-	893.86	3485.98	275.5	2952.54	1489.86	12511.2	9312.69	3317.85	4614.43	7810.36	1.75883	0.0224555	0.315234	0.242177	-2.04587	down
MW0150127	Glu-Pro-Pro-Arg-Asp	Amino acid and Its metabolites	Small Peptide	C25H40N8O10	3	0.7423	-	601.35	811.05	168.84	1257.03	1382.82	4674.69	2603.41	2112.05	3757.74	2727.14	1.85932	0.0042837	0.266599	0.265895	-1.91107	down
MW0145864	Asn-Phe-Ser-Arg	Amino acid and Its metabolites	Small Peptide	C22H34N8O7	3	0.7406	-	3360.41	881.2	1101.65	2480.76	4915.94	5928.74	4094.17	3360.4	5129.18	8523.43	1.61039	0.0405085	0.342742	0.471223	-1.08552	down
MW0147262	CAY10631	Others	Others	C32H54O	3	0.7404	-	8746.39	6998.71	8317.32	8312.6	6016.18	1763.45	5589.2	7419.86	2997.54	3598.43	1.62482	0.023287	0.315234	1.79663	0.845291	up
MW0107450	Ile-Leu-Lys	Amino acid and Its metabolites	Small Peptide	C18H36N4O4	3	0.7402	-	620.53	944.44	538.76	3011.52	4311.67	8411.05	2655.63	5516.66	7161	6846.19	1.72886	0.0100199	0.288219	0.308165	-1.69823	down
MW0156043	Pro-Val-Asn	Amino acid and Its metabolites	Small Peptide	C14H24N4O5	3	0.7393	-	1467.66	2837.75	1449.29	1913.33	4882.4	9457.58	7440.33	5525.21	14260.2	11759.1	2.02243	0.00665959	0.275419	0.259079	-1.94854	down
MW0147962	Cymathere lactone	Amino acid and Its metabolites	Small Peptide	C18H26O3	3	0.7384	-	466.85	856.72	401.38	2953.03	1795.89	11047.4	5522.23	1875.82	5344.63	10316	1.8659	0.0293224	0.334853	0.189816	-2.39733	down
MW0151549	Ile-Phe-Thr-Asp-Gln	Amino acid and Its metabolites	Small Peptide	C28H42N6O10	3	0.7384	-	889.29	1364.05	414.41	2133.98	527.2	11318.5	4833.33	921.57	6708.94	5773.84	1.7679	0.0429755	0.348459	0.180298	-2.47154	down
MW0109436	Pro-Thr	Amino acid and Its metabolites	Small Peptide	C9H16N2O4	3	0.7376	-	2388.03	1045.4	435.5	786.22	2264.16	7477.81	3033.82	1837.08	4163.81	7303.26	1.79251	0.0377535	0.340217	0.290535	-1.78322	down
MW0155981	Pro-Pro-Phe	Amino acid and Its metabolites	Small Peptide	C19H25N3O4	3	0.7366	-	758.7	4958.68	908.96	6841.45	8527.64	24044.1	13353.6	6045.05	12729.3	21186.3	1.64026	0.0222488	0.315234	0.284331	-1.81435	down
MW0151563	Ile-Pro-Thr	Amino acid and Its metabolites	Small Peptide	C15H27N3O5	3	0.734	-	944.34	1670.72	995.38	4546.34	2573.14	9642.02	6783.6	3958.54	7636.5	2593.83	1.62353	0.032041	0.334853	0.350485	-1.51258	down
MW0145303	Arg-Asp-Thr-Asp	Amino acid and Its metabolites	Small Peptide	C18H31N7O10	3	0.7323	-	341.52	3382.7	1477.63	3658.05	3160.5	16285.3	11163.8	3815.41	9724.39	18373.1	1.77635	0.0190291	0.308998	0.202493	-2.30405	down
MW0154243	N-Acetyl-N6,N6,O-tridemethylpuromycin-5'-phosphate	Nucleotide and Its metabolites	Nucleotide and Its metabolites	C21H26N7O9P	3	0.7322	-	1271.08	798.96	1013.43	1841.47	1102.7	4235.81	2773.04	1174.25	3395.49	2373.39	1.73664	0.0332552	0.335908	0.432028	-1.2108	down
MW0144707	Ala-Pro-Arg-Lys-Lys	Amino acid and Its metabolites	Small Peptide	C26H50N10O6	3	0.7317	-	3342.45	6405.17	3401.33	6413.28	6895.06	15221.5	6302.45	12807	17565.7	10356.9	1.77633	0.0176863	0.305179	0.424993	-1.23449	down
MW0152912	Lys-Asp-Thr-Lys	Amino acid and Its metabolites	Small Peptide	C20H38N6O8	3	0.7292	-	13753.8	18824.7	14230.8	37630.2	46073.9	76686.7	24568.2	59248.5	73206.6	51483.3	1.55731	0.0295327	0.334853	0.457631	-1.12774	down
MW0126557	Simvastatin	Others	Medicine	C25H38O5	3	0.7276	-	15836.9	11540	36205.6	27118.6	29453	6039.84	4374.71	16054.3	12100.2	1162.87	1.71115	0.0202541	0.315234	3.02412	1.59651	up
MW0158573	Tyr-Phe-Lys-Ile-Asp	Amino acid and Its metabolites	Small Peptide	C34H48N6O9	3	0.7264	-	431.49	633.33	794.02	931.4	4341.39	9628.04	2822.08	2674.86	11015.5	8599.64	1.82978	0.0311814	0.334853	0.205285	-2.2843	down
MW0151254	Hydroxychlorobactene	Others	Hydrocarbon derivatives	C40H54O	3	0.7263	-	534.56	2898.74	1715.99	8808.65	9998.64	13909.1	4754.58	14146.9	17221.8	8775.46	1.37092	0.045601	0.348459	0.407371	-1.29559	down
MW0057429	PC(20:5(5Z,8Z,11Z,14Z,17Z)/20:5(5Z,8Z,11Z,14Z,17Z))	GP	PC	C48H76NO8P	3	0.7258	-	1717.86	2133.66	2176.26	4558.29	4396.87	1305.33	2011.68	910.85	450.61	1053.18	1.69972	0.0353715	0.336722	2.61407	1.3863	up
MW0152271	Leu-Asp-Tyr-Arg-Glu	Amino acid and Its metabolites	Small Peptide	C30H46N8O11	3	0.7254	-	518.89	1490.63	1204.56	2446.14	4325.05	11166.7	4279.98	5294.98	7624.5	7437.7	1.837	0.00822625	0.284523	0.278888	-1.84224	down
MW0140366	(3R)-9-[(2R,4R,5R,6R)-4-[(2S,5S,6S)-5-[(2S,4R,5S,6R)-4,5-dihydroxy-6-methyl-tetrahydropyran-2-yl]oxy-6-methyl-tetrahydropyran-2-yl]oxy-5-hydroxy-6-methyl-tetrahydropyran-2-yl]-3,5,8-trihydroxy-3-methyl-2,4-dihydrobenzo[a]anthracene-1,7,12-trione	Benzene and substituted derivatives	Benzene and substituted derivatives	C37H44O14	3	0.7242	-	1526.58	758.34	1553.14	2865.33	306.85	12195.2	5933.22	14751.7	10561.2	8787.1	2.04964	0.00267002	0.237555	0.134223	-2.8973	down
MW0150840	His-Arg-Trp	Amino acid and Its metabolites	Small Peptide	C23H31N9O4	3	0.7232	-	2214.65	2330.05	860.42	4540.73	3856.85	12464.2	6325.33	4139.05	9095.08	8509.49	1.81148	0.0146477	0.298542	0.340529	-1.55415	down
MW0144202	Abu-Asp-OH	Amino acid and Its metabolites	Amino acid derivatives	C13H14N2O8	3	0.7217	-	2466.6	2181.83	1200.54	1179.01	2185.54	3556.33	5247.89	3373.63	2115.73	6810.15	1.7961	0.0408549	0.344957	0.436583	-1.19567	down
MW0155301	Phe-Phe-Glu-Ser-Phe	Amino acid and Its metabolites	Small Peptide	C35H41N5O9	3	0.7208	-	1143.8	5073.43	2296.6	4669.89	5507.58	11595.4	6675.11	4348.38	7156.94	8087.88	1.48634	0.0325582	0.334853	0.493647	-1.01845	down
MW0152268	Leu-Asp-Pro-Asp-Tyr	Amino acid and Its metabolites	Small Peptide	C28H39N5O11	3	0.7199	-	4482.44	2681.46	4391.59	6828.63	9980.95	10646.4	9587.41	13455.6	23767.8	10407	1.7269	0.0367727	0.339997	0.417968	-1.25853	down
MW0144451	Ala-Ala-Ala-Arg-Phe	Amino acid and Its metabolites	Small Peptide	C24H38N8O6	3	0.7191	-	1052.6	1090.3	873.16	777.74	2238.22	5714.31	1480.11	4529.11	5365.19	3276.43	1.85712	0.0175036	0.304974	0.296193	-1.75539	down
MW0145488	Arg-Pro-Tyr	Amino acid and Its metabolites	Small Peptide	C20H30N6O5	3	0.7174	-	450.01	558.29	1280.12	5861.66	4995.37	24711.4	8953.06	7264.84	13506	17371.4	1.84642	0.0166833	0.303361	0.183067	-2.44956	down
MW0152549	Leu-Tyr-Ser-Lys-Ser	Amino acid and Its metabolites	Small Peptide	C27H44N6O9	3	0.7163	-	3948.76	4653.43	1573.19	8098.45	5658.15	10063.1	6019	10929.5	9256.9	9302.6	1.58302	0.0136357	0.298542	0.525157	-0.929179	down
MW0159152	Val-Ser-Gln	Amino acid and Its metabolites	Small Peptide	C13H24N4O6	3	0.7151	-	157.85	889.4	239.39	500.52	425.44	10955.4	5426.47	8056.76	9191.5	6060.53	2.19418	0.00162159	0.212779	0.0557461	-4.16498	down
MW0146178	Asp-Leu-Ser-Glu	Amino acid and Its metabolites	Small Peptide	C18H30N4O10	3	0.7141	-	2148.96	2322.29	1649.18	3369.99	2820.01	10136.7	7733.22	3630.71	7315.31	6837.99	2.04012	0.00909958	0.287848	0.345276	-1.53418	down
MW0152964	Lys-Glu-Ser-Leu-Ser	Amino acid and Its metabolites	Small Peptide	C23H42N6O10	3	0.7139	-	586.82	412.27	739.5	3164.39	1759.49	5295.28	1185.83	3222.26	3727.1	4292.15	1.5797	0.0342713	0.335908	0.37593	-1.41146	down
MW0137461	Avobenzone	Benzene and substituted derivatives	Benzene and substituted derivatives	C20H22O3	3	0.7132	-	44039.6	43257	7633.56	21482.5	70879.6	195259	83940.8	90360	214947	58722.3	1.64189	0.0428591	0.348459	0.291175	-1.78004	down
MW0053943	Homodolicholide	Heterocyclic compounds	Heterocyclic compounds	C29H48O6	3	0.7129	-	2642.69	3794.44	952.98	2763.32	2083.42	6519.19	5491.98	12866.7	9877.74	9590.34	2.00405	0.00580954	0.275419	0.27594	-1.85757	down
MW0148288	Deoxymyxol	Alcohol and amines	Alcohols	C40H56O2	3	0.7122	-	614.57	2388.04	909.49	4468.58	7345.14	9152.48	3884.1	10139	10544.5	7078.42	1.52841	0.0211037	0.315234	0.385451	-1.37538	down
MW0011922	1,2-Dipentadecanoyl-sn-glycero-3-phosphocholine	GP	PC	C38H76NO8P	3	0.7116	-	57994.3	42294.4	41071	39900.9	25547.9	30708.2	24727.8	25426.8	19611.9	25514.1	1.68252	0.0317031	0.334853	1.64148	0.715	up
MW0155844	Pro-Glu-Ala-Gln-Lys	Amino acid and Its metabolites	Small Peptide	C24H41N7O9	3	0.7107	-	1325.26	2959.07	1790.16	3557.8	3159.91	7526.54	2091.35	4673.34	6678.24	6988.08	1.55646	0.0352002	0.336156	0.457558	-1.12797	down
MW0112565	3,4,5-trihydroxy-6-{[(16S)-5,7,11-trihydroxy-8,8,10,12-tetramethyl-3-[1-(2-methyl-1,3-thiazol-4-yl)prop-1-en-2-yl]-9-oxo-17-oxa-4-azabicyclo[14.1.0]heptadec-4-en-16-yl]methoxy}oxane-2-carboxylic acid	Benzene and substituted derivatives	Benzene and substituted derivatives	C33H50N2O12S	3	0.7087	-	1015.41	744.9	370.83	1786.9	4402.63	14960.8	5988.46	2435.51	10373	9760.54	1.84829	0.0260797	0.325212	0.191199	-2.38685	down
MW0152511	Leu-Thr-Gly-Lys-Thr	Amino acid and Its metabolites	Small Peptide	C22H42N6O8	3	0.7084	-	351.82	985.84	1121.27	2494.14	2028.19	5379.35	2572.35	2363.04	3916.3	1901.05	1.46864	0.0449727	0.348459	0.432756	-1.20837	down
MW0152252	Leu-Asn-Trp	Amino acid and Its metabolites	Small Peptide	C21H29N5O5	3	0.7077	-	1524.01	7632.55	4299.28	14054.9	6803.67	29866	27279.4	10389.4	27964.3	32104	1.80179	0.00516327	0.272475	0.268915	-1.89478	down
MW0149598	GlcNAc1-3Gal1-4GlcNAcSp	Carbohydrates and Its metabolites	Sugar alcohols	C24H41N5O16	3	0.7074	-	3028.47	4016.17	1848.94	630.13	7734.14	16720.7	7162.73	7846.63	21189.1	6282.92	1.62114	0.0462661	0.348459	0.291507	-1.7784	down
MW0144668	Ala-Lys-Thr	Amino acid and Its metabolites	Small Peptide	C13H26N4O5	3	0.7057	-	862.82	1069.61	1608.98	6915.99	2275.73	13309	3430.2	7496.68	9875.6	6047.75	1.70918	0.0301984	0.334853	0.317066	-1.65714	down
MEDP1666	Leu-Val-Ser	Amino acid and Its metabolites	Small Peptide	C14H27N3O5	3	0.7047	-	7484.2	6997.91	6424.91	12539	12614	29710.6	16024.5	19612.7	20179.1	23287.9	2.03541	0.00268058	0.237555	0.423289	-1.24029	down
MW0148042	Cys-Lys-Val	Amino acid and Its metabolites	Small Peptide	C14H28N4O4S1	3	0.7031	-	909.84	414.14	511.15	1014.36	947.83	1649.95	2982.81	1010.21	3332.54	3299.27	1.91278	0.021073	0.315234	0.30936	-1.69264	down
MW0158612	Tyr-Ser-Tyr	Amino acid and Its metabolites	Small Peptide	C21H25N3O7	3	0.7009	-	43814.1	61582.1	57050.1	77001.8	59315.1	91938.7	83500.1	79914.1	113121	101443	1.91942	0.00290485	0.24385	0.635779	-0.653403	down
MW0149919	Glu-Arg-Met	Amino acid and Its metabolites	Small Peptide	C16H30N6O6S1	3	0.7003	-	1347.92	1167.12	1368.37	3389.74	2703.89	8880.5	4555.26	8350.88	10202.7	2719.42	1.7851	0.0219664	0.315234	0.28745	-1.79862	down
MW0141638	17-phenyl trinor Prostaglandin F2 serinol amide	Hormones and hormone related compounds	Hormones and hormone related compounds	C26H39NO6	3	0.698	-	2226.75	3481.56	4411.14	13231.1	11677.5	46645.7	31302.2	9055.05	27989.4	23940	1.77923	0.0229981	0.315234	0.252123	-1.9878	down
MW0153009	Lys-Ile-Glu	Amino acid and Its metabolites	Small Peptide	C17H32N4O6	3	0.6969	-	2457.83	3050.86	2407.59	1766.46	2139.85	4613.63	3583.88	4627.54	4298.51	4962.88	2.10783	0.000191339	0.11426	0.535287	-0.901615	down
MW0155188	Phe-Glu-Ser-Phe-Gly	Amino acid and Its metabolites	Small Peptide	C28H35N5O9	3	0.6968	-	99590	152514	153098	154779	151424	62007.5	75295.2	64035.6	126942	92681.6	1.80424	0.00697438	0.276698	1.68995	0.756981	up
MW0105871	Asp-Phe-Arg	Amino acid and Its metabolites	Small Peptide	C19H28N6O6	3	0.6967	-	689.72	4618.81	758.34	941.75	1138.04	54105.7	32748.6	46405.9	22123.4	25834	2.18255	0.00444789	0.266599	0.0449551	-4.47537	down
MW0158912	Val-Asn-Asp-Lys	Amino acid and Its metabolites	Small Peptide	C19H34N6O8	3	0.6956	-	3481.76	2190.21	4022.96	5741.45	5338.71	15109	2828	12367.9	11839.6	11776.6	1.56113	0.0305416	0.334853	0.385288	-1.37599	down
MW0151453	Ile-His-His-Gly-Val	Amino acid and Its metabolites	Small Peptide	C25H39N9O6	3	0.694	-	754.8	1359.73	818.54	1920.22	659.6	7313.23	7181.78	2485.26	7788.38	3390.97	2.01593	0.0138447	0.298542	0.195773	-2.35275	down
MW0007531	Luminespib	Benzene and substituted derivatives	Benzene and substituted derivatives	C26H31N3O5	3	0.693	-	2609.18	6873.23	4156.92	11047.1	10136.2	29728.6	19468.2	12253.4	36800.5	19285.4	1.84765	0.0154518	0.299271	0.296272	-1.75501	down
MW0134337	5-{[2,2-dimethyl-7-(2-methylbut-3-en-2-yl)-5-[(2-methylbut-3-en-2-yl)oxy]-8-oxo-2H,8H-pyrano[3,2-g]chromen-10-yl]oxy}-10-(1-hydroxy-2-methylbut-3-en-2-yl)-8,8-dimethyl-3-(2-methylbut-3-en-2-yl)-2H,8H-pyrano[3,2-g]chromen-2-one	Aldehyde,Ketones,Esters	Ketones	C48H54O9	3	0.693	-	33371.3	24937.3	20984.3	32737	37136.1	69109.2	53134.3	31549.8	61447.3	42894.7	1.71713	0.0267222	0.326792	0.57786	-0.791208	down
MW0152611	Leukotriene A4-d5 methyl ester	Amino acid and Its metabolites	Small Peptide	C21H27D5O3	3	0.6887	-	1168.03	1938.29	1081.81	3954.48	1055.81	3907.66	5424.11	2203.91	3330.59	4574.41	1.68429	0.0300145	0.334853	0.473153	-1.07962	down
MW0146032	Asp-Arg-Tyr	Amino acid and Its metabolites	Small Peptide	C19H28N6O7	3	0.6886	-	627.15	1133.85	834.16	1797.6	2246.57	6117.25	2867.89	3383.03	5849.04	5456.21	1.99726	0.00432308	0.266599	0.280455	-1.83416	down
MW0124029	Ethyl 5-oxotetrahydro-2-furancarboxylate	Aldehyde,Ketones,Esters	Esters	C7H10O4	3	0.6874	-	25740.7	25178.7	23944.2	20243	20108.4	32639.6	28097.4	25688.2	24827.1	33611.5	1.7139	0.0282978	0.333419	0.795332	-0.33037	down
MW0107763	Leu-Tyr	Amino acid and Its metabolites	Small Peptide	C15H22N2O4	3	0.6869	-	10652.8	47607.2	24153.4	74891.7	48761.9	181631	102766	49833.6	111352	73279.4	1.52132	0.0467887	0.348459	0.397152	-1.33224	down
MW0082589	TG(21:0/10:0/8:0)	GL	TG	C42H80O6	3	0.6848	-	20445.3	21171.7	10510.7	2581.06	4497.13	118813	298773	90823.5	41374.9	192531	2.02857	0.0378191	0.340217	0.0797584	-3.64822	down
MW0007559	Mebeverine	Benzene and substituted derivatives	Benzene and substituted derivatives	C25H35NO5	3	0.684	-	501.14	721.87	1333.36	2261.2	2542.64	11174.4	4364.34	1812.58	6254.78	9209.46	1.80389	0.0360759	0.338648	0.22429	-2.15656	down
FDATP01936	DL-Methionine methylsulfonium chloride	Others	Medicine	C6H14ClNO2S	3	0.6831	-	897.33	1075.41	339.92	831.76	546.74	2255.47	1423.21	642.27	1629.87	1607.34	1.57427	0.0376969	0.340217	0.488368	-1.03396	down
MW0159225	Val-Tyr-Pro-Glu-Leu	Amino acid and Its metabolites	Small Peptide	C30H45N5O9	3	0.6791	-	1037.9	4858.36	2278.27	10080.5	6490.39	30768.3	19571.1	7905.09	21559.3	26095.3	1.81513	0.00999865	0.288219	0.233669	-2.09746	down
MW0154072	N-(5-phospho-beta-D-ribosyl)anthranilic acid	Organic acid and Its derivatives	Organic acid and Its derivatives	C12H16NO9P	3	0.6786	-	1256.87	1679.16	1191.08	1761.03	2113.55	973.23	681.72	935.28	541.2	672.08	2.00584	0.00480766	0.266838	2.10376	1.07297	up
MW0158610	Tyr-Ser-Phe-Val-Phe	Amino acid and Its metabolites	Small Peptide	C35H43N5O8	3	0.6761	-	2220.94	709	1230.84	887.14	1876.45	9832.63	7745.08	8197.12	6517.17	4550.74	2.12649	0.00149922	0.210626	0.187944	-2.41163	down
MW0159100	Val-Lys-Tyr	Amino acid and Its metabolites	Small Peptide	C20H32N4O5	3	0.6715	-	1763.85	693.25	1525.65	1633.96	3018.98	28722.2	7403.03	2876.13	15659.5	15995.9	1.96972	0.0481961	0.350843	0.12222	-3.03244	down
MW0144650	Ala-Leu-Val-Arg	Amino acid and Its metabolites	Small Peptide	C20H39N7O5	3	0.6678	-	6212.15	12574	12042	21854.2	13379.4	21866.9	25047.6	19490.9	18787.5	23926.5	1.60485	0.0223425	0.315234	0.605407	-0.724022	down
MW0142175	22-Oxodocosanoic acid	FA	Oxidized lipids	C22H42O3	3	0.6676	-	4255.75	4507.14	3009.26	4106.48	7685.67	9783.58	10911.2	6016.46	9452.78	7453.38	1.78689	0.00945224	0.288219	0.54025	-0.888302	down
MW0158524	Tyr-Leu-Phe	Amino acid and Its metabolites	Small Peptide	C24H31N3O5	3	0.6643	-	562.33	516.11	1276.57	1551.1	900.3	4381.41	7017.65	2705.38	8374.78	10748.8	2.11118	0.0155954	0.299271	0.144649	-2.78937	down
MW0152219	Leu-Arg-Asp-Lys	Amino acid and Its metabolites	Small Peptide	C22H42N8O7	3	0.661	-	278.04	698.79	439.54	1754.19	1350.22	4388.61	3267.03	1499.53	2985.6	2895.2	1.81367	0.00667603	0.275419	0.300664	-1.73377	down
MW0125180	5-[3-[4-(6,8-Dihydroxy-1,3-dimethyl-1,2,3,4-tetrahydroisoquinolin-5-yl)-1-hydroxy-8-methoxy-6-methylnaphthalen-2-yl]-4-hydroxy-5-methoxy-7-methylnaphthalen-1-yl]-1,3-dimethyl-1,2,3,4-tetrahydroisoquinoline-6,8-diol	Heterocyclic compounds	Heterocyclic compounds	C46H48N2O8	3	0.6594	-	7.7582e+06	1.1881e+07	1.19265e+07	66645.5	1.17961e+07	407520	409922	108584	363330	681791	1.44342	0.0225033	0.315234	22.0321	4.46154	up
MW0156992	Serylarginine	Amino acid and Its metabolites	Small Peptide	C9H19N5O4	3	0.6578	-	4257.39	7107.57	5638.66	10751.4	8760.7	17793	20696.3	9534.41	12146.9	15161.3	1.80444	0.0131466	0.298542	0.484731	-1.04474	down
MW0168431	1,10-Phenanthroline	Heterocyclic compounds	Heterocyclic compounds	C12H8N2	3	0.6557	-	1589.08	2693.42	1683.43	1072.67	1342.63	8307.94	4383.95	5900.44	7369.52	4396.39	2.0907	0.00332334	0.252107	0.276078	-1.85685	down
MW0149754	Gln-Lys-Glu	Amino acid and Its metabolites	Small Peptide	C16H29N5O7	3	0.6552	-	1238.6	1858.95	578.6	2671.62	4809.14	16180.1	7233.81	6326.66	13032.8	24405.9	1.9948	0.0255067	0.32165	0.166077	-2.59008	down
MW0167218	[(2S)-1-[(6Z,9Z,12Z,15Z)-octadeca-6,9,12,15-tetraenoyl]oxy-3-pentadecanoyloxypropan-2-yl] octadecanoate	GL	TG	C54H96O6	3	0.6538	-	11835.2	7275.62	4438.45	11598.9	8925.52	14059.5	13849.3	11885.2	22263.5	11500.5	1.54302	0.0424906	0.348459	0.599169	-0.738965	down
FDATN00871	Milbemycin Oxime	Others	Medicine	C32H45NO7	3	0.6528	-	7034.62	14403.2	7110.05	20116.1	21601.3	18164.9	21968.8	24882.8	22909.4	31472.5	1.51764	0.0349077	0.335908	0.588494	-0.7649	down
MW0141609	17-Ketostypolhydroperoxide	FA	Others	C28H40O6	3	0.652	-	1145.63	1506.62	1906	2508.84	1351.42	4707.54	4008.25	6700.56	7798.43	4340.24	2.07264	0.00478226	0.266838	0.305516	-1.71068	down
MW0145759	Asn-Gly-Ser-Pro-Ser	Amino acid and Its metabolites	Small Peptide	C17H28N6O9	3	0.6498	-	2749.61	92504.8	70500.1	92179.1	24839	4081.02	10060.6	4022.1	2828.42	1325.1	1.75718	0.0458802	0.348459	12.6706	3.66341	up
MW0110154	Tryptophylasparagine	Amino acid and Its metabolites	Small Peptide	C15H18N4O4	3	0.6458	-	540.64	670.27	686.64	879.23	2284.59	10752.3	2870.98	3618.58	5415.88	4603.28	2.02573	0.0314638	0.334853	0.185663	-2.42924	down
MW0146111	Asp-Gly-Asp-Lys-Asn	Amino acid and Its metabolites	Small Peptide	C20H33N7O11	3	0.6448	-	580.03	863.22	397.56	4112.62	2777.2	6121.74	5956.14	3230.83	4859.16	5533.97	1.73035	0.00643052	0.275419	0.339689	-1.55771	down
MW0153665	Met-Ser-Phe-Thr-Phe	Amino acid and Its metabolites	Small Peptide	C30H41N5O8S	3	0.6433	-	1576.75	2989.5	1398.43	5206.98	3625.39	16143.5	9426.96	4692.28	8255.05	12444.7	1.91764	0.0169233	0.304974	0.290352	-1.78412	down
MW0144778	Ala-Tyr-Ile-Asp	Amino acid and Its metabolites	Small Peptide	C22H32N4O8	3	0.6428	-	1590.91	347.08	677.92	1888.83	2568.72	9301	9459.47	4053.93	7942.13	14341.5	2.04401	0.00847185	0.284523	0.156846	-2.67258	down
MW0152990	Lys-His-Ile-Glu-Glu	Amino acid and Its metabolites	Small Peptide	C28H46N8O10	3	0.6411	-	22193.1	44295.8	23159.9	54524.6	51730.6	107680	74597.2	49142	67644.5	67324.4	1.64785	0.022553	0.315234	0.53469	-0.903226	down
MW0146523	Bacteriohopanetetrol-acetylglucosamine	Alcohol and amines	Amines	C43H75NO9	3	0.6391	-	62204	70212.8	97261	85733.6	44637.5	39212	43626.4	16317.1	11781	61642.4	1.46481	0.0201627	0.315234	2.08629	1.06094	up
MW0107368	Hoiamide B	Alcohol and amines	Amines	C45H73N5O10S3	3	0.6368	-	401.46	2155.34	1409.91	4630.87	2894.7	12728.1	8732.46	2951.3	10717.6	10784.9	1.72791	0.0113118	0.294478	0.250298	-1.99828	down
MW0158530	Tyr-Leu-Trp	Amino acid and Its metabolites	Small Peptide	C26H32N4O5	3	0.6365	-	5001	17194.4	9821.95	12621.1	14782.8	34388.8	27387.2	13850.7	22400.7	22017	1.61284	0.0198334	0.315181	0.494994	-1.01452	down
MW0062217	Prostaglandin A2-biotin	Hormones and hormone related compounds	Hormones and hormone related compounds	C35H56N4O5S	3	0.6344	-	9.37325e+06	1.43544e+07	1.44094e+07	1.45676e+07	1.42518e+07	327523	488837	1.39915e+07	162716	8.72305e+06	1.5136	0.0345105	0.335908	2.82592	1.49872	up
MW0059517	PE-NMe(18:3(6Z,9Z,12Z)/22:2(13Z,16Z))	GP	PE	C46H82NO8P	3	0.6335	-	105350	31264.8	73806.8	18945.5	70811	28670.2	3464.31	4462.73	10870.8	27661.5	1.56526	0.0420128	0.348459	3.99547	1.99837	up
MW0116133	Deoxodeoxydihydrogedunin	Heterocyclic compounds	Heterocyclic compounds	C28H38O5	3	0.6288	-	85.22	96.42	100.05	305.44	1415.38	3242.05	163.38	2203.09	2453.99	1899.87	1.55158	0.0318835	0.334853	0.201007	-2.31468	down
FDATN00872	Milbemycin A3 oxime	Others	Medicine	C31H43NO7	3	0.6278	-	938975	897876	664722	1.22832e+06	1.32737e+06	1.69399e+06	1.18855e+06	1.92966e+06	1.99924e+06	1.84633e+06	1.8318	0.00534055	0.27492	0.58413	-0.775639	down
MW0145688	Asn-Asn-Ile	Amino acid and Its metabolites	Small Peptide	C14H25N5O6	3	0.6266	-	1435.41	783	847.14	1515.84	423.1	6117.52	3304.71	5594.91	1764.51	3557.79	1.96927	0.0162081	0.302655	0.246049	-2.02298	down
MW0162672	Lupinate	Others	Others	C13H18N6O3	3	0.6247	-	789.91	720.98	1066.47	3603.92	4398.29	6506.03	5235.66	3101.18	4944.43	4511.41	1.60921	0.0233788	0.315234	0.435396	-1.1996	down
MW0165270	(2S)-2-ammonio-3-(4-hydroxy-3-methylphenyl)propanoate	Others	Others	C10H13NO3	3	0.624	-	1134.82	1463	797.98	2754.61	1241.85	7306.89	5088.97	3162.28	6885.28	4641.93	2.0519	0.00397366	0.262263	0.272925	-1.87343	down
MW0106820	Gln-Lys-Lys	Amino acid and Its metabolites	Small Peptide	C17H34N6O5	3	0.621	-	2069.78	3161.54	3531.67	8415.98	11677.1	21501.8	14272.8	9840.41	17121.6	27285.6	1.83634	0.0111923	0.293723	0.320544	-1.6414	down
MW0152048	Strophanthin	Heterocyclic compounds	Heterocyclic compounds	C36H54O14	3	0.6194	-	3705.27	7699.83	1243.7	22085.7	14899.2	54319.4	40601.4	9191.33	28924.3	30219.1	1.55234	0.0347107	0.335908	0.304024	-1.71774	down
MW0145544	Arg-Tyr-Ile-Arg	Amino acid and Its metabolites	Small Peptide	C27H46N10O6	3	0.6192	-	601.3	5055.04	2014.25	7057.98	6842.66	27419.4	13622.9	6888.2	16922.6	11459.7	1.61765	0.0302807	0.334853	0.282668	-1.82282	down
MW0157839	Thr-Tyr-Glu-Lys-Tyr	Amino acid and Its metabolites	Small Peptide	C33H46N6O11	3	0.6189	-	2449.28	3418.72	1340.13	6521.5	4235.07	5195.7	8479.96	5138.84	6479.63	6752.78	1.53889	0.0331831	0.335908	0.560575	-0.83502	down
MW0013327	25-Hydroxyvitamin D2-25-glucuronide	CoEnzyme and vitamins	CoEnzyme and vitamins	C34H52O8	3	0.6159	-	3345.55	2145.88	1457.98	2776.06	1711.99	5767	3212.49	3045.14	3365.04	5435.86	1.77563	0.0312512	0.334853	0.549204	-0.864587	down
MW0154621	Nostocyclopeptide A2	Amino acid and Its metabolites	polypeptide	C40H54N8O9	3	0.6108	-	3567.29	4811.59	1447.53	20557.8	7581.3	31043.8	19132.4	11828.9	37238.2	12920.6	1.60766	0.0444191	0.348459	0.338482	-1.56285	down
MW0154262	(2S)-2-acetamido-4-aminobutanoic acid	Organic acid and Its derivatives	Organic acid and Its derivatives	C6H12N2O3	3	0.6093	-	2503.32	1723.35	1185.63	2556.71	1942.85	3670.45	2981.55	3341.85	4082.43	4224.38	1.97197	0.00126176	0.210626	0.541612	-0.884668	down
MW0150856	His-Asn-Leu-Glu	Amino acid and Its metabolites	Small Peptide	C21H33N7O8	3	0.6091	-	1253.23	2703.15	1716.02	3384.52	3298.9	6404.73	2634.55	6460.83	4495.63	6328.91	1.68702	0.0167521	0.303475	0.469363	-1.09122	down
MW0152248	Leu-Asn-Ile-Leu-Thr	Amino acid and Its metabolites	Small Peptide	C26H48N6O8	3	0.6033	-	7.96813e+06	1.22029e+07	1.22946e+07	45756.2	1.21153e+07	218506	173783	216330	376766	507769	1.46739	0.0218414	0.315234	29.8875	4.90147	up
MW0055770	[(2R)-1-[(9Z,12Z)-octadeca-9,12-dienoyl]oxy-3-phosphonooxypropan-2-yl] tetracosanoate	GP	PA	C45H85O8P	3	0.598	-	58377	84661.7	85036.9	110695	28454.4	33482.8	59832.2	21817.9	20863.2	34049	1.50577	0.0457423	0.348459	2.15957	1.11075	up
MW0109073	isovaleryl-Val-Val-Sta(3xi,4xi)-Ala-Sta(3xi,4xi)-OH	Amino acid and Its metabolites	Amino acid derivatives	C34H63N5O9	3	0.5954	-	286621	254759	263412	142510	86436.4	104926	151889	51543.9	68566.2	99901.8	1.50591	0.043537	0.348459	2.16795	1.11633	up
MW0049109	Cyclopassifloic acid C	Organic acid and Its derivatives	Organic acid and Its derivatives	C31H52O7	3	0.595	-	1212.71	3165.4	1001.88	2505.38	1807.98	4033.88	5645.19	1894.58	3926.85	3415.52	1.53718	0.0384184	0.340217	0.512441	-0.964541	down
MW0194314	5S-Hydroxy-6R-(S-gamma-glutamylcysteinyl)-7E,9E,11Z,14Z-eicosatetraenoic acid	FA	Oxidized lipids	C28H44N2O8S	3	0.5888	-	1293.15	2550.54	949.72	2115	875.27	2656.06	5946.37	6089.7	5415.09	1900.2	1.65321	0.0286843	0.334853	0.353684	-1.49947	down
MW0151483	Ile-Leu-Ala-Ile-Val	Amino acid and Its metabolites	Small Peptide	C26H49N5O6	3	0.5874	-	149800	115223	110648	149215	180395	235383	147796	243681	223297	285024	1.82376	0.01435	0.298542	0.621292	-0.686656	down
MW0149732	Gln-Leu-Ala-Pro-Ala	Amino acid and Its metabolites	Small Peptide	C22H38N6O7	3	0.5839	-	2029.29	1539.19	946.24	7694.53	6619.34	17361	19432.8	4984.05	26167.9	13391.6	1.7772	0.0195767	0.31368	0.231487	-2.11099	down
MW0157247	Stylisterol A	Hormones and hormone related compounds	Hormones and hormone related compounds	C28H46O3	3	0.5822	-	83551.7	127953	128443	5735.92	127038	6350.39	4347.37	959.73	3460.29	77755.8	1.45059	0.0315312	0.334853	5.08994	2.34765	up
MW0058349	PE(18:3(9Z,12Z,15Z)/15:0)	GP	PE	C38H70NO8P	3	0.5771	-	28981.8	26462.2	25630.3	20458.4	17117	15566.6	14975.9	13786.8	15598.5	21587.5	1.5995	0.0235576	0.315234	1.45555	0.541567	up
MW0012833	1-Hydroxy-1-phenyl-3-octadecanone	FA	Others	C24H40O2	3	0.5717	-	17858.6	11201.6	16704.5	5417.74	1009.05	23634.1	17638.5	21890.4	19769.2	23244.5	1.36587	0.0255747	0.321671	0.491552	-1.02458	down
MW0146309	Asp-Tyr-Thr	Amino acid and Its metabolites	Small Peptide	C17H23N3O8	3	0.5706	-	6949.53	18679.2	15763.6	20727.6	7054.5	3696.46	7979.28	3419.12	1904.79	1501.99	1.89656	0.0212873	0.315234	3.73883	1.90259	up
MW0152752	L-Olivosyl-oleandolide	Heterocyclic compounds	Heterocyclic compounds	C26H44O10	3	0.5693	-	9182.98	15218.2	21595.2	16049.6	5249.35	1713.84	8444.83	2020.34	1544.84	450.54	1.89458	0.0160391	0.302655	4.74767	2.24722	up
MW0004599	4-Amino-2,6-dinitrotoluene	Benzene and substituted derivatives	Benzene and substituted derivatives	C7H7N3O4	3	0.5679	-	2783.38	4548.72	2303.96	4397.74	2793.8	1872.81	2190.54	2044.46	2128	1367.43	1.8258	0.0322137	0.334853	1.75228	0.809236	up
MW0060187	PE-NMe2(14:1(9Z)/15:0)	GP	PE	C36H70NO8P	3	0.5664	-	22392.6	16503.8	17763.9	21368.5	10292.1	13276.4	11682.6	6749.25	5926.85	10756.7	1.59359	0.0173762	0.304974	1.82512	0.867992	up
MW0151632	Ile-Tyr-Phe-Glu	Amino acid and Its metabolites	Small Peptide	C29H38N4O8	3	0.5615	-	2021.12	1436.02	846.03	6309.82	1665.31	15550.6	7311.13	4624.11	7980.98	16198.5	1.93798	0.0240631	0.318355	0.237651	-2.07308	down
MW0106804	Glabrin D	Aldehyde,Ketones,Esters	Esters	C36H49N7O10	3	0.5579	-	334.12	1073.9	330.09	1751.42	2088.42	12781.8	1511.3	5536.88	10188.2	6626.24	1.82087	0.0316487	0.334853	0.152219	-2.71578	down
MW0151588	Ile-Ser-Val-Asp	Amino acid and Its metabolites	Small Peptide	C18H32N4O8	3	0.5556	-	1038.63	2152.05	1043.43	914.87	3239.35	8192.92	1879.23	5836.61	5708.65	5378.71	1.77942	0.0172691	0.304974	0.310724	-1.6863	down
MW0139090	N1,N5,N10-Tris-trans-p-coumaroylspermine	Heterocyclic compounds	Heterocyclic compounds	C37H44N4O6	3	0.5449	-	1539.5	470.25	1508.96	6427.01	3315.47	15962.5	20315.2	4249.7	27736.9	10308.8	1.82039	0.0296397	0.334853	0.168775	-2.56683	down
MW0013782	3,4,5-trihydroxy-6-{[(3E)-4-(1-oxo-1H-isochromen-3-yl)but-3-en-1-yl]oxy}oxane-2-carboxylic acid	Organic acid and Its derivatives	Organic acid and Its derivatives	C19H20O9	3	0.5389	-	2883.08	2834.06	2224.39	2948.1	2515.77	1854.63	2475.28	2355.28	1616.76	2306.06	1.47975	0.0314879	0.334853	1.26371	0.33766	up
MW0125116	Methyl 5-hydroxyoxindole-3-acetate	Heterocyclic compounds	Indole and Its derivatives	C11H11NO4	3	0.5337	-	819.95	1653.09	1566.59	1848.28	924.4	2066.37	1893.9	2248.14	2885.08	3158.59	1.74788	0.00962436	0.288219	0.556013	-0.846811	down
MW0057441	PC(20:5(5Z,8Z,11Z,14Z,17Z)/P-18:1(11Z))	GP	PC	C46H80NO7P	3	0.52	-	209456	186142	109187	257021	107548	38130.6	126929	86911.1	48576	58429.9	1.76533	0.0208184	0.315234	2.42175	1.27605	up
MW0060459	PE-NMe2(18:3(9Z,12Z,15Z)/20:1(11Z))	GP	PE	C45H82NO8P	3	0.5122	-	336.57	960.89	34717.7	1246.81	22422	37994.7	59112.4	49883.5	28477	21916.5	1.51391	0.0229412	0.315234	0.302375	-1.72559	down
MW0146225	Asp-Phe-Ser	Amino acid and Its metabolites	Small Peptide	C16H21N3O7	3	0.5087	-	613210	612497	305287	931647	185931	1.25021e+07	70982.5	1.33845e+07	1.14292e+07	8.34458e+06	1.39936	0.0235551	0.315234	0.0579159	-4.1099	down
MW0121542	2-ammonio-3-(5-hydroxy-1H-indol-3-yl)propanoate	Amino acid and Its metabolites	Amino acid derivatives	C11H12N2O3	3	0.5047	-	1768.91	627.45	927.81	650.23	1988.1	2244.2	1374.02	2451.56	2186.22	3000.37	1.63085	0.0263251	0.325212	0.5297	-0.916752	down
MW0151795	Isobutylphendienamide	Aldehyde,Ketones,Esters	Esters	C16H21NO	3	0.551	99083-23-5 | 122349-64-8	888.39	1082.81	759.54	2172.91	2448.02	7065.78	3539.03	3626.13	5760.3	3676.46	1.94922	0.00687416	0.275819	0.31062	-1.68678	down
MW0107948	Pyroglutamic acid	Amino acid and Its metabolites	Amino acid derivatives	C5H7NO3	2	0.9197	98-79-3	31458.5	48155.4	50975.1	55030.2	60062.5	36888.6	28183.1	37757.3	34587.7	37042.4	1.5896	0.0395657	0.340217	1.40825	0.493901	up
MW0005090	4-Hydroxybenzenesulfonic acid	Organic acid and Its derivatives	Sulfonic acids	C6H6O4S	2	0.8909	98-67-9	67662.9	74043.2	202611	94991	81875	329153	214367	274835	441111	132210	1.71302	0.0251109	0.320602	0.3745	-1.41696	down
MEDN1426	9(S),12(S),13(S)-TriHOME	FA	Oxidized lipids	C18H34O5	1a	0.8188	97134-11-7	21674.1	44900	22129.2	28610.4	34203.9	55213.4	49806.2	89155.5	94048.1	114406	1.98503	0.0118025	0.298542	0.376321	-1.40997	down
MEDL02040	(+)-Gallocatechin	Flavonoids	Flavonoid	C15H14O7	3	0.731	970-73-0	1179.66	6799.76	668.31	2344.52	1064.03	20625.8	10844	5384.01	14550.3	10377.5	1.91493	0.0132104	0.298542	0.195143	-2.35739	down
MW0156344	Rebeccamycin	Heterocyclic compounds	Heterocyclic compounds	C27H21Cl2N3O7	3	0.7175	93908-02-2	16959.5	52225.8	78971	58427.2	12584.6	2619.16	996.55	6768.71	5167.14	681.05	2.05327	0.0325265	0.334853	13.5017	3.75507	up
MW0007718	Methyl 3-[[2-[4-(1-adamantyl)phenoxy]acetyl]amino]-4-hydroxybenzoate	Benzene and substituted derivatives	Benzene and substituted derivatives	C26H29NO5	3	0.8678	934593-90-5	17715.3	16683.4	6153.7	16791.9	15726.3	60466.6	36054.7	21273.4	75901.3	26781.4	1.77232	0.0457215	0.348459	0.33142	-1.59327	down
MW0006159	Cl-amidine	Benzene and substituted derivatives	Benzene and substituted derivatives	C14H19ClN4O2	3	0.706	913723-61-2	628.97	822.92	933.48	1954.07	3363.54	8762.81	3007.24	4065	7232.74	5170.31	1.87627	0.0131421	0.298542	0.272787	-1.87415	down
MW0124530	Janthitrem G	Heterocyclic compounds	Heterocyclic compounds	C39H51NO6	3	0.5979	90986-51-9	52090.9	50046.2	38683.4	66715.5	5100.77	66972.7	68953.7	73418.3	74987.4	130898	1.33537	0.0348284	0.335908	0.512094	-0.96552	down
MW0124528	Janthitrem E	Heterocyclic compounds	Heterocyclic compounds	C37H49NO6	3	0.6794	90986-50-8	58268.3	93927.2	57796.9	109431	109729	132721	112242	151795	110104	136508	1.62213	0.0188356	0.307901	0.667039	-0.584158	down
MW0143068	3-Nitrofluoranthene	Benzene and substituted derivatives	Benzene and substituted derivatives	C16H9NO2	3	0.7997	892-21-7	1.57006e+06	597354	219814	388090	209521	2.81936e+06	6.1127e+06	3.162e+06	2.5007e+06	1.2915e+06	1.89611	0.0290367	0.334853	0.187888	-2.41206	down
MW0126398	Quinolinic acid	Organic acid and Its derivatives	Organic acid and Its derivatives	C7H5NO4	2	0.9107	89-00-9	17164.6	21710.7	33556.4	24672.6	15545.9	31423.9	29990.2	49476.7	35976.3	46132.7	1.74747	0.0137643	0.298542	0.583681	-0.776748	down
MW0115374	Tomelukast	Heterocyclic compounds	Heterocyclic compounds	C16H22N4O3	3	0.5551	88107-10-2	4723.53	5446.63	658.57	6887.41	3012.49	6266.72	7124.04	7636.88	8155.91	10436.7	1.41898	0.0218078	0.315234	0.523182	-0.934614	down
MW0154667	O-2545(hydrochloride)	Benzene and substituted derivatives	Benzene and substituted derivatives	C26H37ClN2O2	3	0.8674	874745-43-4	984.61	3498.63	1169.04	7647.66	8210.61	16235.9	5563.46	13223.5	26480.6	13591.2	1.64282	0.0299674	0.334853	0.286446	-1.80366	down
MW0107141	Glycyl-L-leucine	Amino acid and Its metabolites	Amino acid derivatives	C8H16N2O3	3	0.803	869-19-2	4163.67	4792.31	4476.63	9391.58	13549.9	29424.5	12836.7	14388.3	18603.1	15752.9	1.81727	0.0175258	0.304974	0.399691	-1.32304	down
MW0145642	Ascidiacyclamide	Alcohol and amines	Amines	C36H52N8O6S2	3	0.7274	86701-12-4	68681.2	52416.4	42039.5	66058.2	80740.1	148071	123043	58885.2	143040	95556.8	1.66017	0.0316618	0.334853	0.545088	-0.875438	down
MW0009646	Raclopride	Benzene and substituted derivatives	Benzene and substituted derivatives	C15H20Cl2N2O3	3	0.7653	84225-95-6 | 104953-11-9	18947	13995.8	20292.4	20299.9	16623	15400.1	13782.2	12913.8	14530	8818.5	1.67782	0.0180406	0.305179	1.37762	0.462181	up
MEDN0654	3-Methylsalicylic acid	Benzene and substituted derivatives	Benzene and substituted derivatives	C8H8O3	1b	0.718	83-40-9	7251.12	19150.4	1929.65	10246.8	1494.74	21649.8	23322.7	4829.67	23739.7	34022.3	1.43229	0.0496234	0.354818	0.372547	-1.42451	down
MW0013611	1-O-Hexadecyl-2-O-ethyl-SN-glycero-3-phosphorylcholine	GP	PC	C26H56NO6P	3	0.8226	78858-42-1	569.39	1142.49	666.91	3974.25	1177.84	11333.4	14916.8	2463.14	7292.15	8850.56	1.92993	0.0200897	0.315234	0.16789	-2.57441	down
MW0139721	2-O-(3,5-Dimethoxy-4-hydroxycinnamoyl)-L-malic acid	Organic acid and Its derivatives	Organic acid and Its derivatives	C15H16O9	3	0.7918	76030-88-1	10136.7	13944.8	10499.2	15692.8	18105.5	6381.75	13422.1	5237.29	10452.2	4566.12	1.6188	0.0380917	0.340217	1.70694	0.771411	up
MW0102971	Normonal	Heterocyclic compounds	Heterocyclic compounds	C16H20ClN3O3S	3	0.7136	73803-48-2	26815.5	94699.4	53058.3	105404	39418.5	344.9	660.59	2310.97	4549.86	3938.8	2.1027	0.0162069	0.302655	27.0557	4.75786	up
MW0107902	L-Leucyl-L-alanine	Amino acid and Its metabolites	Small Peptide	C9H18N2O3	3	0.7992	7298-84-2	4831.59	6532.32	6668.87	14108.6	14730.3	40416.7	19605.9	18038.2	32452.1	29128.8	1.93594	0.00743729	0.281199	0.335656	-1.57494	down
MW0168835	beta-D-Galactose	Carbohydrates and Its metabolites	Sugars	C6H12O6	2	0.9229	7296-64-2	11591.2	14270.1	11403.4	12734.4	10350.9	21150.8	16024.9	20392.1	21295.6	18384.5	2.09264	0.000484207	0.167916	0.620579	-0.688312	down
MW0010027	L-Valine	Amino acid and Its metabolites	Amino acids	C5H11NO2	3	0.6894	72-18-4	5286.91	7512	5838.03	8260.57	7449.12	13644	8441.07	10483.3	8834.35	10724.6	1.81098	0.0142093	0.298542	0.658899	-0.601871	down
MEDN0785	LTB4	FA	Oxidized lipids	C20H32O4	1b	0.8189	71160-24-2	15678	9509.67	10298.1	17640.3	15985.7	29819.9	18954.1	19397.9	27997.2	42117.1	1.89604	0.0271987	0.328636	0.499773	-1.00065	down
MW0144914	alpha,alpha'-Diethyl-3,4,4'-stilbenetriol	Benzene and substituted derivatives	Benzene and substituted derivatives	C18H20O3	3	0.7005	71113-07-0	479.08	871.63	597.78	1733.82	969.56	3404.79	2098.2	1930.3	2727.26	3240.66	1.9905	0.00178328	0.216594	0.347123	-1.52648	down
MEDN1466	11-keto-TXB2	FA	Oxidized lipids	C20H32O6	1b	0.7059	67910-12-7	638.05	535.86	499.97	285.1	502.33	326.16	98.75	308.76	486.37	244.64	1.35668	0.0476017	0.350692	1.68044	0.748841	up
MW0063743	Taurochenodeoxycholate-3-sulfate	Bile acids	Bile acids	C26H45NO9S2	3	0.6722	67030-59-5	1477.86	9161.78	1737.13	9430.18	3901.61	25111.1	18841.7	4391.49	13925.9	15698.6	1.56333	0.033688	0.335908	0.329729	-1.60065	down
MEDL00344	Glycyl-L-tyrosine	Amino acid and Its metabolites	Small Peptide	C11H14N2O4	2	0.9233	658-79-7	9891.86	8375.43	5534.46	8384.68	11411.5	27134	13625.3	8265.64	19595.8	21111.4	1.70512	0.0439075	0.348459	0.485868	-1.04136	down
MW0054488	Lysophosphatidic acid	GP	PA	C21H41O7P	3	0.7687	65528-98-5	1050.04	16235.4	24615.2	3803.63	32271.8	36055	47196	40207	34949.6	44089.5	1.42462	0.0106858	0.288219	0.385073	-1.3768	down
MW0054613	LPE(20:4/0:0)	GP	LPE	C25H44NO7P	2	0.9529	652149-09-2	1.01814e+06	985448	693396	1.21807e+06	1.59976e+06	1.7654e+06	2.27551e+06	1.69286e+06	1.78263e+06	3.86458e+06	1.87422	0.0431026	0.348459	0.484564	-1.04524	down
MW0151273	Hygromycin A	Organic acid and Its derivatives	Organic acid and Its derivatives	C23H29NO12	3	0.5261	6379-56-2	3685.23	7321.86	6826.94	5512.44	3103.36	330.67	1498.49	1086.91	1235.49	2524.41	1.86809	0.00605869	0.275419	3.96195	1.98621	up
MW0063307	Rebaudioside C	Terpenoids	Ditepenoids	C44H70O22	3	0.5913	63550-99-2	930.8	2292.39	2182.43	4042.94	1955.49	7482.21	4835.94	2462.85	7777.88	9559.64	1.74408	0.0254639	0.32165	0.355062	-1.49386	down
MW0109196	L-Phenylalanine	Amino acid and Its metabolites	Amino acids	C9H11NO2	2	0.9626	63-91-2	497225	618875	577298	783135	726986	1.00768e+06	793800	793063	875070	990139	1.83601	0.00676251	0.275419	0.718318	-0.477305	down
MW0107786	L-Leucine	Amino acid and Its metabolites	Amino acids	C6H13NO2	2	0.9988	61-90-5	370836	541205	458268	528709	506351	898860	675080	701287	671435	673976	1.95126	0.00257509	0.237555	0.664349	-0.589987	down
MW0103715	Zeatin riboside	Nucleotide and Its metabolites	Nucleotide and Its metabolites	C15H21N5O5	3	0.6269	6025-53-2 | 28542-78-1	4423.76	8805.02	4684.83	15751.5	11444.1	30082.4	17176.1	15122.3	30169.8	22175.4	1.81441	0.00799152	0.284523	0.393191	-1.3467	down
MW0150045	Glu-Leu	Amino acid and Its metabolites	Small Peptide	C11H20N2O5	2	0.8964	5969-52-8	7719.98	11166.5	8106.78	18272.1	20556.7	46815.1	24773.1	22164.6	33428.7	32035	1.88252	0.0084235	0.284523	0.413412	-1.27435	down
MW0107513	L-Isoleucyl-L-threonine	Amino acid and Its metabolites	Small Peptide	C10H20N2O4	3	0.8414	59652-61-8	2308	4048.54	3744.02	10285.6	8206.68	20220.2	12338.3	11354.7	17091.6	16054.8	1.86023	0.00235397	0.237555	0.371048	-1.43032	down
MADN0618	alpha-Hydroxyisobutyric acid	Organic acid and Its derivatives	Organic acid and Its derivatives	C4H8O3	2	0.8181	594-61-6	5705.03	7394.01	5887.78	8529.54	6130.26	17203	9422.88	8534.38	11028.1	15457.1	1.90452	0.027405	0.328636	0.545808	-0.873535	down
MW0006635	Clozapine	Benzene and substituted derivatives	Benzene and substituted derivatives	C18H19ClN4	3	0.7398	5786-21-0	1443.3	71816.3	106956	101688	100828	848.7	2317.31	767.24	559.29	312.25	2.00417	0.0186836	0.306449	79.6563	6.31572	up
MW0155756	Pristinamycin IB	Amino acid and Its metabolites	polypeptide	C44H52N8O10	3	0.7298	57206-54-9	550.17	1126.56	473.75	2889.32	2349.22	7211.88	4254.81	2378.7	7261.06	3654.42	1.74047	0.0198652	0.315181	0.298415	-1.74461	down
MW0143978	7-Keto-dehydroepiandrosterone	Aldehyde,Ketones,Esters	Ketones	C19H26O3	3	0.7071	566-19-8	7528.11	19187	11755.8	15424	4588.92	24676.9	19698.8	20425.5	18257.7	24195.9	1.61206	0.0164533	0.303361	0.545278	-0.874936	down
MW0157149	Soyasaponin II	Terpenoids	Triterpene Saponin	C47H76O17	3	0.7933	55319-36-3	46743.1	117583	37720.2	21477.7	62038.3	231591	112554	176462	266414	168064	1.89688	0.00413385	0.264077	0.298991	-1.74182	down
MW0063507	beta-D-Glucopyranosyl (2alpha,3beta,4beta,19alpha)-2,3,19,23-tetrahydroxyolean-12-en-28-oate	Amino acid and Its metabolites	Small Peptide	C36H58O11	2	0.9049	55306-04-2	1043.92	1280.64	1503.31	8380.94	14328.2	22755	15574.6	8008.56	13306	17034.7	1.63998	0.0231877	0.315234	0.34608	-1.53082	down
MW0110047	Tropate	Organic acid and Its derivatives	Organic acid and Its derivatives	C9H10O3	3	0.7862	552-63-6	5705.69	9007.36	1877.31	2075.1	1135.2	32401.8	9937.15	7825.3	24933.2	18570.7	1.86035	0.029359	0.334853	0.211392	-2.24201	down
MW0156152	Protoemetine	Heterocyclic compounds	Heterocyclic compounds	C19H27NO3	3	0.6561	549-91-7	2383.44	3210.01	2311.38	9560.67	6862.27	14920.1	7777.32	9675.57	14535.1	9832.54	1.71441	0.0126653	0.298542	0.428754	-1.22178	down
MW0154806	Oxidized Watasenia luciferin	Heterocyclic compounds	Heterocyclic compounds	C25H21N3O9S2	3	0.627	54028-46-5	24228.4	73074.7	117311	76782.3	16190.1	3196.87	615.06	12421.5	5934.3	2784.92	1.96137	0.0379882	0.340217	12.3268	3.62373	up
MW0114308	Mannose	Carbohydrates and Its metabolites	Sugars	C6H12O6	2	0.9601	530-26-7 | 46032-76-2	25493.7	24716.6	42883.4	37411.2	39858.7	47496.3	48998.2	37956.6	46853.2	41793.8	1.43421	0.0479742	0.350843	0.763626	-0.389061	down
MW0003089	2-Hydroxy-2-phenylpropanoic acid	Organic acid and Its derivatives	Organic acid and Its derivatives	C9H10O3	3	0.6093	515-30-0 | 4607-38-9	49471.9	62163.5	58661.4	82638.8	72542.7	103181	81187.5	81834.2	89235.7	101885	1.8161	0.00800156	0.284523	0.711702	-0.490655	down
MEDTP02919	Soyasaponin I	Terpenoids	Triterpene Saponin	C48H78O18	3	0.7398	51330-27-9	125819	289713	47055.9	50572	79145.8	518198	242875	276500	676168	416388	1.86096	0.014098	0.298542	0.278061	-1.84653	down
MEDN0285	2-Methylsuccinic Acid	Organic acid and Its derivatives	Organic acid and Its derivatives	C5H8O4	2	0.98	498-21-5	62007.2	68209.8	74970.4	66585.5	124120	154253	106235	112596	133086	84269.9	1.48313	0.0463574	0.348459	0.670505	-0.576679	down
MW0015892	Arbutin	Benzene and substituted derivatives	Benzene and substituted derivatives	C12H16O7	3	0.7747	497-76-7	3913.59	3953.07	939.55	5309.26	5271.43	9774.86	9462.88	4900.7	8344.68	5749.42	1.46325	0.0186234	0.306449	0.507079	-0.979719	down
MEDL02601	Isopimpinellin	Heterocyclic compounds	Heterocyclic compounds	C13H10O5	3	0.7798	482-27-9	22877.9	489916	283016	409415	256395	1149.58	6935.81	145392	57956.9	3063.89	1.6928	0.0318967	0.334853	6.81414	2.76853	up
MW0052576	Epitestosterone	Aldehyde,Ketones,Esters	Ketones	C19H28O2	3	0.8207	481-30-1	1670.34	2632.08	1244.05	1785.79	6148.91	7747.49	3159.34	5292.52	7524.64	5631.08	1.63316	0.0319318	0.334853	0.459245	-1.12266	down
MW0052562	Epiandrosterone	Hormones and hormone related compounds	Hormones and hormone related compounds	C19H30O2	2	0.8269	481-29-8	3125.49	3091.88	2317.59	4385.36	6474.79	6550.8	3133.72	11081.2	13859.8	13359.9	1.57806	0.0480436	0.350843	0.404187	-1.3069	down
MW0114039	Carbomycin	Heterocyclic compounds	Heterocyclic compounds	C42H67NO16	3	0.7697	4564-87-8	438.41	937.2	658.21	3345.93	2392.91	8385.55	2176.9	3258.58	8024.81	5119.03	1.69728	0.0330943	0.335908	0.288251	-1.7946	down
MW0103411	Kinetin riboside	Nucleotide and Its metabolites	Nucleotide and Its metabolites	C15H17N5O5	3	0.868	4338-47-0	4931	54626.6	39571.5	70169.3	20503.4	5268.6	8673.51	4465.27	4049.79	1537.33	1.85762	0.0461451	0.348459	7.91022	2.98372	up
MW0115233	Ribulose 5-phosphate	Carbohydrates and Its metabolites	Phosphate sugars	C5H11O8P	2	0.8919	4151-19-3	165214	107448	161868	106232	133073	174374	245807	224326	304116	199648	1.85159	0.00882582	0.284963	0.586825	-0.768998	down
MW0012748	19-Oxotestosterone	Aldehyde,Ketones,Esters	Ketones	C19H26O3	3	0.6401	4075-13-2	1540.96	741.18	1466.71	3361.99	4319.1	4249.27	3460.99	3761.61	4149.37	7316.93	1.58545	0.0441883	0.348459	0.498293	-1.00493	down
MW0012084	11beta-PGE2	Hormones and hormone related compounds	Hormones and hormone related compounds	C20H32O5	2	0.882	38310-90-6	5513.55	5340.19	2688.36	4521.07	5798.9	7550.08	8815.8	4542.9	9230.8	8074.05	1.58386	0.0238931	0.31781	0.624439	-0.679368	down
MW0146866	Brevianamide F	Alcohol and amines	Amines	C16H17N3O2	3	0.5138	38136-70-8	2400.67	4264.02	2124.62	5485.6	5709.03	10213.2	7919.23	5312.31	11031.6	8740.95	1.78522	0.00660985	0.275419	0.462406	-1.11277	down
MW0013499	2-Hydroxy-2-methylbutyric acid	Organic acid and Its derivatives	Organic acid and Its derivatives	C5H10O3	3	0.7852	3739-30-8	12637.7	9502	14094.5	10729.6	14248	19986.4	14382.7	19426.3	18208.6	14907.2	1.73839	0.0091898	0.287848	0.704305	-0.505728	down
MW0154982	Penitrem C	Heterocyclic compounds	Heterocyclic compounds	C37H44ClNO4	3	0.7858	37318-84-6	1543.5	7197.74	4003.6	17019.8	15495.5	32787.5	50101.3	17132	29260.8	21550.5	1.66073	0.0166363	0.303361	0.30007	-1.73663	down
MW0103675	Thymidine-5'-phosphate	Nucleotide and Its metabolites	Nucleotide and Its metabolites	C10H15N2O8P	3	0.708	365-07-1	6466.46	5034.54	8644.42	7705.74	10084.9	12969.3	7116.53	10638.9	14554.3	15356.4	1.58011	0.0364278	0.339997	0.625641	-0.676593	down
MW0113894	Aldehydo-D-Fucose	Carbohydrates and Its metabolites	Carbohydrates and Its metabolites	C6H12O5	3	0.82	3615-37-0	3643.64	3944.01	4644.56	4070.63	5341.81	6261.57	7228.43	5127.39	5373.46	6104.23	1.82739	0.00810517	0.284523	0.719209	-0.475517	down
MW0141421	Carboprost methyl	Hormones and hormone related compounds	Hormones and hormone related compounds	C22H38O5	3	0.6242	35700-21-1	31365.8	36591.8	28578.7	39582.6	47819.3	67122.5	56308.7	46125	57148.7	55846.6	1.91338	0.0031289	0.24385	0.65099	-0.619293	down
MW0103454	Adpbetas	Nucleotide and Its metabolites	Nucleotide and Its metabolites	C10H15N5O9P2S	3	0.7248	35094-45-2	13122.9	53699.2	31072.7	62172.2	18219.1	2345.69	1114.4	1957.53	1424.21	2260.73	2.19289	0.0247061	0.320602	19.5864	4.29178	up
MEDL00860	D-Ornithine	Amino acid and Its metabolites	Amino acids	C5H12N2O2	2	0.8408	348-66-3	23686.1	33563.5	30305.7	34760.1	31248.6	58807.4	46440.2	49271.7	44507.6	42515.7	1.99379	0.00136685	0.210626	0.635763	-0.653438	down
MW0148635	Lysopine	Heterocyclic compounds	Heterocyclic compounds	C9H18N2O4	3	0.7239	34522-31-1	3826.57	3663.05	5066.36	8288	11732.9	33245.9	10852.4	14742.9	28484.3	24210.2	1.91897	0.0161395	0.302655	0.292075	-1.77559	down
MW0053633	Ginsenoside Ro	Steroids	Steroid	C48H76O19	3	0.6787	34367-04-9	1005.49	4664.81	1473.41	687.39	2111.68	10159.4	6245.85	7590.1	15810.5	7871.15	1.95793	0.00791233	0.284523	0.208544	-2.26157	down
MW0054223	k-Strophanthoside	Heterocyclic compounds	Heterocyclic compounds	C42H64O19	3	0.8849	33279-57-1	608.91	1418.28	583.37	3352.26	5914.48	32955.6	12008.3	5329.16	20313.5	15219.5	1.90676	0.0314708	0.334853	0.138388	-2.85321	down
MEDN0445	Orotidine	CoEnzyme and vitamins	CoEnzyme and vitamins	C10H12N2O8	1b	0.6429	314-50-1	9173.38	11168.1	13403.4	11743.6	9188.38	3186.37	2227.2	8151.15	4699.72	5131.03	1.90057	0.00148746	0.210626	2.33707	1.2247	up
MW0110454	Val-Tyr	Amino acid and Its metabolites	Small Peptide	C14H20N2O4	3	0.7559	3061-91-4	12938.9	13562.3	13470.1	14989.9	19452.3	10221.4	11703.5	14093.2	9577.06	7877.55	1.70756	0.0301941	0.334853	1.39162	0.476762	up
MW0105485	Ala-Tyr	Amino acid and Its metabolites	Small Peptide	C12H16N2O4	3	0.7824	3061-88-9	2890.07	3208.15	4457.85	10333.5	7230.67	13699.6	11843.8	10301.5	13282.2	13475.8	1.84337	0.00501884	0.271325	0.449184	-1.15462	down
MW0006026	2,2-Diphenylglycine	Benzene and substituted derivatives	Benzene and substituted derivatives	C14H13NO2	3	0.6777	3060-50-2	2253.97	7835.37	1413.31	3767.4	3444.88	10639	5641.02	7781.99	6164.43	7016.49	1.59979	0.0317927	0.334853	0.50251	-0.992777	down
MW0103476	AICA ribonucleotide	Nucleotide and Its metabolites	Nucleotide and Its metabolites	C9H15N4O8P	3	0.6565	3031-94-5	2040.13	2878.68	3912	8809.87	5840.59	11801	7793.96	8514.98	10476.7	8271.82	1.66672	0.0143373	0.298542	0.501111	-0.996798	down
MW0141821	1-Oxazolo[4,5-B]pyridin-2-YL-1-dodecanone	Aldehyde,Ketones,Esters	Ketones	C18H26N2O2	3	0.6591	288862-73-7	1494.79	13362.8	2220.58	4464.7	2475.35	27681.1	19153.4	33494.6	34944.5	38789	2.04225	0.00040778	0.161188	0.155899	-2.68131	down
MEDN1299	1-Aminocyclohexanoic acid	Organic acid and Its derivatives	Organic acid and Its derivatives	C7H13NO2	3	0.5533	2756-85-6	3468.38	7718.13	3960.9	2344.34	2038.6	10682.7	7611.86	8999.46	9299.81	11080.2	1.91152	0.00248625	0.237555	0.409664	-1.28749	down
MEDP0495	LPC(0:0/18:2)	GP	LPE	C26H50NO7P	1a	0.9516	27304-12-7	1.56306e+06	2.15873e+06	1.07362e+06	4.01232e+06	4.39196e+06	4.8096e+06	2.77917e+06	5.73837e+06	6.01005e+06	4.34234e+06	1.44322	0.0446337	0.348459	0.55743	-0.843137	down
MW0002106	2,3',4,6-Tetrahydroxybenzophenone	Benzene and substituted derivatives	Benzene and substituted derivatives	C13H10O5	3	0.6609	26271-33-0	9278.74	510872	349748	434796	343101	2.03874e+06	4.42023e+06	2.28651e+06	1.80831e+06	933911	1.60039	0.0262346	0.325212	0.14344	-2.80148	down
MW0194041	Anaprel	Alkaloids	Alkaloids	C35H42N2O9	3	0.6779	24815-24-5	4876.04	5055.89	939.21	296	791.36	27682.3	3980.57	5963.45	22418	20602.3	1.78033	0.0417169	0.348459	0.148283	-2.75358	down
MW0002412	2,6-Di-tert-butylhydroquinone	Benzene and substituted derivatives	Benzene and substituted derivatives	C14H22O2	2	0.9507	2444-28-2	26612.6	20371	28681.5	20822.1	19212.9	17294.7	17625.7	15457.4	15364.9	17749.5	1.79819	0.024442	0.320602	1.38576	0.470677	up
MW0145987	L-Asparaginyl-L-lysine	Amino acid and Its metabolites	Small Peptide	C10H20N4O4	3	0.6301	22677-58-3	26541.3	86163	53487.9	96045.2	39256.8	1722.55	2244.8	3399.59	2927.53	4408.74	2.22532	0.0127072	0.298542	20.5053	4.35793	up
MW0168812	Benfotiamine	Organic acid and Its derivatives	Phosphoric acids	C19H23N4O6PS	3	0.7642	22457-89-2	5987.91	5775.84	7068.96	8354.47	10760	16475.9	14933	9585.22	21171.5	11494.5	1.79726	0.0200436	0.315234	0.515166	-0.956892	down
MW0169580	N-undecanoyl-L-Homoserine lactone	Amino acid and Its metabolites	Amino acid derivatives	C15H27NO3	3	0.6108	216596-71-3	4932.4	6029.35	2769.81	8949.18	7436.45	13725.1	7706.19	10337.2	14261.4	11675	1.71789	0.00867521	0.284523	0.521917	-0.938107	down
MW0016421	Cauloside C	Organic acid and Its derivatives	Organic acid and Its derivatives	C41H66O13	2	0.9047	20853-58-1	1572.73	7231.36	3186.61	4047.96	2762.78	11447.4	4545.73	9508.24	21401.1	11223	1.72011	0.0427257	0.348459	0.323463	-1.62833	down
MEDP1180	LPC(14:0/0:0)	GP	LPC	C22H46NO7P	2	0.9147	20559-16-4	74980.1	64450.6	70433.5	133155	268999	255340	82388.4	333295	360730	385743	1.46454	0.0464973	0.348459	0.43176	-1.2117	down
MW0168670	9,12-Octadecadiynoic Acid	FA	Oxidized lipids	C18H28O2	3	0.5911	2012-14-8	3461.42	35576.1	9412.45	36655.1	31493.5	58720.2	47456.9	34105.2	62406.2	35490	1.32642	0.029089	0.334853	0.489543	-1.03049	down
MW0124999	Methdilazine	Heterocyclic compounds	Heterocyclic compounds	C18H20N2S	3	0.8397	1982-37-2	1240.03	12235.5	4089.04	2531.53	3923.46	13412.4	14867.3	7749.83	20276.8	9450.76	1.62899	0.021703	0.315234	0.365277	-1.45294	down
MW0012045	11,12,14-Trihydroxy-7-methoxy-8,11,13-abietatrien-20,6-olide	Benzene and substituted derivatives	Benzene and substituted derivatives	C21H28O6	3	0.7928	197649-67-5	6027.56	60204.7	15682.2	10576.3	10089.1	209553	177220	150231	159326	112921	2.05447	0.00016107	0.11426	0.126759	-2.97984	down
MW0062239	Prostaglandin E2 Ethanolamide	Hormones and hormone related compounds	Hormones and hormone related compounds	C22H37NO5	3	0.7656	194935-38-1	1668.55	3149.47	1622.21	7421.13	6776.47	33716.7	20955.8	8407.86	30484.1	33861.4	1.9969	0.0101353	0.288219	0.16196	-2.62629	down
MW0142161	21-Deoxycortisone	Aldehyde,Ketones,Esters	Ketones	C21H28O4	3	0.7169	1882-82-2	1398.74	3471.65	549.9	6190.06	5158.94	20998	6565.47	10325.3	12757	6612.53	1.64267	0.0348211	0.335908	0.292871	-1.77166	down
MW0014159	3-Methyl-4-pentenoic acid	Organic acid and Its derivatives	Organic acid and Its derivatives	C6H10O2	3	0.6227	1879-03-4	5702.24	7405.27	3856.32	8713.03	10143	26534.8	16559.1	10373.3	12483.9	12374.2	1.76347	0.0395544	0.340217	0.457322	-1.12872	down
MEDP1493	N6-Methyladenosine	Nucleotide and Its metabolites	Nucleotide and Its metabolites	C11H15N5O4	3	0.6755	1867-73-8	13338.8	11012.5	14058.8	14165.6	15153.7	8679.24	9583.28	12393.9	11915	7432.53	1.74291	0.0183532	0.306201	1.35448	0.437741	up
MW0105623	Anandamide 0-phosphate	Alcohol and amines	Amines	C22H38NO5P	3	0.7164	183323-26-4	1551.58	7299.71	789.99	9206.51	11424.7	46390.8	27176	19883.8	30077	30365.8	1.84046	0.00240743	0.237555	0.196711	-2.34585	down
MW0168990	CYCLOPIAZONIC ACID	Organic acid and Its derivatives	Sulfonic acids	C20H20N2O3	3	0.7765	18172-33-3	1688.66	4901.53	2639.85	11546.6	9271.89	29665.3	24810.4	10947.1	19943.8	14183.7	1.75679	0.0110543	0.291677	0.301843	-1.72813	down
MW0143158	4-(beta-D-ribofuranosyl)aminobenzene 5'-phosphate	Organic acid and Its derivatives	Organic acid and Its derivatives	C11H16NO7P	3	0.7691	173932-55-3	13779.2	10300.9	11971.8	10820.9	11912.9	7948.38	6521.54	8850.88	6883.15	7290.9	2.09221	0.000591251	0.179078	1.56783	0.648771	up
MW0123142	Bn-NCC-2	Heterocyclic compounds	Heterocyclic compounds	C40H48N4O13	3	0.6677	173740-47-1	684.47	1388.49	686.35	3536.34	1323.73	8672.25	5465.58	1134.25	4807.52	8322.8	1.67482	0.0351338	0.336156	0.268265	-1.89827	down
MW0150702	Haplophytine	Heterocyclic compounds	Heterocyclic compounds	C37H40N4O7	3	0.7153	16625-20-0	66254.3	132446	77147.9	162168	157862	314565	288100	139435	227397	233212	1.72235	0.0123589	0.298542	0.495447	-1.0132	down
MW0063419	Sambutoxin	Terpenoids	Terpenoids	C28H39NO4	3	0.7544	160047-56-3	180778	61390	94267.1	105916	265915	347657	268479	336413	403771	291196	1.83334	0.00375661	0.253311	0.4299	-1.21793	down
MW0123726	Dioxinoacrimarine A	Heterocyclic compounds	Heterocyclic compounds	C29H23NO8	3	0.742	158182-14-0	12065.2	63974	68758.6	71034.2	2085.94	744.35	1536.29	884.98	1311.68	276.78	1.99914	0.0470325	0.349148	45.8381	5.51848	up
MW0124126	Flonicamid	Alcohol and amines	Amines	C9H6F3N3O	3	0.7458	158062-67-0	3628.85	1229.86	2723.04	3113.72	4052.11	4365.33	5525.66	3649.17	6135.93	3450.34	1.36209	0.047166	0.349605	0.637694	-0.649064	down
MEDN1477	Mannitol 1-phosphate	Carbohydrates and Its metabolites	Phosphate sugars	C6H15O9P	3	0.702	15806-48-1	4797.68	6900.31	6137.35	5259.89	4921.8	3134.1	3380.09	3491.38	1680.94	2566.74	1.99092	0.000820068	0.180974	1.96566	0.975013	up
MW0118069	2,8-Quinolinediol	Heterocyclic compounds	Heterocyclic compounds	C9H7NO2	3	0.7527	15450-76-7	5390.57	12011.6	13908.9	4646.41	5677.5	32118	24774.4	15611.9	35237.4	18956.7	1.88955	0.00680746	0.275419	0.328614	-1.60553	down
MW0139620	Rutin	Flavonoids	Flavonoid	C27H30O16	2	0.9262	153-18-4	2645.43	6658.31	1728.72	1003.04	2813.62	27320.9	23250	7491.09	22822.4	10718.4	1.96751	0.0147716	0.298542	0.162103	-2.62501	down
MW0138544	Isoschaftoside 4'-glucoside	Flavonoids	Flavonoid	C32H38O19	3	0.6706	151922-19-9	836.63	2206.06	717.19	438.81	790.94	11724.7	5300.75	1792.17	11970.7	4644.39	1.93432	0.0391588	0.340217	0.14082	-2.82808	down
FDATN01529	Xanthopterin monohydrate	Others	Medicine	C6H7N5O3	3	0.7601	1489826	2876.5	2323.79	4538.83	2646.88	2062.81	9324.48	4931.47	8702.11	6186.62	9155.75	2.06316	0.00315508	0.24385	0.377249	-1.40641	down
MW0122743	Acrimarine J	Heterocyclic compounds	Heterocyclic compounds	C35H33NO8	3	0.7785	147395-90-2	2776.13	1519.41	351.25	2004.51	2547.17	2610.46	2419.06	4556.28	4988.49	5901.44	1.50617	0.0276176	0.328636	0.449238	-1.15445	down
MW0170020	Xanthosine	Nucleotide and Its metabolites	Nucleotide and Its metabolites	C10H12N4O6	2	0.8014	146-80-5	5756.41	11220.9	8121.35	12475.2	9239.44	34896.3	22734.3	10356.5	18063	20535	1.77341	0.0374066	0.340217	0.43921	-1.18702	down
MW0126634	Tegaserod	Benzene and substituted derivatives	Benzene and substituted derivatives	C16H23N5O	3	0.7359	145158-71-0 | 189188-57-6	1728.11	3398.43	1871.39	8440.84	6696.39	15782.7	8473.01	9635.15	11004.6	7077.33	1.63269	0.0181296	0.305179	0.425899	-1.23142	down
MW0144421	Aflatoxin B1 endo-8,9-epoxide	Heterocyclic compounds	Heterocyclic compounds	C17H12O7	2	0.9262	141899-13-0	900701	450486	183192	318246	183988	1.61739e+06	3.5067e+06	1813954	1.43459e+06	740898	1.86875	0.0340427	0.335908	0.223472	-2.16184	down
MW0168289	N-Acetyl-S-geranylgeranyl-L-cysteine	Terpenoids	Ditepenoids	C25H41NO3S	3	0.7992	139332-94-8	23281.7	21086.1	11178.8	64922.4	56880.7	91444.7	34738.2	96604.6	119812	64098.7	1.50319	0.0376671	0.340217	0.436071	-1.19736	down
MW0152595	Leucomycin V	Aldehyde,Ketones,Esters	Esters	C35H59NO13	3	0.5737	1392-21-8 | 39405-35-1 | 22875-15-6	321.41	2632.65	1353.87	10163.8	9361.63	15753.8	6110.23	10286.3	16002.9	9051.22	1.36779	0.046702	0.348459	0.416634	-1.26315	down
MW0169672	Picolinafen	Benzene and substituted derivatives	Benzene and substituted derivatives	C19H12F4N2O2	3	0.7465	137641-05-5	6711.21	12544	2695.45	3698.95	4110.46	14640.8	12460.8	15430.8	19944.7	21910.1	1.93003	0.00235007	0.237555	0.352661	-1.50364	down
MW0152094	N-{1-Benzyl-(2R,3S)-2,3-dihydroxy-4-[3-methyl-2-(3-methyl-3-pyridin-2-ylmethyl-ureido)-butyrylamino]-5-phenyl-pentyl}-3-methyl-2-(3-methyl-3-pyridin-2-ylmethyl-ureido)-butyramide	Heterocyclic compounds	Heterocyclic compounds	C44H58N8O6	3	0.6832	134878-17-4	878.28	996.29	822.35	6084.48	3660.1	21507.5	10023.6	4896.47	10432.2	9037.14	1.84485	0.0312336	0.334853	0.222579	-2.16761	down
MW0103684	Uridine-5'-diphosphate-glucose	Nucleotide and Its metabolites	Nucleotide and Its metabolites	C15H24N2O17P2	2	0.9663	133-89-1	4.11956e+06	4.50699e+06	4.65934e+06	4.30341e+06	4.70213e+06	3.66799e+06	3.17399e+06	3.92932e+06	4.26112e+06	2.51921e+06	1.71032	0.0326656	0.334853	1.27005	0.344883	up
MW0012098	11-dehydro-TXB3	Hormones and hormone related compounds	Hormones and hormone related compounds	C20H30O6	3	0.7191	129228-55-3	18509.9	146235	67767.2	133581	36818.5	6608.92	22309.8	10104.8	2271.52	1095.73	1.92256	0.0468679	0.348459	9.50471	3.24864	up
MW0011242	Vomifoliol 9-[xylosyl-(1->6)-glucoside]	FA	Others	C24H38O12	3	0.6813	126221-59-8	3076.92	3541.18	1580.27	7976.42	11009.7	25696.7	9783.4	8838.34	15159.7	11045.5	1.63266	0.0484893	0.350843	0.385466	-1.37532	down
MW0148825	Dynemicin A	Benzene and substituted derivatives	Benzene and substituted derivatives	C30H19NO9	3	0.7582	124412-57-3	30401.1	134617	214745	203960	27794.7	3098.55	7437.47	17924.6	6626.05	1849.47	2.04334	0.0466606	0.348459	16.5561	4.04929	up
MW0016023	Azelaic acid	Organic acid and Its derivatives	Organic acid and Its derivatives	C9H16O4	2	0.9706	123-99-9	66524.4	85244.7	40724.6	63904.1	57265.6	80172.4	76314.6	97118.6	81387.3	97719.8	1.61686	0.0275939	0.328636	0.724877	-0.464192	down
MW0148251	Deltorphin I	Amino acid and Its metabolites	Small Peptide	C37H52N8O10	3	0.5583	122752-15-2	970.71	4023.39	522.65	12234.1	11729.6	26823.3	16154.6	5414.75	17096.5	14321.7	1.43023	0.0484266	0.350843	0.369379	-1.43683	down
MW0056909	Pov-pc	GP	PC	C29H56NO9P	3	0.8114	121324-31-0	335.73	1605.45	237.92	884.73	2619.03	7184.14	5408.41	3903.16	4488.28	2237.71	1.7515	0.00886292	0.284963	0.244722	-2.03078	down
MEDP2269	Arachidonic-p-nitroaniline	Benzene and substituted derivatives	Benzene and substituted derivatives	C26H36N2O3	1b	0.8718	119520-58-0	2599.79	753.89	1817.7	12926.5	154.92	13453.9	4896.82	16972.8	19970	11161.7	1.61964	0.02493	0.320602	0.274663	-1.86426	down
MW0141459	16alpha,17alpha-Dihydroxyprogesterone acetophenide	Aldehyde,Ketones,Esters	Ketones	C29H36O4	3	0.8206	1179-87-9 | 24356-94-3	9421.49	11922.1	4162.89	4582.09	4420.76	19766.9	11999.3	6146.62	14391.8	15785.9	1.55853	0.0441709	0.348459	0.506816	-0.980466	down
MW0106729	2-[2-[19-Acetamido-6-(3,4-dicarboxybutanoyloxy)-16,18-dihydroxy-5,9-dimethylicosan-7-yl]oxy-2-oxoethyl]butanedioic acid	Organic acid and Its derivatives	Organic acid and Its derivatives	C36H61NO15	3	0.6842	117415-47-1	536.15	84.46	107.57	273.76	304.1	762.85	307.67	917.43	1214.45	1943.35	1.79302	0.0449894	0.348459	0.253809	-1.97818	down
MW0139032	Myricanol 5-beta-sophoroside	Benzene and substituted derivatives	Benzene and substituted derivatives	C33H46O15	3	0.5028	116107-17-6	534.15	1382.81	673.57	4835.95	1473.83	15389.6	6530.58	2653.16	6406.85	7898.26	1.81779	0.0428346	0.348459	0.228926	-2.12704	down
MW0169214	Gatifloxacin	Heterocyclic compounds	Heterocyclic compounds	C19H22FN3O4	3	0.6706	112811-59-3	3267.5	5580.06	4015.44	7820.8	9177.6	20574.8	12861.9	13917.3	17645.8	14512	1.99106	0.000679253	0.179078	0.375559	-1.41289	down
MW0053734	Glycerophospho-N-Palmitoyl Ethanolamine	GP	PE	C21H44NO7P	3	0.6451	100575-09-5	1054.12	2312.61	931.94	1067.41	7583.65	35328	11641	8366	13943.2	27650.9	2.00855	0.0292456	0.334853	0.1336	-2.90401	down
MEDL00401	Confertifoline	Aldehyde,Ketones,Esters	Esters	C15H22O2	2	0.9988	-	40533.1	32957.1	38980.9	42824.4	56013.5	66733.9	36450.4	65572.3	59758.7	69683.1	1.49789	0.0459232	0.348459	0.708619	-0.496919	down
MW0143684	5-Oxo-4,5-dihydro-2-furylacetic acid	Organic acid and Its derivatives	Organic acid and Its derivatives	C6H6O4	2	0.9825	-	22600	21752.1	20931.3	17488.2	12745.8	13978.3	8048.26	12787.2	4559.17	11011.6	1.64862	0.00671976	0.275419	1.89577	0.922783	up
MW0012846	[2-hydroxy-3-[(9Z,12Z)-octadeca-9,12-dienoyl]oxypropyl] 2-(trimethylazaniumyl)ethyl phosphate	GP	PC	C26H50NO7P	2	0.9504	-	264486	438568	291846	654133	650801	725138	591618	782186	796886	662830	1.51295	0.0368219	0.339997	0.646264	-0.629805	down
MW0194162	4-Oxoniocarbonylbenzoate	Organic acid and Its derivatives	Organic acid and Its derivatives	C8H6O4	2	0.9449	-	9809.8	7527.74	7656.01	7338.26	7077.67	6338.84	5209.32	6637.5	6853.11	6071.9	1.69226	0.0246638	0.320602	1.26675	0.341133	up
MW0141518	D17-6Kpgf1A	Hormones and hormone related compounds	Hormones and hormone related compounds	C20H32O6	2	0.9337	-	11049	25806.5	19965.7	52358.6	51094.3	75326.8	72365	58945.3	78740.5	71191.7	1.71675	0.00654453	0.275419	0.449489	-1.15364	down
MW0103821	(1R,16Z,24E,26E,28Z)-1,18-dihydroxy-12-[1-(4-hydroxy-3-methoxycyclohexyl)propan-2-yl]-19,30-dimethoxy-15,17,21,23,29,35-hexamethyl-11,36-dioxa-4lambdaazatricyclo[30.3.1.0,]hexatriaconta-16,24,26,28-tetraene-2,3,4,10,14,20-hexone	Others	Others	C51H79NO14	2	0.9316	-	1278.85	1019.16	508.4	813.67	1353.7	2389.55	1715.91	2184.65	1555.41	2088.84	1.89257	0.00187373	0.216594	0.500664	-0.998084	down
MW0151054	His-Phe-Tyr-Asp	Amino acid and Its metabolites	Small Peptide	C28H32N6O8	2	0.9227	-	222557	158263	96075.5	246097	252568	312211	209140	404815	404543	446931	1.66568	0.017379	0.304974	0.548796	-0.865658	down
MW0145798	Asn-Ile-Thr-Glu	Amino acid and Its metabolites	Small Peptide	C19H33N5O9	2	0.9182	-	5527.87	6335.94	6489.02	11644.4	13068.3	31719.3	16387.6	14224.2	21056.8	17631.3	1.87846	0.0156682	0.299485	0.426311	-1.23002	down
MW0012982	LPC(15:0/0:0)	GP	LPC	C23H48NO7P	2	0.9179	-	44228.7	87556.5	47140.3	136075	142580	199428	105521	185661	199165	124370	1.4357	0.0391782	0.340217	0.562039	-0.831257	down
MW0155229	Phe-Ile-His-Arg	Amino acid and Its metabolites	Small Peptide	C27H41N9O5	2	0.912	-	1625.03	3181.55	1052.95	12845.7	10198.6	43108.5	24554.6	9618.8	20373.5	35671.5	1.80025	0.0196681	0.314107	0.216789	-2.20564	down
MW0145743	Asn-Glu-Phe-Lys	Amino acid and Its metabolites	Small Peptide	C24H36N6O8	2	0.9111	-	4331.82	18548.2	10757.5	20174.8	8502.49	5002.44	8325.79	1102.81	4861.91	929.51	1.61	0.0466383	0.348459	3.08147	1.62362	up
MEDP1025	2-[(2-Amino-3-phenylpropanoyl)amino]-3-methylbutanoic acid	Amino acid and Its metabolites	Amino acid derivatives	C14H20N2O3	2	0.9045	-	2109.55	3412.51	2730.09	4692.57	3270.37	9245.86	5540.14	4909.56	6976.32	6908.34	1.94931	0.00603317	0.275419	0.482876	-1.05027	down
MW0106817	Gln-Leu	Amino acid and Its metabolites	Small Peptide	C11H21N3O4	2	0.9039	-	1645.17	3361.43	3199.77	7864.59	7768.88	18546.9	12183.1	11592.9	18747.3	17563.5	1.92438	0.000760192	0.179078	0.303176	-1.72177	down
MW0169366	D-Kynurenine	Amino acid and Its metabolites	Amino acid derivatives	C10H12N2O3	2	0.9013	-	12733.9	11496.4	9879.83	12042.9	13298.7	7667.79	7302.72	10475.9	11920.6	5929.95	1.62834	0.040522	0.342742	1.37312	0.457455	up
MW0105958	Asp-Leu	Amino acid and Its metabolites	Small Peptide	C10H18N2O5	2	0.8998	-	2185.93	3272.38	1658.9	5123.56	4466.99	12965.3	5960.39	6759.51	7294.27	10084.6	1.90756	0.0110256	0.291677	0.387975	-1.36597	down
MW0054582	LPE(0:0/20:3)	GP	LPE	C25H46NO7P	2	0.8995	-	141045	117130	109773	226829	209228	364072	153823	411689	371350	462159	1.76078	0.0178926	0.305179	0.45602	-1.13283	down
MEDN1284	LPE(18:3/0:0)	GP	LPE	C23H42NO7P	2	0.888	-	353337	335092	200569	593532	848492	1.00814e+06	367213	1.39721e+06	1.45527e+06	912179	1.46179	0.0455171	0.348459	0.453506	-1.14081	down
MW0054586	LPE(0:0/20:5)	GP	LPE	C25H42NO7P	2	0.8334	-	214006	75169.3	94606.6	125980	352093	306619	181609	339234	551717	509018	1.59609	0.0443876	0.348459	0.456443	-1.13149	down
MW0150212	Glu-Val-Ile-Glu	Amino acid and Its metabolites	Small Peptide	C21H36N4O9	3	0.8948	-	943.46	2254.96	585.05	5222.66	6301.16	17162.6	15382.2	5940.15	28531.5	17742.3	1.85648	0.0153112	0.298634	0.180598	-2.46914	down
MW0152610	Leu-Ile	Amino acid and Its metabolites	Small Peptide	C12H24N2O3	3	0.8851	-	31884	38869.4	32790.1	45360.6	46457.9	74278.2	49514.4	47452.6	71261.7	48342.5	1.67223	0.0297958	0.334853	0.671695	-0.574123	down
MW0146169	Asp-Leu-Glu-Asp	Amino acid and Its metabolites	Small Peptide	C19H30N4O11	3	0.8814	-	1553.13	3674.01	3417.79	3542.4	936.47	549.85	670.38	551.72	852.68	1080.52	1.84375	0.0291265	0.334853	3.54204	1.82458	up
MW0145739	Asn-Glu-Ile-Lys	Amino acid and Its metabolites	Small Peptide	C21H38N6O8	3	0.8806	-	564.07	1062.41	1810.33	6641.76	7794.64	20840.8	16770.5	22063.5	9891.75	14551.9	1.8253	0.00157279	0.212108	0.212477	-2.23462	down
MW0158300	Trp-HoPhe-OH	Amino acid and Its metabolites	Small Peptide	C27H25N3O6	3	0.8787	-	1389.44	1793.55	1751.45	2656.97	3264.92	4779.48	5381.53	3926.42	7512.16	13414.8	1.98321	0.0460802	0.348459	0.310053	-1.68941	down
MW0158736	U-46619 Glycine methyl ester	Aldehyde,Ketones,Esters	Esters	C24H39NO5	3	0.8776	-	1437.1	2134.02	1085.25	4644.95	580.66	12456.6	9451.33	9337.7	12402.9	3472.51	1.85965	0.00716727	0.279054	0.209715	-2.2535	down
MW0152326	Leu-Glu-Phe-Glu	Amino acid and Its metabolites	Small Peptide	C25H36N4O9	3	0.8694	-	8035.88	7664.04	3733.61	8517.49	6989.65	25816.6	3326.33	26375.4	30806.3	31134.6	1.4795	0.0318737	0.334853	0.29747	-1.74918	down
MW0146772	Bis(glutathionyl)spermine disulfide	Amino acid and Its metabolites	Amino acid derivatives	C30H54N10O10S2	3	0.8664	-	16142.2	12133.5	7179.69	15443.5	11996.8	28097.8	24069.6	12044.2	26384.3	18477.1	1.5935	0.031602	0.334853	0.576638	-0.794263	down
MW0145472	Arg-Phe-Tyr-Arg	Amino acid and Its metabolites	Small Peptide	C30H44N10O6	3	0.8654	-	565.56	995.64	207.31	4915.47	1994.09	10075.3	7071.58	3963.66	10808.7	12081.9	1.85651	0.00502971	0.271325	0.197224	-2.34209	down
MW0158467	Tyr-Glu-Val-Lys	Amino acid and Its metabolites	Small Peptide	C25H39N5O8	3	0.8641	-	620.03	6834.69	1464.53	19038.1	11478.3	36054.6	18004.7	6705.91	25853.8	31487.2	1.442	0.0394734	0.340217	0.3339	-1.58251	down
MW0145749	Asn-Glu-Tyr-Glu	Amino acid and Its metabolites	Small Peptide	C23H31N5O11	3	0.8622	-	724.13	542.32	643.52	2553.61	3828.15	11163.7	2756.39	4827.4	10158.8	13097.7	1.86614	0.0234789	0.315234	0.197403	-2.34078	down
MW0152851	Lys-Ala-Leu-Glu	Amino acid and Its metabolites	Small Peptide	C20H37N5O7	3	0.8588	-	420.67	2372.97	643.37	8009.25	6847.32	20756.6	12467	8423.91	16919.5	13965.6	1.70619	0.0037158	0.253311	0.252212	-1.98729	down
MW0157592	Thr-Asp-Phe-Glu	Amino acid and Its metabolites	Small Peptide	C22H30N4O10	3	0.8445	-	415.22	1620.82	257.73	199.22	1336.6	17228.6	7375.52	20222	19714.5	15049.1	2.14182	0.00265195	0.237555	0.0481167	-4.37732	down
MW0145431	Arg-Lys-Ala-Glu	Amino acid and Its metabolites	Small Peptide	C20H38N8O7	3	0.8378	-	295354	283541	190774	350604	443937	486839	674268	474069	506533	1.09099e+06	1.86208	0.0433171	0.348459	0.483871	-1.04731	down
MW0156747	Ser-Glu-Tyr-Glu	Amino acid and Its metabolites	Small Peptide	C22H30N4O11	3	0.8373	-	808.83	4203.85	1531.82	13089.8	17328.7	46274.5	12194.4	15396.4	29680	27422.5	1.60726	0.0330517	0.335908	0.28223	-1.82506	down
MW0003695	3,5-Dihydroxy-4-(sulfooxy)benzoic acid	Benzene and substituted derivatives	Benzene and substituted derivatives	C7H6O8S	3	0.8364	-	6709.86	8036.42	6540.13	8056.39	5431.58	8325.15	7767.81	9346.82	8711.98	8950.19	1.6331	0.0249074	0.320602	0.806794	-0.309728	down
MW0150223	Glu-Val-Tyr-Asp	Amino acid and Its metabolites	Small Peptide	C23H32N4O10	3	0.8242	-	1403.41	4353.03	1100.97	9451.17	7107.06	22492.8	13559.8	6598.51	18303.5	12993.2	1.66808	0.0157669	0.300189	0.316651	-1.65904	down
MW0156788	Ser-Ile-Ala-Asp	Amino acid and Its metabolites	Small Peptide	C16H28N4O8	3	0.8229	-	2808.56	3618.43	1918.79	11504.1	20369.1	49311.6	25218.8	17129.6	40381.5	22961.2	1.78764	0.0144684	0.298542	0.259473	-1.94634	down
MW0145282	Arg-Asn-Phe-Arg	Amino acid and Its metabolites	Small Peptide	C25H41N11O6	3	0.8211	-	4814.6	11613.4	3504.72	14700.7	14396.9	36933.5	22951.3	10590.2	21834.4	25897.1	1.61923	0.0273402	0.328636	0.414784	-1.26957	down
MW0145812	Asn-Leu-Lys-Asp	Amino acid and Its metabolites	Small Peptide	C20H36N6O8	3	0.8204	-	2980.99	5077.57	454.36	12526.3	9100.65	23159.3	13572.6	6091.59	21438.2	32879.7	1.51906	0.0388141	0.340217	0.310268	-1.68841	down
MW0158719	Tyr-Nap-OH	Amino acid and Its metabolites	Small Peptide	C28H24N2O7	3	0.8198	-	8036.43	14300.9	6658.86	1459.98	8626.56	20629.8	10063.5	16084.8	17832.3	18616.4	1.47542	0.0123143	0.298542	0.469594	-1.09052	down
MW0010565	(14R,27R)-22,33-dimethoxy-13,28-dimethyl-2,5,7,20-tetraoxa-13,28-diazaoctacyclo[25.6.2.216,19.13,10.121,25.04,8.031,35.014,39]nonatriaconta-1(33),3(39),4(8),9,16(38),17,19(37),21,23,25(36),31,34-dodecaene	Lignans and Coumarins	Lignans	C37H38N2O6	3	0.8141	-	3083.14	3606.14	930.88	1266.81	5154.94	5511.72	3723.67	5666.74	4035.1	6470.39	1.47227	0.0456192	0.348459	0.552665	-0.855522	down
MW0151219	HoPhe-Nap-OH	Amino acid and Its metabolites	Small Peptide	C28H24N2O6	3	0.8132	-	8492.52	16765.7	7217.58	3446.66	12418.4	33676.9	17633	26376.6	26049.5	22438.9	1.81836	0.00219955	0.232148	0.383126	-1.38411	down
MW0158615	Tyr-Thr-Ala-Glu	Amino acid and Its metabolites	Small Peptide	C21H30N4O9	3	0.8077	-	3200.33	10952.4	2270.01	17068.8	9283.1	29934.5	26097.9	7039.22	34537.3	23275.8	1.53598	0.0258137	0.323839	0.353846	-1.49881	down
MW0151357	Ile-Asn-Val-Asp	Amino acid and Its metabolites	Small Peptide	C19H33N5O8	3	0.806	-	2459.62	4304.47	2602.25	10363.1	7883.14	20972.2	11838.2	8138.97	15446	18942.5	1.79689	0.0113699	0.294478	0.366517	-1.44805	down
MW0144702	Ala-Phe-Tyr-Arg	Amino acid and Its metabolites	Small Peptide	C27H37N7O6	3	0.8009	-	917.1	3908.56	1369.29	1364.04	531.75	28956.1	16535.2	39835.6	27999.9	23606.4	2.17821	0.00219101	0.232148	0.0590853	-4.08106	down
MW0015139	7-[(1R,2R,3S,5S)-2-[(4S)-4-(2,3-dihydro-1H-inden-2-yl)-4-hydroxybut-1-enyl]-3-fluoro-5-hydroxycyclopentyl]hept-5-enoic acid	Hormones and hormone related compounds	Hormones and hormone related compounds	C25H33FO4	3	0.7955	-	3710.39	6281.59	3210.74	14584.3	12096	40475.8	27318.1	12657.4	20086.7	24720.2	1.82132	0.0163406	0.303361	0.318407	-1.65106	down
MW0158699	TyrMe-Asn-OH	Amino acid and Its metabolites	Small Peptide	C20H21N3O8	3	0.7954	-	15753.3	8464.47	15040.1	18246.1	17903.3	44870.9	27220.5	23520.9	53526.6	26563	1.85902	0.0250603	0.320602	0.429177	-1.22035	down
MW0104919	Dihydroxyphenylalanine	Amino acid and Its metabolites	Amino acid derivatives	C9H11NO4	3	0.7952	-	995.12	3282.7	893.67	5468.3	5097.29	17821.2	12165.3	4934.93	10088.9	16205.6	1.80616	0.0128072	0.298542	0.257075	-1.95974	down
MEDN1087	UDP-D-galactose	Nucleotide and Its metabolites	Nucleotide and Its metabolites	C15H24N2O17P2	3	0.7917	-	658578	824288	817043	734677	796015	584092	513104	671703	761085	422471	1.66179	0.0388321	0.340217	1.29743	0.375655	up
MW0153271	LPE(0:0/18:2)	GP	PE	C23H44NO7P	3	0.7892	-	469521	620324	310323	1.09956e+06	1.2493e+06	1.37073e+06	799580	1.60726e+06	1.70346e+06	1.24112e+06	1.46463	0.0396876	0.340217	0.557712	-0.842408	down
MW0141299	11-O-Demethylpradimicinone I	Benzene and substituted derivatives	Benzene and substituted derivatives	C27H21NO11	3	0.7825	-	29798.7	131667	205620	203412	27233.8	894.83	8599.76	15326.5	6682.7	331.54	1.96551	0.0454004	0.348459	18.7758	4.2308	up
MW0151774	Iriomoteolide 1a	Heterocyclic compounds	Heterocyclic compounds	C29H46O7	3	0.7775	-	97295.1	157897	105997	227612	255481	277906	225484	325151	309233	260374	1.59623	0.0213554	0.315234	0.603858	-0.72772	down
MW0000472	Tropine	Benzene and substituted derivatives	Benzene and substituted derivatives	C8H15NO	3	0.7763	-	13420.8	15171	13302	12533.7	18355.1	9866.42	10194	14248.5	10916.5	9891.45	1.71345	0.0304468	0.334853	1.32052	0.401104	up
MW0145670	Asn-Arg-Gln-Lys	Amino acid and Its metabolites	Small Peptide	C21H40N10O7	3	0.7743	-	370.78	6806.84	5141.68	10516.3	10451.6	14376.8	14040	14465.3	15987.3	6611.68	1.08476	0.0337932	0.335908	0.50835	-0.976106	down
MW0143921	7,8-dihydro-D-neopterin 2',3'-cyclic phosphate	Heterocyclic compounds	Pteridines and derivatives	C9H12N5O6P	3	0.7726	-	84475.2	61399.1	61091.9	98060.6	121066	159051	85128.7	117076	173337	124655	1.52362	0.0456191	0.348459	0.646332	-0.629653	down
MW0152293	Leu-Gln-Ile-Arg	Amino acid and Its metabolites	Small Peptide	C23H44N8O6	3	0.7716	-	3110.97	7486.74	2381.46	10848.3	8282.35	25535.2	14157.2	8078.35	13452.6	13732.8	1.6149	0.0382574	0.340217	0.428381	-1.22303	down
MW0000368	Norcodeine	Alkaloids	Isoquinoline alkaloids	C17H19NO3	3	0.7715	-	679.41	3050.83	911.45	1597.4	1010.11	6227.55	4846.61	10068.1	8526.26	3436.33	1.94214	0.00985156	0.288219	0.218977	-2.19115	down
MW0143390	4-Methyl-4-aza-5-pregnene-3,20-dione	Aldehyde,Ketones,Esters	Ketones	C21H31NO2	3	0.77	-	1453.94	1555.12	970.5	4076.08	2352.55	5469.6	2855.65	5031.24	7164.37	4513.54	1.77318	0.0117251	0.298542	0.415756	-1.26619	down
MW0145343	Arg-Glu-Asp-Arg	Amino acid and Its metabolites	Small Peptide	C21H38N10O9	3	0.7632	-	527.75	1170.67	470.2	4886.3	4561.53	9907.83	6646.71	3048.59	9063.53	4697.33	1.56297	0.0297215	0.334853	0.348173	-1.52212	down
MW0001677	1-Nitropyrene	Benzene and substituted derivatives	Benzene and substituted derivatives	C16H9NO2	3	0.7627	-	28264.7	528664	106978	384854	211424	2.93579e+06	6.36515e+06	3.29258e+06	2.60398e+06	1.34484e+06	1.95793	0.0208354	0.315234	0.0761794	-3.71446	down
MW0137585	DL-Carbidopa	Heterocyclic compounds	Heterocyclic compounds	C10H14N2O4	3	0.7598	-	2567.46	6572.27	4001.5	507.5	3341.41	13517.8	10244.1	15401.7	16775	12723.8	1.81679	0.000133628	0.11426	0.247445	-2.01482	down
MW0124222	Garcinolic acid	Organic acid and Its derivatives	Organic acid and Its derivatives	C38H46O9	3	0.7578	-	1966.48	3993.05	1450.94	3507.48	2913.25	32695.2	14443.3	19575.2	20120	12846.6	2.16476	0.00746007	0.281199	0.138756	-2.84938	down
MW0146460	Avermectin A1b monosaccharide	Heterocyclic compounds	Heterocyclic compounds	C41H60O11	3	0.7569	-	1460.33	4981.64	5355.23	2549.79	2329.79	23013.3	10459.4	3583.37	17570.3	22940.2	1.81509	0.0302978	0.334853	0.215	-2.21759	down
MW0149761	Gln-Lys-Phe-Arg	Amino acid and Its metabolites	Small Peptide	C26H43N9O6	3	0.7556	-	329696	356172	255239	711521	867726	1.01068e+06	588325	1.45492e+06	1.53751e+06	1.06805e+06	1.67196	0.0191748	0.310312	0.445332	-1.16705	down
MW0105639	Apicidin	Heterocyclic compounds	Heterocyclic compounds	C34H49N5O6	3	0.7552	-	214.52	2521.75	234.01	7885.67	5210.27	12555.1	20639.3	7190.63	16810.6	4413.95	1.48655	0.0349045	0.335908	0.260775	-1.93912	down
MW0008785	N(4)-Acetylsulfamethazine	Benzene and substituted derivatives	Benzene and substituted derivatives	C14H16N4O3S	3	0.7549	-	8610.78	14474	16255.2	19107.5	22150.8	34325.2	32051.2	15729.7	29056.8	23020.5	1.47865	0.0334165	0.335908	0.600657	-0.735386	down
MW0156920	Ser-Thr-Asn-Glu	Amino acid and Its metabolites	Small Peptide	C16H27N5O10	3	0.7527	-	22408.2	32163.5	20755.7	35387.4	39300.9	52093.9	55265.8	50998	58954.7	22714.6	1.24751	0.0495768	0.354818	0.624995	-0.678083	down
MW0150187	Glu-Tyr-Asp-Lys	Amino acid and Its metabolites	Small Peptide	C24H35N5O10	3	0.7521	-	1890.22	4604.2	606.49	9796.59	10135.7	23502	16738.1	9624.78	23559.8	30264.1	1.72226	0.00807015	0.284523	0.260715	-1.93945	down
MW0144082	8-iso-17-phenyl trinor Prostaglandin F2	Hormones and hormone related compounds	Hormones and hormone related compounds	C23H32O5	3	0.7508	-	849.3	5421.33	659.64	19562.9	17373.1	35227.4	22461.9	17051.1	32439.2	20266.5	1.51203	0.0149726	0.298542	0.344195	-1.5387	down
MW0145230	Arbutin 6-phosphate	Organic acid and Its derivatives	Organic acid and Its derivatives	C12H17O10P	3	0.7478	-	6151.18	21862.5	18711.8	33093.9	6250.53	1285.23	3275.98	1337.62	1532.91	928.81	2.09683	0.0376748	0.340217	10.2948	3.36384	up
MW0053576	(1R,2R,5R,8R,9S,10R)-11-methyl-6-methylidene-16-oxo-15-oxapentacyclo[9.3.2.15,8.01,10.02,8]heptadecane-9-carboxylic acid	Heterocyclic compounds	Heterocyclic compounds	C19H24O4	3	0.7455	-	1051.37	2575.46	787.76	6848.49	4505.8	22083.7	10657	7031.15	12705.7	11833.1	1.84066	0.0138388	0.298542	0.245199	-2.02798	down
MW0151553	Ile-Phe-Val-Lys	Amino acid and Its metabolites	Small Peptide	C26H43N5O5	3	0.743	-	327248	512302	341151	728761	820852	908169	700061	1.06826e+06	1.00563e+06	891631	1.62538	0.0176268	0.305179	0.596953	-0.744311	down
MW0054397	Lithocholyltaurine	Organic acid and Its derivatives	Sulfonic acids	C26H45NO5S	3	0.7391	-	4999.42	959	4181.4	4286.19	8588.1	15910.4	2214.54	13151.7	13704	11464.5	1.26529	0.0465556	0.348459	0.407725	-1.29433	down
MW0155069	Phe-Ala-Arg-Asp	Amino acid and Its metabolites	Small Peptide	C22H33N7O7	3	0.7367	-	1719.64	2552.14	1202.09	8271.53	7430.53	42950.9	19212.1	11388.1	30587.3	9891.01	1.83397	0.0387867	0.340217	0.185706	-2.42891	down
MW0155334	Phe-Ser-Lys-Glu	Amino acid and Its metabolites	Small Peptide	C23H35N5O8	3	0.7325	-	1755.7	3279	1945.64	5698.4	5040.64	10830.9	6367.85	3575.94	9953.36	6967.89	1.56488	0.0365599	0.339997	0.470061	-1.08908	down
MW0157399	Terpendole G	Terpenoids	Terpenoids	C28H37NO4	3	0.7321	-	358149	429772	278554	828770	834335	1.43627e+06	463815	1.53803e+06	1.6648e+06	1.03252e+06	1.53389	0.0326921	0.334853	0.444888	-1.16849	down
MW0114737	Linalool oxide D 3-[apiosyl-(1->6)-glucoside]	Alcohol and amines	Alcohols	C21H36O11	3	0.7255	-	12956.9	28682.2	6986.49	36501.9	12823	49818.9	49145.8	20332.6	38934.9	45853.8	1.57337	0.0261713	0.325212	0.479947	-1.05905	down
MW0194129	R-2-Hydroxy-3-butenyl glucosinolate	Hormones and hormone related compounds	Hormones and hormone related compounds	C11H19NO10S2	3	0.7249	-	28288.5	34810	44701	36401.1	27147.5	22508.2	22229.3	32552.5	25992.2	23628.1	1.61924	0.0493753	0.354611	1.35015	0.43312	up
MW0145429	Arg-Leu-Val-Glu	Amino acid and Its metabolites	Small Peptide	C22H41N7O7	3	0.7182	-	1477.86	4321.98	6078.62	24573.7	22170.9	37509.2	6738.06	44502.3	33182.4	46837.3	1.38607	0.0382967	0.340217	0.347356	-1.52551	down
MW0155755	Mikamycin B	Amino acid and Its metabolites	Amino acids	C45H54N8O10	3	0.7088	-	3627.42	7568.92	2782.42	12533	11248.9	15243.9	10254.8	9457.81	17981.6	15444.8	1.45497	0.0441152	0.348459	0.552195	-0.856751	down
MW0154268	Nap-Abu-OH	Amino acid and Its metabolites	Small Peptide	C22H20N2O6	3	0.7066	-	6771.23	61204.5	71657.9	70820.7	67140.8	439.94	1838.31	4191.54	389.83	2747.15	2.04434	0.0120602	0.298542	28.8958	4.85279	up
MW0143686	5-Oxoavermectin''1a'' aglycone	Aldehyde,Ketones,Esters	Ketones	C34H46O8	3	0.7005	-	41774.3	75412.7	45375.3	106622	96977.3	119636	94251.4	118477	116273	120019	1.55231	0.0334778	0.335908	0.643906	-0.635079	down
MW0142212	2-Amino-1,2-bis(p-chlorophenyl)ethanol	Heterocyclic compounds	Heterocyclic compounds	C14H13Cl2NO	3	0.6969	-	46508.3	40916.5	41750.4	40290.6	38777.2	30473.8	21430.3	36231.6	31392.8	36559.8	1.62637	0.0148896	0.298542	1.33413	0.415904	up
FDATN00497	Felbinac	Others	Medicine	C14H12O2	3	0.6954	-	5.07377e+06	735214	198146	505843	114380	9.11086e+06	1.97535e+07	1.02181e+07	8.08112e+06	4.17353e+06	1.90363	0.0222743	0.315234	0.129095	-2.9535	down
MW0140486	(8s)-3',8-Cyclo-7,8-Dihydroguanosine 5'-Triphosphate	Others	Others	C10H16N5O14P3	3	0.6923	-	6982.24	12064.6	4300.26	6977.16	6096.19	3439.27	4824.9	4089.1	4727.59	1605.82	1.66052	0.0494493	0.354618	1.94901	0.962738	up
MW0145803	Asn-Leu-Arg-Arg	Amino acid and Its metabolites	Small Peptide	C22H43N11O6	3	0.6908	-	3108.28	282.57	2694.5	1869.48	5054.83	7864.37	3377.21	7778.23	4987.93	8192.6	1.48128	0.0153161	0.298634	0.404022	-1.30749	down
MW0110178	Tumonoic acid G	Organic acid and Its derivatives	Organic acid and Its derivatives	C25H43NO7	3	0.6862	-	2181.82	3100.7	1903.14	4194.96	3551.93	7271.8	4799.93	7112.33	7534.12	3974.74	1.78644	0.00855542	0.284523	0.486514	-1.03945	down
MW0132950	3-[5,7-dihydroxy-2-(4-hydroxy-3-methoxyphenyl)-4-oxo-3,4-dihydro-2H-1-benzopyran-8-yl]-5,7-dihydroxy-2-(4-hydroxyphenyl)-3,4-dihydro-2H-1-benzopyran-4-one	Benzene and substituted derivatives	Benzene and substituted derivatives	C31H24O11	3	0.6849	-	1.58904e+06	221477	133246	37968.3	97882.4	2.85344e+06	6186602	3.20023e+06	2.53093e+06	1.30711e+06	1.90681	0.0223059	0.315234	0.129343	-2.95073	down
MW0148631	D-Lombricine	Organic acid and Its derivatives	Organic acid and Its derivatives	C6H15N4O6P	3	0.6834	-	24205.3	17422	30351.8	20046.1	29841	12141	10752.4	20211.9	15397.7	12132.3	1.84522	0.0129687	0.298542	1.72529	0.786835	up
MW0009683	4-[2-[[1-Hydroxy-1-(4-hydroxyphenyl)propan-2-yl]amino]ethyl]phenol	Benzene and substituted derivatives	Benzene and substituted derivatives	C17H21NO3	3	0.6824	-	4245.52	4103.47	3798.61	6708.53	9435.23	13157.4	13527.7	15249.8	15555.4	18019.2	2.08643	0.000165066	0.11426	0.374673	-1.4163	down
MW0154731	Oleyloxyethyl Phosphorylcholine	Organic acid and Its derivatives	Phosphoric acids	C25H50NO6P	3	0.6807	-	3224.03	2492.38	1256.42	6684.28	5554.63	6565.57	5197.36	15551.1	19158.4	11986.8	1.68898	0.0377598	0.340217	0.328635	-1.60544	down
MW0144693	Ala-Phe-Ile-Arg	Amino acid and Its metabolites	Small Peptide	C24H39N7O5	3	0.6779	-	23468	9366.3	8533.13	18762.1	36582.5	42837	24284.1	76049	80374.8	46390	1.71184	0.0270802	0.328636	0.358279	-1.48084	down
MW0010840	(17alpha,23S)-17,23-Epoxy-29-hydroxy-27-norlanosta-1,8-diene-3,15,24-trione	Aldehyde,Ketones,Esters	Ketones	C29H40O5	3	0.6762	-	48607.3	43312.6	20873.1	56234.6	50371.3	105479	57389.7	72162.3	81070.3	50809.1	1.50245	0.0372108	0.340217	0.597963	-0.741871	down
MW0156566	Scillaren A	Others	Others	C36H52O13	3	0.6657	-	2737.11	11117.5	254.71	27496.8	7318.64	54131.4	42204.8	3346.88	39935.8	44446	1.34371	0.0334973	0.335908	0.265802	-1.91158	down
MW0155086	Phe-Arg-Ala-Asp	Amino acid and Its metabolites	Small Peptide	C22H33N7O7	3	0.6628	-	552.87	557.66	878.26	131.1	993.66	3993.25	505.96	3444.94	1412.01	4460.67	1.60059	0.0480286	0.350843	0.225345	-2.14979	down
MEDP1886	Pro-val	Amino acid and Its metabolites	Small Peptide	C10H18N2O3	3	0.6628	-	9284.45	11315.7	11682.5	13321.9	18695.8	28683.2	17728.6	17424.6	23749.9	14876.3	1.5766	0.0383625	0.340217	0.627549	-0.6722	down
MW0054632	Mabiogenin 3-[rhamnosyl-(1->6)-glucoside]	Steroids	Steroid	C42H68O14	3	0.6619	-	4542.93	15312.1	4686.51	2035.84	5772.54	21707.4	11353.7	21123.4	31381	14270.2	1.75315	0.0143967	0.298542	0.324032	-1.62579	down
MW0141300	11-O-Demethylpradimicinone II	Benzene and substituted derivatives	Benzene and substituted derivatives	C27H21NO12	3	0.6476	-	11764.5	69357.6	66711.6	77683.9	4652.88	1388.89	1120.22	513.64	1491.18	1755.88	2.02908	0.0453406	0.348459	36.7109	5.19814	up
MW0106303	L-cysteinyl-L-proline	Amino acid and Its metabolites	Small Peptide	C8H14N2O3S	3	0.6459	-	5391.09	5143.98	5185.83	4450.62	4484.73	1714.54	4015.83	4422.52	3321.86	2378.89	1.69112	0.0212127	0.315234	1.55524	0.637139	up
MW0126834	Tovophyllin B	Heterocyclic compounds	Heterocyclic compounds	C28H28O6	3	0.6436	-	5374.11	173423	126378	175649	46321.9	6065.48	18095.3	7829.77	7341.98	4203.3	1.749	0.0475356	0.350692	12.1083	3.59793	up
MW0148714	dTDP-3-acetamido-3,6-dideoxy-alpha-D-galactopyranose	Nucleotide and Its metabolites	Nucleotide and Its metabolites	C18H29N3O15P2	3	0.6363	-	4141.86	1013.38	2306.95	5114.37	4675.58	9874.68	5988.02	5456.45	9842.7	7239.94	1.66873	0.00873202	0.284523	0.449254	-1.1544	down
MW0158706	TyrMe-Lys-OH	Amino acid and Its metabolites	Small Peptide	C22H27N3O7	3	0.6299	-	733.17	2283.28	632.83	2437.52	1635.23	6744.42	3397.52	2783.46	3702.94	4623.08	1.81255	0.0131531	0.298542	0.363365	-1.46051	down
MW0155126	Phe-Asp-Glu-Phe-Leu	Amino acid and Its metabolites	Small Peptide	C33H43N5O10	3	0.6121	-	405.49	6575.62	828.64	2407.35	618.7	17001	9728.69	6193.23	9355.55	7292.68	1.82135	0.0109179	0.291677	0.218591	-2.19369	down
MW0124717	L-Stercobilinogen	Heterocyclic compounds	Heterocyclic compounds	C33H48N4O6	3	0.612	-	99136.8	100074	59034.7	203166	255622	313551	182072	461909	474120	337538	1.71302	0.0141272	0.298542	0.405289	-1.30298	down
MW0119302	Benzamide, 3-[[[[[4-(aminocarbonyl)phenyl]amino]carbonyl]amino]methyl]-N-(1,2,3,4-tetrahydro-7-isoquinolinyl)-	Benzene and substituted derivatives	Benzene and substituted derivatives	C25H25N5O3	3	0.6025	-	1088.21	1450.31	1943.42	2680.34	2954.62	3742.16	3155.79	2762.63	4504.28	3170.18	1.62394	0.015133	0.298634	0.58361	-0.776924	down
FDATP01419	Fosfosal	Organic acid and Its derivatives	Phosphoric acids	C7H7O6P	3	0.5994	-	595.01	6819.09	5000.66	4812.94	4376.68	17000.3	11673	11913.4	13467.5	30782.3	1.74939	0.0217102	0.315234	0.254659	-1.97336	down
MW0152112	Landomycin D	Benzene and substituted derivatives	Benzene and substituted derivatives	C31H34O12	3	0.5986	-	2331.55	2526.74	2494.47	1556.29	2232.78	1478.98	730.52	2277.93	1389.74	1313.25	1.52199	0.0344495	0.335908	1.54954	0.631838	up
MW0104576	2-amino-4-({1-[(carboxymethyl)-C-hydroxycarbonimidoyl]-2-{[1-(3,4-dimethoxyphenyl)-2-{[2-(3,4-dimethoxyphenyl)ethyl]-C-hydroxycarbonimidoyl}-2-hydroxyethyl]sulfanyl}ethyl}-C-hydroxycarbonimidoyl)butanoic acid	Organic acid and Its derivatives	Organic acid and Its derivatives	C31H42N4O12S	3	0.5874	-	5956.8	9357.21	5883.15	17275.3	17190.5	44117.7	19069.9	24660.1	44419.5	33888.2	1.8946	0.00844366	0.284523	0.335006	-1.57774	down
MW0007461	Ketoprofen glucuronide	Benzene and substituted derivatives	Benzene and substituted derivatives	C22H22O9	3	0.5793	-	2695.15	22238	16507	19032.8	15758.5	6197.95	6294.12	10137.2	2328.53	3398.47	1.3922	0.0425228	0.348459	2.68835	1.42672	up
MW0135449	6-[3-(3-{[3,4-dihydroxy-5-(hydroxymethyl)oxolan-2-yl]oxy}-5,7-dihydroxy-4-oxo-3,4-dihydro-2H-1-benzopyran-2-yl)phenoxy]-3,4,5-trihydroxyoxane-2-carboxylic acid	Organic acid and Its derivatives	Organic acid and Its derivatives	C26H28O16	3	0.5777	-	4446.23	6130.66	5270.66	12084.9	10998.8	16528.6	14894.3	13394.8	18111.5	13410.5	1.79559	0.00528903	0.27492	0.509974	-0.971506	down
MW0148706	dTDP-2,3,6-trideoxy-3-C-methyl-4-O-methyl-3-nitroso-beta-L-arabino-hexopyranose	Nucleotide and Its metabolites	Nucleotide and Its metabolites	C18H29N3O14P2	3	0.576	-	5801.27	5856.35	4387.54	9671.8	11619.1	23002.2	17367.6	15508.2	24493.2	15897.3	1.99552	0.00125171	0.210626	0.387833	-1.36649	down
MEDN1288	Glycine linoleate	GL	DG	C20H35NO3	3	0.5751	-	3089	4373.76	930.61	5678.36	5436.22	8596.27	8512.2	6262.81	9118.31	4030.84	1.33145	0.0303233	0.334853	0.534165	-0.904642	down
MEDN1290	17,20-dimethyl prostaglandin F1	Hormones and hormone related compounds	Hormones and hormone related compounds	C22H40O5	3	0.5741	-	48243.5	47071.1	39847.5	43536.6	27842.6	36532	18095.6	36168.7	31771.2	20822.2	1.45382	0.0457477	0.348459	1.44042	0.526489	up
MW0143860	6-Methyl-3-[[methyl-[2-[methyl-[(1-phenylindol-3-yl)methyl]amino]ethyl]amino]methyl]chromen-4-one	Aldehyde,Ketones,Esters	Ketones	C30H31N3O2	3	0.5605	-	1852.27	3293.27	1708.91	7629.54	7972.94	13712.4	7111.7	6062.23	8507.32	9643.13	1.52429	0.045939	0.348459	0.498635	-1.00394	down
MW0166928	1-Aci-nitro-2-(4-hydroxyphenyl)ethane	Others	Others	C8H9NO3	3	0.5593	-	2769.46	2516.55	4200.21	3647.32	3863.2	2017.28	1211.26	2849.19	1054.31	609.68	1.81634	0.00731082	0.281199	2.19547	1.13453	up
MW0006709	Dapsone hydroxylamine	Benzene and substituted derivatives	Benzene and substituted derivatives	C12H12N2O3S	3	0.5174	-	27283.6	316742	139059	254934	185680	3359.23	7584.88	102534	50142.3	2082.51	1.73896	0.0344624	0.335908	5.57443	2.47882	up
