# Supplementary material for: Transcriptomic and Metabolomic Insights into the Hepatic Response to Dietary Carvacrol in Pengze Crucian Carp (Carassius auratus var. Pengze)
Source: Genes (Basel). 2025 Dec 13;16(12):1491. doi: 10.3390/genes16121491 (PMC12732700; doi:10.3390/genes16121491)
Supplement: Supplementary file 1 [file genes-16-01491-s001.zip › Table S7 Correlation analysis of differential genes and differential metabolites in liver.xlsx]

## Sheet: Sheet1
geneID	KO	metaID	Compounds	Class I	CID	coefficient	pvalue
dnaja3b	K09504	MW0006917	Normetanephrine	Benzene and substituted derivatives	C05589	0.8544	0
LOC113048770	K15101	MW0006917	Normetanephrine	Benzene and substituted derivatives	C05589	0.8333	0
novel.4068	K10699	MW0006917	Normetanephrine	Benzene and substituted derivatives	C05589	0.8508	0
LOC113074190	K01875	MW0006917	Normetanephrine	Benzene and substituted derivatives	C05589	0.8552	0
npdc1b	--	MW0006917	Normetanephrine	Benzene and substituted derivatives	C05589	0.8158	0
tars1	K01868	MW0006917	Normetanephrine	Benzene and substituted derivatives	C05589	0.8048	0
abcd2	K05676	MW0006917	Normetanephrine	Benzene and substituted derivatives	C05589	0.8591	0
LOC113098643	K14312	MW0006917	Normetanephrine	Benzene and substituted derivatives	C05589	0.8506	0
LOC113061464	K01872	MW0006917	Normetanephrine	Benzene and substituted derivatives	C05589	0.8391	0
LOC113042339	K19930	MW0006917	Normetanephrine	Benzene and substituted derivatives	C05589	0.8303	0
dnaja3b	K09504	MW0107001	Gln-Phe	Amino acid and Its metabolites	--	0.8029	0
LOC113098643	K14312	MW0107001	Gln-Phe	Amino acid and Its metabolites	--	0.8378	0
LOC113061464	K01872	MW0107001	Gln-Phe	Amino acid and Its metabolites	--	0.8055	0
LOC113042339	K19930	MW0107001	Gln-Phe	Amino acid and Its metabolites	--	0.812	0
novel.2252	--	MW0107001	Gln-Phe	Amino acid and Its metabolites	--	0.8098	0
dnaja3b	K09504	MW0124875	Methanone, (6-methoxy-1-naphthalenyl)(1-pentyl-1H-indol-3-yl)-	Aldehyde,Ketones,Esters	--	0.8439	0
novel.4068	K10699	MW0124875	Methanone, (6-methoxy-1-naphthalenyl)(1-pentyl-1H-indol-3-yl)-	Aldehyde,Ketones,Esters	--	0.8374	0
LOC113098643	K14312	MW0124875	Methanone, (6-methoxy-1-naphthalenyl)(1-pentyl-1H-indol-3-yl)-	Aldehyde,Ketones,Esters	--	0.8213	0
dnaja3b	K09504	MW0141177	1,5-Anhydro-D-fructose	Heterocyclic compounds	C06485	0.8157	0
novel.4068	K10699	MW0141177	1,5-Anhydro-D-fructose	Heterocyclic compounds	C06485	0.8073	0
LOC113042339	K19930	MW0141177	1,5-Anhydro-D-fructose	Heterocyclic compounds	C06485	0.8108	0
LOC113107160	K10758	MW0141177	1,5-Anhydro-D-fructose	Heterocyclic compounds	C06485	-0.8004	0
dnaja3b	K09504	MW0109620	Ser-Leu	Amino acid and Its metabolites	--	0.817	0
abcd2	K05676	MW0109620	Ser-Leu	Amino acid and Its metabolites	--	0.8092	0
LOC113098643	K14312	MW0109620	Ser-Leu	Amino acid and Its metabolites	--	0.8	0
LOC113061464	K01872	MW0109620	Ser-Leu	Amino acid and Its metabolites	--	0.841	0
dnaja3b	K09504	MW0115141	Physostigmine	Heterocyclic compounds	C06535	0.8275	0
novel.4068	K10699	MW0115141	Physostigmine	Heterocyclic compounds	C06535	0.8655	0
LOC113074190	K01875	MW0115141	Physostigmine	Heterocyclic compounds	C06535	0.8473	0
npdc1b	--	MW0115141	Physostigmine	Heterocyclic compounds	C06535	0.8684	0
abcd2	K05676	MW0115141	Physostigmine	Heterocyclic compounds	C06535	0.8285	0
LOC113098643	K14312	MW0115141	Physostigmine	Heterocyclic compounds	C06535	0.845	0
LOC113042339	K19930	MW0115141	Physostigmine	Heterocyclic compounds	C06535	0.8988	0
LOC113107160	K10758	MW0115141	Physostigmine	Heterocyclic compounds	C06535	-0.8258	0
LOC113040902	K21456	MW0115141	Physostigmine	Heterocyclic compounds	C06535	0.8062	0
dnaja3b	K09504	MEDP1002	Acetylcholine	Aldehyde,Ketones,Esters	C01996	0.8415	0
novel.4068	K10699	MEDP1002	Acetylcholine	Aldehyde,Ketones,Esters	C01996	0.8387	0
LOC113098643	K14312	MEDP1002	Acetylcholine	Aldehyde,Ketones,Esters	C01996	0.8098	0
LOC113061464	K01872	MEDP1002	Acetylcholine	Aldehyde,Ketones,Esters	C01996	0.808	0
LOC113042339	K19930	MEDP1002	Acetylcholine	Aldehyde,Ketones,Esters	C01996	0.8488	0
LOC113107160	K10758	MEDP1002	Acetylcholine	Aldehyde,Ketones,Esters	C01996	-0.8213	0
dnaja3b	K09504	MEDP1589	Theonylleucine	Amino acid and Its metabolites	--	0.8431	0
LOC113048770	K15101	MEDP1589	Theonylleucine	Amino acid and Its metabolites	--	0.8057	0
novel.4068	K10699	MEDP1589	Theonylleucine	Amino acid and Its metabolites	--	0.8244	0
LOC113074190	K01875	MEDP1589	Theonylleucine	Amino acid and Its metabolites	--	0.8121	0
abcd2	K05676	MEDP1589	Theonylleucine	Amino acid and Its metabolites	--	0.8072	0
LOC113098643	K14312	MEDP1589	Theonylleucine	Amino acid and Its metabolites	--	0.8099	0
LOC113061464	K01872	MEDP1589	Theonylleucine	Amino acid and Its metabolites	--	0.8449	0
LOC113042339	K19930	MEDP1589	Theonylleucine	Amino acid and Its metabolites	--	0.8206	0
LOC113107160	K10758	MEDP1589	Theonylleucine	Amino acid and Its metabolites	--	-0.8027	0
